# Supplementary material for: Bacterial Amino Acid Auxotrophies Enable Energetically Costlier Proteomes
Source: Int J Mol Sci. 2025 Mar 4;26(5):2285. doi: 10.3390/ijms26052285 (PMC11900164; doi:10.3390/ijms26052285)
Supplement: Supplementary file 1 [file ijms-26-02285-s001.zip]

Archive with 8 entries (8 files):
- Data S1 Prototrophy evaluation.xlsx
- Data S2 Auxotrophy evaluation.xlsx
- Figure S1 Starke auxotrophies.pdf
- File S1 Fully resolved tree with AA auxotrophy heatmap.pdf
- Table S1 Bacteria database.xlsx
- Table S2 Enzyme reference database.xlsx
- Table S3 AA biosynthesis costs.xlsx
- Table S4 Results of enrichment analysis.xlsx
