# Supplementary material for: Bacterial Amino Acid Auxotrophies Enable Energetically Costlier Proteomes
Source: Int J Mol Sci. 2025 Mar 4;26(5):2285. doi: 10.3390/ijms26052285 (PMC11900164; doi:10.3390/ijms26052285)
Supplement: Supplementary file 1 [file ijms-26-02285-s001.zip › Data S1 Prototrophy evaluation.xlsx]

## Sheet: pathway completeness
Pathway completeness scores as calculated by our method
species	Glutamate	Glutamine	Alanine	Glycine	Serine	Proline	Aspartate	Asparagine	Arginine	Threonine	Cysteine	Valine	Histidine	Lysine	Methionine	Leucine	Isoleucine	Tyrosine	Phenylalanine	Tryptophan	Shikimate
Acidimicrobium ferrooxidans DSM 10331	1	1	1	1	1	1	1	0.5	1	1	1	1	1	1	0.8571429	1	0.8571429	1	1	1	1
Acidithiobacillus ferrooxidans ATCC 23270	1	1	1	1	1	1	1	1	1	1	1	1	1	1	1	1	1	1	1	1	1
Acidovorax sp. GW101-3H11	1	1	1	1	1	1	1	1	1	1	1	1	1	1	1	1	1	1	1	1	1
Alicycliphilus denitrificans K601	1	1	1	1	1	1	1	1	1	1	1	1	1	1	1	1	1	1	1	1	1
Alkalihalobacillus alkalinitrilicus	1	1	1	1	1	1	1	1	1	1	1	1	1	1	1	1	1	1	1	1	1
Allochromatium vinosum DSM 180	1	1	1	1	1	1	1	1	1	0.8	1	1	1	1	1	1	1	1	1	1	1
Ammonifex degensii KC4	0.5	1	1	1	1	1	1	0.5	1	1	1	1	1	1	0.8571429	1	1	1	1	1	1
Arcobacter nitrofigilis DSM 7299	1	1	1	1	1	1	1	1	1	1	1	1	1	1	1	1	1	1	1	1	1
Azoarcus olearius	1	1	1	1	1	1	1	1	1	1	1	1	1	1	1	1	1	1	1	1	1
Azohydromonas australica DSM 1124	1	1	1	1	1	1	1	1	1	1	1	1	1	1	1	1	1	1	1	1	1
Azorhizobium caulinodans ORS 571	1	1	1	1	1	1	1	1	1	1	1	1	1	1	1	1	1	1	1	1	1
Azospira oryzae PS	1	1	1	1	1	1	1	0.5	1	1	1	1	1	1	1	1	1	1	1	1	1
Azospirillum brasilense	1	1	1	1	1	1	1	1	1	1	1	1	1	1	1	1	1	1	1	1	1
Azospirillum sp. B510	1	1	1	1	1	1	1	1	1	1	1	1	1	1	1	1	1	1	1	1	1
Bacteroides thetaiotaomicron VPI-5482	1	1	1	1	1	1	1	1	1	0.8	1	1	1	1	1	1	1	1	1	1	1
Beijerinckia indica subsp. indica ATCC 9039	1	1	1	1	1	1	1	0.5	0.875	1	1	1	1	1	1	1	1	1	1	1	1
Beijerinckia mobilis	1	1	1	1	1	1	1	0.5	1	1	1	1	1	1	1	1	1	1	1	1	1
Bradyrhizobium sp. BTAi1	1	1	1	1	1	1	1	1	1	1	1	1	1	1	1	1	1	1	1	1	1
Burkholderia vietnamiensis G4	1	1	1	1	1	1	1	1	1	1	1	1	1	1	1	1	1	1	1	1	1
Caminibacter mediatlanticus TB-2	1	1	1	1	1	1	1	1	1	1	1	1	1	1	1	1	1	1	1	1	1
Caulobacter vibrioides NA1000	1	1	1	1	1	1	1	1	1	1	1	1	1	1	1	1	1	1	1	1	1
Chlorobaculum parvum NCIB 8327	1	1	1	1	0.6666667	1	1	1	1	1	1	1	1	1	1	1	0.8571429	1	1	1	0.8571429
Chlorobaculum tepidum TLS	1	1	1	1	0.6666667	1	1	0.5	1	1	1	1	1	1	1	1	0.8571429	1	1	1	1
Chlorobium limicola DSM 245	1	1	1	1	1	1	1	0.5	1	1	1	1	1	1	1	1	0.8571429	1	1	1	1
Clostridium acetobutylicum ATCC 824	1	1	1	1	1	1	1	1	1	1	1	1	1	1	1	1	0.8571429	1	1	1	0.8571429
Clostridium kluyveri DSM 555	1	1	1	1	1	1	1	1	1	1	1	1	1	1	1	1	1	1	1	1	1
Crocosphaera subtropica ATCC 51142	1	1	1	1	1	1	1	1	1	1	1	1	1	1	0.8571429	1	1	1	1	1	1
Cupriavidus basilensis	1	1	1	1	1	1	1	0.5	1	1	1	1	1	1	1	1	1	1	1	1	1
Dehalococcoides mccartyi 195	0.5	1	1	1	1	1	1	0.5	1	0.8	1	1	1	1	0.5714286	1	1	1	1	1	1
Denitrovibrio acetiphilus DSM 12809	1	1	1	1	1	1	1	1	1	0.8	1	1	1	1	1	1	1	1	1	1	1
Derxia gummosa DSM 723	1	1	1	1	1	1	1	1	0.875	1	1	1	1	1	1	1	1	1	1	1	1
Desulfacinum hydrothermale DSM 13146	1	1	1	1	1	1	1	1	1	0.8	0.6666667	1	1	1	0.8571429	1	1	1	1	1	1
Desulfacinum infernum DSM 9756	1	1	1	1	1	1	1	1	1	0.8	0.6666667	1	1	1	0.8571429	1	1	1	1	1	1
Desulfallas geothermicus DSM 3669	1	1	1	1	1	1	1	1	1	1	1	1	1	1	1	1	1	1	1	1	1
Desulfarculus baarsii DSM 2075	1	1	1	1	1	1	1	1	1	0.8	1	1	1	1	0.8571429	1	1	1	1	1	1
Desulfatibacillum aliphaticivorans DSM 15576	1	1	1	1	1	1	1	1	1	1	1	1	1	1	0.8571429	1	1	1	1	1	1
Desulfatiglans anilini DSM 4660	1	1	1	1	1	1	1	1	1	0.8	0.6666667	1	1	1	0.75	1	1	1	1	1	0.8571429
Desulfitobacterium hafniense DCB-2	1	1	1	1	1	1	1	1	1	1	1	1	1	1	1	1	1	1	1	1	1
Desulfobacter vibrioformis DSM 8776	1	1	1	1	1	1	1	1	1	1	1	1	1	1	0.8571429	1	1	1	1	1	1
Desulfobulbus mediterraneus DSM 13871	1	1	1	1	1	1	1	1	1	0.8	1	1	1	1	1	1	1	1	1	1	1
Desulfotalea psychrophila LSv54	1	1	1	1	1	1	1	1	1	0.8	1	0.5	1	1	1	1	1	1	1	1	0.8571429
Desulfotomaculum ruminis DSM 2154	1	1	1	1	1	1	1	1	1	1	1	1	1	1	1	1	1	1	1	1	1
Desulfovibrio bastinii DSM 16055	1	1	1	1	0.6666667	1	1	1	1	1	1	1	1	1	1	1	1	1	1	1	1
Desulfovibrio gracilis DSM 16080	0.5	1	1	1	0.6666667	1	1	1	1	1	0.3333333	1	1	1	0.8571429	1	1	1	1	1	0.8571429
Desulfovibrio oxyclinae DSM 11498	0.5	1	1	1	0.6666667	1	1	1	1	0.8	1	0.75	1	1	0.75	1	1	1	1	1	0.8571429
Desulfovibrio vulgaris str. Hildenborough	1	1	1	1	1	1	1	1	1	1	1	1	1	1	0.8571429	1	1	1	1	1	0.8571429
Desulfovibrio zosterae DSM 11974	1	1	1	1	0.6666667	1	1	1	1	1	1	1	1	1	1	1	1	1	1	1	1
Desulfurobacterium atlanticum	1	1	1	1	1	1	1	0.5	1	1	1	1	1	1	0.8571429	1	1	1	1	1	0.8571429
Desulfuromonas acetexigens	1	1	1	1	1	1	1	1	1	0.8	1	1	1	1	1	1	1	1	1	1	1
Desulfuromusa kysingii	1	1	1	1	1	1	1	1	1	0.8	1	1	1	1	1	1	1	1	1	1	1
Dinoroseobacter shibae DFL 12 = DSM 16493	1	1	1	1	1	1	1	0.5	1	0.8	1	1	1	1	1	1	1	1	1	1	1
Dyella japonica UNC79MFTsu3.2	1	1	1	1	1	1	1	1	1	1	1	1	1	1	1	1	1	1	1	1	1
Echinicola vietnamensis DSM 17526	1	1	1	1	1	1	1	1	1	1	1	1	1	1	1	1	1	1	1	1	1
Escherichia coli BW25113	1	1	1	1	1	1	1	1	1	1	1	1	1	1	1	1	1	1	1	1	1
Frankia alni ACN14a	1	1	1	1	1	1	1	1	1	1	1	1	1	1	1	1	1	1	1	1	1
Geobacter metallireducens GS-15	1	1	1	1	1	1	1	1	1	0.8	1	1	1	1	1	1	1	1	1	1	1
Geobacter uraniireducens Rf4	1	1	1	1	1	1	1	1	1	0.8	1	1	1	1	1	1	1	1	1	1	1
Haloechinothrix alba	1	1	1	1	1	1	1	1	1	1	1	1	1	1	1	1	1	1	1	1	1
Haloglycomyces albus DSM 45210	1	1	1	1	1	1	1	1	1	1	1	1	1	1	0.8571429	1	1	1	1	1	0.8571429
Halomonas desiderata SP1	1	1	1	1	1	1	1	1	1	1	1	1	1	1	1	1	1	1	1	1	1
Halorhodospira halophila SL1	1	1	1	1	1	1	1	1	1	1	1	1	1	1	1	1	1	1	1	1	1
Heliobacterium modesticaldum Ice1	1	1	1	1	1	1	1	1	1	1	1	1	1	1	1	1	1	1	1	1	0.8571429
Herbaspirillum autotrophicum	1	1	1	1	1	1	1	0.5	1	1	1	1	1	1	1	1	1	1	1	1	1
Herbaspirillum seropedicae SmR1	1	1	1	1	1	1	1	1	1	1	1	1	1	1	1	1	1	1	1	1	1
Hydrogenophaga taeniospiralis CCUG 15921	1	1	1	1	1	1	1	0.5	1	1	1	1	1	1	1	1	1	1	1	1	1
Hydrogenovibrio halophilus DSM 15072	1	1	1	1	1	1	1	1	1	1	1	1	1	1	1	1	1	1	1	1	1
Hydrogenovibrio kuenenii DSM 12350	1	1	1	1	1	1	1	1	1	1	1	1	1	1	1	1	1	1	1	1	1
Hydrogenovibrio marinus DSM 11271	1	1	1	1	1	1	1	1	1	1	1	1	1	1	1	1	1	1	1	1	1
Hyphomicrobium sulfonivorans	1	1	1	1	1	1	1	1	1	1	1	1	1	1	1	1	1	1	1	1	1
Klebsiella michiganensis	1	1	1	1	1	1	1	1	1	1	1	0.75	0.8888889	1	1	1	0.8333333	1	1	0.6	1
Klebsiella variicola At-22	1	1	1	1	1	1	1	1	1	1	1	1	1	1	1	1	1	1	1	1	1
Kyrpidia tusciae DSM 2912	1	1	1	1	1	1	1	1	1	1	1	1	1	1	1	1	1	1	1	1	1
Leptospirillum ferrooxidans C2-3	1	1	1	1	1	1	1	0.5	1	1	1	1	1	1	0.8571429	1	1	1	1	1	1
Magnetospirillum magneticum AMB-1	1	1	1	1	1	1	1	1	1	1	1	1	1	1	1	1	1	1	1	1	1
Malonomonas rubra DSM 5091	1	1	1	1	1	1	1	1	1	0.8	1	1	1	1	1	1	1	1	1	1	1
Marinobacter adhaerens HP15	1	1	1	1	1	1	1	1	1	1	1	1	1	1	1	1	1	1	1	1	1
Mesorhizobium ciceri biovar biserrulae WSM1271	1	1	1	1	1	1	1	1	1	1	1	1	1	1	1	1	1	1	1	1	1
Methylobacterium nodulans ORS 2060	1	1	1	1	1	1	1	1	1	1	1	0.75	0.8888889	1	1	1	0.8571429	1	1	1	1
Methylobacterium sp. 4-46	1	1	1	1	1	1	1	1	1	1	1	1	1	1	1	1	1	1	1	1	1
Methylocapsa acidiphila B2	1	1	1	1	1	1	1	1	1	1	1	1	1	1	1	1	0.8571429	1	1	1	1
Methylocapsa aurea	1	1	1	1	1	1	1	0.5	1	1	1	1	1	1	1	1	0.8571429	1	1	1	1
Methylococcus capsulatus str. Bath	1	1	1	1	1	1	1	1	1	0.8	1	1	1	1	1	1	1	1	1	1	1
Methylocystis bryophila	1	1	1	1	1	1	1	1	1	1	1	1	1	1	1	1	0.8571429	1	1	1	1
Methyloferula stellata AR4	1	1	1	1	1	1	1	0.5	1	1	1	1	1	1	1	1	1	1	1	1	1
Methylohalobius crimeensis 10Ki	1	1	1	1	1	1	1	1	1	0.8	1	1	1	1	1	1	0.8571429	1	1	1	1
Methylomonas methanica MC09	1	1	1	1	1	1	1	1	1	0.8	1	1	1	1	1	1	1	1	1	1	1
Methylosarcina fibrata AML-C10	1	1	1	1	1	1	1	0.5	1	0.8	1	1	1	1	1	1	0.8571429	1	1	1	1
Methylotuvimicrobium alcaliphilum 20Z	1	1	1	1	1	1	1	1	1	1	1	1	1	1	1	1	1	1	1	1	1
Methylovulum miyakonense HT12	1	1	1	1	1	1	1	1	1	0.8	1	1	1	0.8888889	1	1	1	1	1	1	1
Mycolicibacterium vanbaalenii PYR-1	1	1	1	1	1	1	1	1	1	1	1	1	1	1	1	1	1	1	1	1	1
Nitratifractor salsuginis DSM 16511	1	1	1	1	1	1	1	1	1	1	1	1	1	1	1	1	1	1	1	1	1
Nitratiruptor tergarcus DSM 16512	1	1	1	1	1	1	1	1	1	1	1	1	1	1	1	1	1	1	1	1	1
Nitriliruptor alkaliphilus DSM 45188	1	1	1	1	1	1	1	1	1	1	1	1	1	1	1	1	1	1	1	1	1
Nostoc punctiforme PCC 73102	1	1	1	1	1	1	1	1	1	1	1	1	1	1	1	1	1	1	1	1	1
Novosphingobium aromaticivorans DSM 12444	1	1	1	1	1	1	1	1	1	1	1	1	1	1	1	1	1	1	1	1	1
Oleispira antarctica RB-8	1	1	1	1	1	1	1	0.5	1	1	1	1	1	1	1	1	1	1	1	1	1
Paraburkholderia atlantica	1	1	1	1	1	1	1	0.5	1	1	1	1	1	1	1	1	1	1	1	1	1
Paraburkholderia bryophila	1	1	1	1	1	1	1	1	1	1	1	1	1	1	1	1	1	1	1	1	1
Paraburkholderia phymatum STM815	1	1	1	1	1	1	1	0.5	1	1	1	1	1	1	1	1	1	1	1	1	1
Paraburkholderia phytofirmans PsJN	1	1	1	1	1	1	1	0.5	1	1	1	1	1	1	1	1	1	1	1	1	1
Pelobacter propionicus DSM 2379	1	1	1	1	1	1	1	1	1	0.8	1	1	1	1	1	1	1	1	1	1	1
Persephonella marina EX-H1	1	1	1	1	1	1	1	0.5	1	1	1	1	1	1	0.8571429	1	1	1	1	1	0.8571429
Phaeobacter inhibens	1	1	1	1	1	1	1	0.5	1	0.8	1	1	1	1	1	1	1	1	1	1	1
Polaromonas naphthalenivorans CJ2	1	1	1	1	1	1	1	1	1	1	1	1	1	1	1	1	1	1	1	1	1
Prosthecochloris aestuarii DSM 271	1	1	1	1	0.3333333	1	1	1	1	1	1	1	1	1	1	1	0.8571429	1	1	1	1
Pseudarthrobacter sulfonivorans	1	1	1	1	1	1	1	0.5	1	1	1	1	1	1	1	1	1	1	1	1	1
Pseudomonas benzenivorans	1	1	1	1	1	1	1	1	1	1	1	1	1	1	1	1	1	1	1	1	1
Pseudomonas fluorescens	1	1	1	1	1	1	1	1	1	1	1	1	1	1	1	1	1	1	1	1	1
Pseudomonas putida KT2440	1	1	1	1	1	1	1	1	1	1	1	1	1	1	1	1	1	1	1	1	1
Pseudomonas simiae	1	1	1	1	1	1	1	1	1	1	1	1	1	1	1	1	1	1	1	1	1
Pseudomonas stutzeri A1501	1	1	1	1	1	1	1	1	1	1	1	1	1	1	1	1	1	1	1	1	1
Pseudomonas stutzeri RCH2	1	1	1	1	1	1	1	1	1	1	1	1	1	1	1	1	1	1	1	1	1
Rhizobium etli CFN 42	1	1	1	1	1	1	1	1	1	1	1	1	1	1	1	1	1	1	1	1	1
Rhizobium leguminosarum bv. trifolii WSM1325	1	1	1	1	1	1	1	0.5	1	1	1	1	1	1	1	1	1	1	1	1	1
Rhizobium leguminosarum bv. viciae 3841	1	1	1	1	1	1	1	0.5	1	1	1	1	1	1	1	1	1	1	1	1	1
Rhodobacter sphaeroides ATCC 17029	1	1	1	1	1	1	1	1	1	0.8	1	1	1	1	1	1	1	1	1	1	1
Rhodomicrobium vannielii ATCC 17100	1	1	1	1	1	1	1	1	1	1	1	1	1	1	1	1	1	1	1	1	1
Rhodopseudomonas palustris CGA009	1	1	1	1	1	1	1	0.5	1	1	1	1	1	1	1	1	1	1	1	1	1
Rhodospirillum centenum SW	1	1	1	1	1	1	1	1	1	1	1	1	1	1	1	1	1	1	1	1	1
Rhodospirillum rubrum ATCC 11170	1	1	1	1	1	1	1	1	1	1	1	1	1	1	1	1	1	1	1	1	1
Saccharomonospora cyanea NA-134	1	1	1	1	1	1	1	1	1	1	1	1	1	1	1	1	1	1	1	1	1
Sedimenticola selenatireducens DSM 17993	1	1	1	1	1	1	1	1	1	1	1	1	1	1	1	1	1	1	1	1	1
Shewanella amazonensis SB2B	1	1	1	1	1	1	1	1	1	1	1	1	1	1	1	1	1	1	1	1	1
Shewanella loihica PV-4	1	1	1	1	1	1	1	1	1	1	1	1	1	1	1	1	1	1	1	1	1
Shewanella oneidensis MR-1	1	1	1	1	1	1	1	1	1	1	1	1	1	1	1	1	1	1	1	1	1
Shewanella sp. ANA-3	1	1	1	1	1	1	1	1	1	1	1	1	1	1	1	1	1	1	1	1	1
Sinorhizobium fredii NGR234	1	1	1	1	1	1	1	1	1	1	1	1	1	1	1	1	1	1	1	1	1
Sinorhizobium meliloti 1021	1	1	1	1	1	1	1	1	1	1	1	1	1	1	1	1	1	1	1	1	1
Sphingobacteriaceae bacterium GW460-11-11-14-LB5	1	1	1	1	1	1	1	1	1	1	1	1	1	1	1	1	1	1	1	1	1
Sphingomonas koreensis	1	1	1	1	1	1	1	1	1	1	1	1	1	1	1	1	1	1	1	1	1
Sphingomonas wittichii RW1	1	1	1	1	1	1	1	1	1	1	1	1	1	1	1	1	1	1	1	1	1
Stenotrophomonas chelatiphaga	1	1	1	1	1	1	1	1	1	1	1	1	1	1	1	1	1	1	1	1	1
Steroidobacter denitrificans	1	1	1	1	0.6666667	1	1	1	1	1	1	1	1	1	1	1	1	1	1	1	1
Sulfuricurvum kujiense DSM 16994	1	1	1	1	1	1	1	1	1	1	1	1	1	1	1	1	1	1	1	1	1
Sulfurihydrogenibium azorense Az-Fu1	1	1	1	1	1	1	1	1	1	1	1	1	1	1	0.8571429	1	1	1	1	1	0.8571429
Sulfurihydrogenibium subterraneum DSM 15120	1	1	1	1	1	1	1	0.5	1	1	1	1	1	1	0.8571429	1	1	1	1	1	0.8571429
Sulfuritalea hydrogenivorans sk43H	1	1	1	1	1	1	1	1	1	1	1	1	1	1	1	1	1	1	1	1	1
Sulfurivirga caldicuralii	1	1	1	1	1	1	1	1	1	1	1	1	1	1	1	1	1	1	1	1	1
Synechococcus elongatus PCC 7942 = FACHB-805	1	1	1	1	1	1	1	1	1	1	1	1	1	1	1	1	1	1	1	1	1
Teredinibacter turnerae T7901	1	1	1	1	1	1	1	1	1	1	1	1	1	1	1	1	1	1	1	1	1
Thermithiobacillus tepidarius DSM 3134	1	1	1	1	1	1	1	0.5	1	1	1	1	1	1	1	1	1	1	1	1	1
Thermocrinis albus DSM 14484	1	1	1	1	1	1	1	0.5	1	1	1	1	1	1	0.8571429	1	1	1	1	1	0.8571429
Thermodesulforhabdus norvegica	1	1	1	1	1	1	1	1	1	0.8	0.6666667	1	1	1	0.75	1	1	1	1	1	1
Thermomonospora curvata DSM 43183	1	1	1	1	1	1	1	1	1	1	1	1	0.8888889	1	1	1	1	1	1	1	1
Thermovibrio ammonificans HB-1	1	1	1	1	1	1	1	0.5	1	1	1	1	1	1	0.8571429	1	1	1	1	1	0.8571429
Thioalkalivibrio denitrificans	1	1	1	1	1	1	1	1	1	1	1	1	1	1	1	1	1	1	1	1	1
Thioalkalivibrio halophilus	1	1	1	1	1	1	1	1	1	0.8	1	1	1	1	1	1	1	1	1	1	0.8571429
Thioalkalivibrio paradoxus ARh 1	1	1	1	1	1	1	1	1	1	0.8	1	1	1	1	1	1	1	1	1	1	1
Thioalkalivibrio thiocyanodenitrificans ARhD 1	1	1	1	1	1	1	1	1	1	1	1	1	1	1	1	1	1	1	1	1	1
Thiohalomonas denitrificans	1	1	1	1	1	1	1	1	1	0.8	1	1	1	1	1	1	1	1	1	1	1
Thiomicrorhabdus arctica DSM 13458	1	1	1	1	1	1	1	1	1	1	1	1	1	1	1	1	1	1	1	1	1
Thiomicrorhabdus chilensis DSM 12352	1	1	1	1	1	1	1	1	1	1	1	1	1	1	1	1	1	1	1	1	1
Thiomicrospira cyclica ALM1	1	1	1	1	1	1	1	1	1	1	1	1	1	1	1	1	1	1	1	1	1
Thiomicrospira microaerophila	1	1	1	1	1	1	1	1	1	1	1	1	1	1	1	1	1	1	1	1	1
Thiomicrospira pelophila DSM 1534	1	1	1	1	1	1	1	1	1	1	1	1	0.7777778	1	1	1	1	1	1	1	1
Thiothrix lacustris DSM 21227	1	1	1	1	0.6666667	1	1	1	1	1	1	1	1	1	1	1	1	1	1	1	1
Trichodesmium erythraeum IMS101	1	1	1	1	1	1	1	1	1	1	1	1	1	1	0.8571429	1	1	1	1	1	1
Trichormus variabilis ATCC 29413	1	1	1	1	1	1	1	1	1	1	1	1	1	1	1	1	1	1	1	1	1
Xanthobacter autotrophicus Py2	1	1	1	1	1	1	1	0.5	1	1	1	1	1	1	1	1	1	1	1	1	1
Xenophilus azovorans DSM 13620	1	1	1	1	1	1	1	0.5	1	1	1	1	1	1	1	1	1	1	1	1	1

## Sheet: difference from reference
Difference between the reference table and our results, calculated by subtracting the pathway completeness score from 1, since all reference taxa are fully prototrophic
The list of fully prototrophic species was sourced from Ramoneda et al. (2023)
species	Glutamate	Glutamine	Alanine	Glycine	Serine	Proline	Aspartate	Asparagine	Arginine	Threonine	Cysteine	Valine	Histidine	Lysine	Methionine	Leucine	Isoleucine	Tyrosine	Phenylalanine	Tryptophan
Acidimicrobium ferrooxidans DSM 10331	0	0	0	0	0	0	0	0.5	0	0	0	0	0	0	0.14285709999999996	0	0.14285709999999996	0	0	0
Acidithiobacillus ferrooxidans ATCC 23270	0	0	0	0	0	0	0	0	0	0	0	0	0	0	0	0	0	0	0	0
Acidovorax sp. GW101-3H11	0	0	0	0	0	0	0	0	0	0	0	0	0	0	0	0	0	0	0	0
Alicycliphilus denitrificans K601	0	0	0	0	0	0	0	0	0	0	0	0	0	0	0	0	0	0	0	0
Alkalihalobacillus alkalinitrilicus	0	0	0	0	0	0	0	0	0	0	0	0	0	0	0	0	0	0	0	0
Allochromatium vinosum DSM 180	0	0	0	0	0	0	0	0	0	0.19999999999999996	0	0	0	0	0	0	0	0	0	0
Ammonifex degensii KC4	0.5	0	0	0	0	0	0	0.5	0	0	0	0	0	0	0.14285709999999996	0	0	0	0	0
Arcobacter nitrofigilis DSM 7299	0	0	0	0	0	0	0	0	0	0	0	0	0	0	0	0	0	0	0	0
Azoarcus olearius	0	0	0	0	0	0	0	0	0	0	0	0	0	0	0	0	0	0	0	0
Azohydromonas australica DSM 1124	0	0	0	0	0	0	0	0	0	0	0	0	0	0	0	0	0	0	0	0
Azorhizobium caulinodans ORS 571	0	0	0	0	0	0	0	0	0	0	0	0	0	0	0	0	0	0	0	0
Azospira oryzae PS	0	0	0	0	0	0	0	0.5	0	0	0	0	0	0	0	0	0	0	0	0
Azospirillum brasilense	0	0	0	0	0	0	0	0	0	0	0	0	0	0	0	0	0	0	0	0
Azospirillum sp. B510	0	0	0	0	0	0	0	0	0	0	0	0	0	0	0	0	0	0	0	0
Bacteroides thetaiotaomicron VPI-5482	0	0	0	0	0	0	0	0	0	0.19999999999999996	0	0	0	0	0	0	0	0	0	0
Beijerinckia indica subsp. indica ATCC 9039	0	0	0	0	0	0	0	0.5	0.125	0	0	0	0	0	0	0	0	0	0	0
Beijerinckia mobilis	0	0	0	0	0	0	0	0.5	0	0	0	0	0	0	0	0	0	0	0	0
Bradyrhizobium sp. BTAi1	0	0	0	0	0	0	0	0	0	0	0	0	0	0	0	0	0	0	0	0
Burkholderia vietnamiensis G4	0	0	0	0	0	0	0	0	0	0	0	0	0	0	0	0	0	0	0	0
Caminibacter mediatlanticus TB-2	0	0	0	0	0	0	0	0	0	0	0	0	0	0	0	0	0	0	0	0
Caulobacter vibrioides NA1000	0	0	0	0	0	0	0	0	0	0	0	0	0	0	0	0	0	0	0	0
Chlorobaculum parvum NCIB 8327	0	0	0	0	0.33333330000000005	0	0	0	0	0	0	0	0	0	0	0	0.14285709999999996	0	0	0
Chlorobaculum tepidum TLS	0	0	0	0	0.33333330000000005	0	0	0.5	0	0	0	0	0	0	0	0	0.14285709999999996	0	0	0
Chlorobium limicola DSM 245	0	0	0	0	0	0	0	0.5	0	0	0	0	0	0	0	0	0.14285709999999996	0	0	0
Clostridium acetobutylicum ATCC 824	0	0	0	0	0	0	0	0	0	0	0	0	0	0	0	0	0.14285709999999996	0	0	0
Clostridium kluyveri DSM 555	0	0	0	0	0	0	0	0	0	0	0	0	0	0	0	0	0	0	0	0
Crocosphaera subtropica ATCC 51142	0	0	0	0	0	0	0	0	0	0	0	0	0	0	0.14285709999999996	0	0	0	0	0
Cupriavidus basilensis	0	0	0	0	0	0	0	0.5	0	0	0	0	0	0	0	0	0	0	0	0
Dehalococcoides mccartyi 195	0.5	0	0	0	0	0	0	0.5	0	0.19999999999999996	0	0	0	0	0.42857140000000005	0	0	0	0	0
Denitrovibrio acetiphilus DSM 12809	0	0	0	0	0	0	0	0	0	0.19999999999999996	0	0	0	0	0	0	0	0	0	0
Derxia gummosa DSM 723	0	0	0	0	0	0	0	0	0.125	0	0	0	0	0	0	0	0	0	0	0
Desulfacinum hydrothermale DSM 13146	0	0	0	0	0	0	0	0	0	0.19999999999999996	0.33333330000000005	0	0	0	0.14285709999999996	0	0	0	0	0
Desulfacinum infernum DSM 9756	0	0	0	0	0	0	0	0	0	0.19999999999999996	0.33333330000000005	0	0	0	0.14285709999999996	0	0	0	0	0
Desulfallas geothermicus DSM 3669	0	0	0	0	0	0	0	0	0	0	0	0	0	0	0	0	0	0	0	0
Desulfarculus baarsii DSM 2075	0	0	0	0	0	0	0	0	0	0.19999999999999996	0	0	0	0	0.14285709999999996	0	0	0	0	0
Desulfatibacillum aliphaticivorans DSM 15576	0	0	0	0	0	0	0	0	0	0	0	0	0	0	0.14285709999999996	0	0	0	0	0
Desulfatiglans anilini DSM 4660	0	0	0	0	0	0	0	0	0	0.19999999999999996	0.33333330000000005	0	0	0	0.25	0	0	0	0	0
Desulfitobacterium hafniense DCB-2	0	0	0	0	0	0	0	0	0	0	0	0	0	0	0	0	0	0	0	0
Desulfobacter vibrioformis DSM 8776	0	0	0	0	0	0	0	0	0	0	0	0	0	0	0.14285709999999996	0	0	0	0	0
Desulfobulbus mediterraneus DSM 13871	0	0	0	0	0	0	0	0	0	0.19999999999999996	0	0	0	0	0	0	0	0	0	0
Desulfotalea psychrophila LSv54	0	0	0	0	0	0	0	0	0	0.19999999999999996	0	0.5	0	0	0	0	0	0	0	0
Desulfotomaculum ruminis DSM 2154	0	0	0	0	0	0	0	0	0	0	0	0	0	0	0	0	0	0	0	0
Desulfovibrio bastinii DSM 16055	0	0	0	0	0.33333330000000005	0	0	0	0	0	0	0	0	0	0	0	0	0	0	0
Desulfovibrio gracilis DSM 16080	0.5	0	0	0	0.33333330000000005	0	0	0	0	0	0.6666667	0	0	0	0.14285709999999996	0	0	0	0	0
Desulfovibrio oxyclinae DSM 11498	0.5	0	0	0	0.33333330000000005	0	0	0	0	0.19999999999999996	0	0.25	0	0	0.25	0	0	0	0	0
Desulfovibrio vulgaris str. Hildenborough	0	0	0	0	0	0	0	0	0	0	0	0	0	0	0.14285709999999996	0	0	0	0	0
Desulfovibrio zosterae DSM 11974	0	0	0	0	0.33333330000000005	0	0	0	0	0	0	0	0	0	0	0	0	0	0	0
Desulfurobacterium atlanticum	0	0	0	0	0	0	0	0.5	0	0	0	0	0	0	0.14285709999999996	0	0	0	0	0
Desulfuromonas acetexigens	0	0	0	0	0	0	0	0	0	0.19999999999999996	0	0	0	0	0	0	0	0	0	0
Desulfuromusa kysingii	0	0	0	0	0	0	0	0	0	0.19999999999999996	0	0	0	0	0	0	0	0	0	0
Dinoroseobacter shibae DFL 12 = DSM 16493	0	0	0	0	0	0	0	0.5	0	0.19999999999999996	0	0	0	0	0	0	0	0	0	0
Dyella japonica UNC79MFTsu3.2	0	0	0	0	0	0	0	0	0	0	0	0	0	0	0	0	0	0	0	0
Echinicola vietnamensis DSM 17526	0	0	0	0	0	0	0	0	0	0	0	0	0	0	0	0	0	0	0	0
Escherichia coli BW25113	0	0	0	0	0	0	0	0	0	0	0	0	0	0	0	0	0	0	0	0
Frankia alni ACN14a	0	0	0	0	0	0	0	0	0	0	0	0	0	0	0	0	0	0	0	0
Geobacter metallireducens GS-15	0	0	0	0	0	0	0	0	0	0.19999999999999996	0	0	0	0	0	0	0	0	0	0
Geobacter uraniireducens Rf4	0	0	0	0	0	0	0	0	0	0.19999999999999996	0	0	0	0	0	0	0	0	0	0
Haloechinothrix alba	0	0	0	0	0	0	0	0	0	0	0	0	0	0	0	0	0	0	0	0
Haloglycomyces albus DSM 45210	0	0	0	0	0	0	0	0	0	0	0	0	0	0	0.14285709999999996	0	0	0	0	0
Halomonas desiderata SP1	0	0	0	0	0	0	0	0	0	0	0	0	0	0	0	0	0	0	0	0
Halorhodospira halophila SL1	0	0	0	0	0	0	0	0	0	0	0	0	0	0	0	0	0	0	0	0
Heliobacterium modesticaldum Ice1	0	0	0	0	0	0	0	0	0	0	0	0	0	0	0	0	0	0	0	0
Herbaspirillum autotrophicum	0	0	0	0	0	0	0	0.5	0	0	0	0	0	0	0	0	0	0	0	0
Herbaspirillum seropedicae SmR1	0	0	0	0	0	0	0	0	0	0	0	0	0	0	0	0	0	0	0	0
Hydrogenophaga taeniospiralis CCUG 15921	0	0	0	0	0	0	0	0.5	0	0	0	0	0	0	0	0	0	0	0	0
Hydrogenovibrio halophilus DSM 15072	0	0	0	0	0	0	0	0	0	0	0	0	0	0	0	0	0	0	0	0
Hydrogenovibrio kuenenii DSM 12350	0	0	0	0	0	0	0	0	0	0	0	0	0	0	0	0	0	0	0	0
Hydrogenovibrio marinus DSM 11271	0	0	0	0	0	0	0	0	0	0	0	0	0	0	0	0	0	0	0	0
Hyphomicrobium sulfonivorans	0	0	0	0	0	0	0	0	0	0	0	0	0	0	0	0	0	0	0	0
Klebsiella michiganensis	0	0	0	0	0	0	0	0	0	0	0	0.25	0.11111110000000002	0	0	0	0.16666669999999995	0	0	0.4
Klebsiella variicola At-22	0	0	0	0	0	0	0	0	0	0	0	0	0	0	0	0	0	0	0	0
Kyrpidia tusciae DSM 2912	0	0	0	0	0	0	0	0	0	0	0	0	0	0	0	0	0	0	0	0
Leptospirillum ferrooxidans C2-3	0	0	0	0	0	0	0	0.5	0	0	0	0	0	0	0.14285709999999996	0	0	0	0	0
Magnetospirillum magneticum AMB-1	0	0	0	0	0	0	0	0	0	0	0	0	0	0	0	0	0	0	0	0
Malonomonas rubra DSM 5091	0	0	0	0	0	0	0	0	0	0.19999999999999996	0	0	0	0	0	0	0	0	0	0
Marinobacter adhaerens HP15	0	0	0	0	0	0	0	0	0	0	0	0	0	0	0	0	0	0	0	0
Mesorhizobium ciceri biovar biserrulae WSM1271	0	0	0	0	0	0	0	0	0	0	0	0	0	0	0	0	0	0	0	0
Methylobacterium nodulans ORS 2060	0	0	0	0	0	0	0	0	0	0	0	0.25	0.11111110000000002	0	0	0	0.14285709999999996	0	0	0
Methylobacterium sp. 4-46	0	0	0	0	0	0	0	0	0	0	0	0	0	0	0	0	0	0	0	0
Methylocapsa acidiphila B2	0	0	0	0	0	0	0	0	0	0	0	0	0	0	0	0	0.14285709999999996	0	0	0
Methylocapsa aurea	0	0	0	0	0	0	0	0.5	0	0	0	0	0	0	0	0	0.14285709999999996	0	0	0
Methylococcus capsulatus str. Bath	0	0	0	0	0	0	0	0	0	0.19999999999999996	0	0	0	0	0	0	0	0	0	0
Methylocystis bryophila	0	0	0	0	0	0	0	0	0	0	0	0	0	0	0	0	0.14285709999999996	0	0	0
Methyloferula stellata AR4	0	0	0	0	0	0	0	0.5	0	0	0	0	0	0	0	0	0	0	0	0
Methylohalobius crimeensis 10Ki	0	0	0	0	0	0	0	0	0	0.19999999999999996	0	0	0	0	0	0	0.14285709999999996	0	0	0
Methylomonas methanica MC09	0	0	0	0	0	0	0	0	0	0.19999999999999996	0	0	0	0	0	0	0	0	0	0
Methylosarcina fibrata AML-C10	0	0	0	0	0	0	0	0.5	0	0.19999999999999996	0	0	0	0	0	0	0.14285709999999996	0	0	0
Methylotuvimicrobium alcaliphilum 20Z	0	0	0	0	0	0	0	0	0	0	0	0	0	0	0	0	0	0	0	0
Methylovulum miyakonense HT12	0	0	0	0	0	0	0	0	0	0.19999999999999996	0	0	0	0.11111110000000002	0	0	0	0	0	0
Mycolicibacterium vanbaalenii PYR-1	0	0	0	0	0	0	0	0	0	0	0	0	0	0	0	0	0	0	0	0
Nitratifractor salsuginis DSM 16511	0	0	0	0	0	0	0	0	0	0	0	0	0	0	0	0	0	0	0	0
Nitratiruptor tergarcus DSM 16512	0	0	0	0	0	0	0	0	0	0	0	0	0	0	0	0	0	0	0	0
Nitriliruptor alkaliphilus DSM 45188	0	0	0	0	0	0	0	0	0	0	0	0	0	0	0	0	0	0	0	0
Nostoc punctiforme PCC 73102	0	0	0	0	0	0	0	0	0	0	0	0	0	0	0	0	0	0	0	0
Novosphingobium aromaticivorans DSM 12444	0	0	0	0	0	0	0	0	0	0	0	0	0	0	0	0	0	0	0	0
Oleispira antarctica RB-8	0	0	0	0	0	0	0	0.5	0	0	0	0	0	0	0	0	0	0	0	0
Paraburkholderia atlantica	0	0	0	0	0	0	0	0.5	0	0	0	0	0	0	0	0	0	0	0	0
Paraburkholderia bryophila	0	0	0	0	0	0	0	0	0	0	0	0	0	0	0	0	0	0	0	0
Paraburkholderia phymatum STM815	0	0	0	0	0	0	0	0.5	0	0	0	0	0	0	0	0	0	0	0	0
Paraburkholderia phytofirmans PsJN	0	0	0	0	0	0	0	0.5	0	0	0	0	0	0	0	0	0	0	0	0
Pelobacter propionicus DSM 2379	0	0	0	0	0	0	0	0	0	0.19999999999999996	0	0	0	0	0	0	0	0	0	0
Persephonella marina EX-H1	0	0	0	0	0	0	0	0.5	0	0	0	0	0	0	0.14285709999999996	0	0	0	0	0
Phaeobacter inhibens	0	0	0	0	0	0	0	0.5	0	0.19999999999999996	0	0	0	0	0	0	0	0	0	0
Polaromonas naphthalenivorans CJ2	0	0	0	0	0	0	0	0	0	0	0	0	0	0	0	0	0	0	0	0
Prosthecochloris aestuarii DSM 271	0	0	0	0	0.6666667	0	0	0	0	0	0	0	0	0	0	0	0.14285709999999996	0	0	0
Pseudarthrobacter sulfonivorans	0	0	0	0	0	0	0	0.5	0	0	0	0	0	0	0	0	0	0	0	0
Pseudomonas benzenivorans	0	0	0	0	0	0	0	0	0	0	0	0	0	0	0	0	0	0	0	0
Pseudomonas fluorescens	0	0	0	0	0	0	0	0	0	0	0	0	0	0	0	0	0	0	0	0
Pseudomonas putida KT2440	0	0	0	0	0	0	0	0	0	0	0	0	0	0	0	0	0	0	0	0
Pseudomonas simiae	0	0	0	0	0	0	0	0	0	0	0	0	0	0	0	0	0	0	0	0
Pseudomonas stutzeri A1501	0	0	0	0	0	0	0	0	0	0	0	0	0	0	0	0	0	0	0	0
Pseudomonas stutzeri RCH2	0	0	0	0	0	0	0	0	0	0	0	0	0	0	0	0	0	0	0	0
Rhizobium etli CFN 42	0	0	0	0	0	0	0	0	0	0	0	0	0	0	0	0	0	0	0	0
Rhizobium leguminosarum bv. trifolii WSM1325	0	0	0	0	0	0	0	0.5	0	0	0	0	0	0	0	0	0	0	0	0
Rhizobium leguminosarum bv. viciae 3841	0	0	0	0	0	0	0	0.5	0	0	0	0	0	0	0	0	0	0	0	0
Rhodobacter sphaeroides ATCC 17029	0	0	0	0	0	0	0	0	0	0.19999999999999996	0	0	0	0	0	0	0	0	0	0
Rhodomicrobium vannielii ATCC 17100	0	0	0	0	0	0	0	0	0	0	0	0	0	0	0	0	0	0	0	0
Rhodopseudomonas palustris CGA009	0	0	0	0	0	0	0	0.5	0	0	0	0	0	0	0	0	0	0	0	0
Rhodospirillum centenum SW	0	0	0	0	0	0	0	0	0	0	0	0	0	0	0	0	0	0	0	0
Rhodospirillum rubrum ATCC 11170	0	0	0	0	0	0	0	0	0	0	0	0	0	0	0	0	0	0	0	0
Saccharomonospora cyanea NA-134	0	0	0	0	0	0	0	0	0	0	0	0	0	0	0	0	0	0	0	0
Sedimenticola selenatireducens DSM 17993	0	0	0	0	0	0	0	0	0	0	0	0	0	0	0	0	0	0	0	0
Shewanella amazonensis SB2B	0	0	0	0	0	0	0	0	0	0	0	0	0	0	0	0	0	0	0	0
Shewanella loihica PV-4	0	0	0	0	0	0	0	0	0	0	0	0	0	0	0	0	0	0	0	0
Shewanella oneidensis MR-1	0	0	0	0	0	0	0	0	0	0	0	0	0	0	0	0	0	0	0	0
Shewanella sp. ANA-3	0	0	0	0	0	0	0	0	0	0	0	0	0	0	0	0	0	0	0	0
Sinorhizobium fredii NGR234	0	0	0	0	0	0	0	0	0	0	0	0	0	0	0	0	0	0	0	0
Sinorhizobium meliloti 1021	0	0	0	0	0	0	0	0	0	0	0	0	0	0	0	0	0	0	0	0
Sphingobacteriaceae bacterium GW460-11-11-14-LB5	0	0	0	0	0	0	0	0	0	0	0	0	0	0	0	0	0	0	0	0
Sphingomonas koreensis	0	0	0	0	0	0	0	0	0	0	0	0	0	0	0	0	0	0	0	0
Sphingomonas wittichii RW1	0	0	0	0	0	0	0	0	0	0	0	0	0	0	0	0	0	0	0	0
Stenotrophomonas chelatiphaga	0	0	0	0	0	0	0	0	0	0	0	0	0	0	0	0	0	0	0	0
Steroidobacter denitrificans	0	0	0	0	0.33333330000000005	0	0	0	0	0	0	0	0	0	0	0	0	0	0	0
Sulfuricurvum kujiense DSM 16994	0	0	0	0	0	0	0	0	0	0	0	0	0	0	0	0	0	0	0	0
Sulfurihydrogenibium azorense Az-Fu1	0	0	0	0	0	0	0	0	0	0	0	0	0	0	0.14285709999999996	0	0	0	0	0
Sulfurihydrogenibium subterraneum DSM 15120	0	0	0	0	0	0	0	0.5	0	0	0	0	0	0	0.14285709999999996	0	0	0	0	0
Sulfuritalea hydrogenivorans sk43H	0	0	0	0	0	0	0	0	0	0	0	0	0	0	0	0	0	0	0	0
Sulfurivirga caldicuralii	0	0	0	0	0	0	0	0	0	0	0	0	0	0	0	0	0	0	0	0
Synechococcus elongatus PCC 7942 = FACHB-805	0	0	0	0	0	0	0	0	0	0	0	0	0	0	0	0	0	0	0	0
Teredinibacter turnerae T7901	0	0	0	0	0	0	0	0	0	0	0	0	0	0	0	0	0	0	0	0
Thermithiobacillus tepidarius DSM 3134	0	0	0	0	0	0	0	0.5	0	0	0	0	0	0	0	0	0	0	0	0
Thermocrinis albus DSM 14484	0	0	0	0	0	0	0	0.5	0	0	0	0	0	0	0.14285709999999996	0	0	0	0	0
Thermodesulforhabdus norvegica	0	0	0	0	0	0	0	0	0	0.19999999999999996	0.33333330000000005	0	0	0	0.25	0	0	0	0	0
Thermomonospora curvata DSM 43183	0	0	0	0	0	0	0	0	0	0	0	0	0.11111110000000002	0	0	0	0	0	0	0
Thermovibrio ammonificans HB-1	0	0	0	0	0	0	0	0.5	0	0	0	0	0	0	0.14285709999999996	0	0	0	0	0
Thioalkalivibrio denitrificans	0	0	0	0	0	0	0	0	0	0	0	0	0	0	0	0	0	0	0	0
Thioalkalivibrio halophilus	0	0	0	0	0	0	0	0	0	0.19999999999999996	0	0	0	0	0	0	0	0	0	0
Thioalkalivibrio paradoxus ARh 1	0	0	0	0	0	0	0	0	0	0.19999999999999996	0	0	0	0	0	0	0	0	0	0
Thioalkalivibrio thiocyanodenitrificans ARhD 1	0	0	0	0	0	0	0	0	0	0	0	0	0	0	0	0	0	0	0	0
Thiohalomonas denitrificans	0	0	0	0	0	0	0	0	0	0.19999999999999996	0	0	0	0	0	0	0	0	0	0
Thiomicrorhabdus arctica DSM 13458	0	0	0	0	0	0	0	0	0	0	0	0	0	0	0	0	0	0	0	0
Thiomicrorhabdus chilensis DSM 12352	0	0	0	0	0	0	0	0	0	0	0	0	0	0	0	0	0	0	0	0
Thiomicrospira cyclica ALM1	0	0	0	0	0	0	0	0	0	0	0	0	0	0	0	0	0	0	0	0
Thiomicrospira microaerophila	0	0	0	0	0	0	0	0	0	0	0	0	0	0	0	0	0	0	0	0
Thiomicrospira pelophila DSM 1534	0	0	0	0	0	0	0	0	0	0	0	0	0.22222220000000004	0	0	0	0	0	0	0
Thiothrix lacustris DSM 21227	0	0	0	0	0.33333330000000005	0	0	0	0	0	0	0	0	0	0	0	0	0	0	0
Trichodesmium erythraeum IMS101	0	0	0	0	0	0	0	0	0	0	0	0	0	0	0.14285709999999996	0	0	0	0	0
Trichormus variabilis ATCC 29413	0	0	0	0	0	0	0	0	0	0	0	0	0	0	0	0	0	0	0	0
Xanthobacter autotrophicus Py2	0	0	0	0	0	0	0	0.5	0	0	0	0	0	0	0	0	0	0	0	0
Xenophilus azovorans DSM 13620	0	0	0	0	0	0	0	0.5	0	0	0	0	0	0	0	0	0	0	0	0
Ramoneda, J., Jensen, T. B., Price, M. N., Casamayor, E. O., & Fierer, N. (2023). Taxonomic and environmental distribution of bacterial amino acid auxotrophies. Nature Communications, 14(1), 7608.
