# Supplementary material for: Bacterial Amino Acid Auxotrophies Enable Energetically Costlier Proteomes
Source: Int J Mol Sci. 2025 Mar 4;26(5):2285. doi: 10.3390/ijms26052285 (PMC11900164; doi:10.3390/ijms26052285)
Supplement: Supplementary file 1 [file ijms-26-02285-s001.zip › Data S2 Auxotrophy evaluation.xlsx]

## Sheet: reference table
Data S2
Reference table of experimentally identified auxotrophies, assembled after Starke et al. (2023)
species	Glutamate	Glutamine	Alanine	Glycine	Serine	Proline	Aspartate	Asparagine	Arginine	Threonine	Cysteine	Valine	Histidine	Lysine	Methionine	Leucine	Isoleucine	Tyrosine	Phenylalanine	Tryptophan
Akkermansia muciniphila	1	1	1	1	1	1	1	1	1	0	1	1	1	1	1	1	1	1	1	1
Clostridioides difficile	1	1	1	1	1	0	1	1	1	1	0	0	1	1	1	0	0	1	1	0
Clostridium perfringens	0	1	1	1	1	1	1	1	0	0	1	0	0	0	0	0	0	0	0	0
Enterococcus faecalis	0	1	1	0	1	1	1	1	0	1	1	0	0	1	0	0	0	1	1	0
Faecalibacterium prausnitzii	1	1	1	1	1	1	1	1	1	1	1	1	1	1	1	1	1	1	1	0
Fusobacterium nucleatum	1	1	1	1	0	1	1	1	1	1	1	1	0	0	1	1	1	1	1	1
Helicobacter pylori	1	1	1	1	1	0	1	1	0	1	0	0	0	1	0	0	1	1	0	1
Lactobacillus paracasei	0	1	1	1	0	1	1	1	0	1	0	0	1	1	1	0	0	0	0	0
Lactobacillus delbrueckii	1	1	1	1	1	1	1	1	0	1	0	0	0	1	0	0	0	0	0	0
Lactobacillus helveticus	0	1	1	1	1	0	1	1	0	0	1	0	0	0	0	0	0	0	0	1
Lactobacillus plantarum	1	1	1	1	1	1	1	1	1	1	1	0	1	1	1	0	0	1	1	1
Listeria monocytogenes	1	1	1	1	1	1	1	1	1	1	0	1	1	1	0	1	1	1	1	1
Moraxella catarrhalis	1	1	1	1	1	1	1	1	0	1	1	1	1	1	1	1	1	1	1	1
Streptococcus agalactiae	0	1	1	1	1	1	1	1	0	1	0	0	0	0	0	0	0	0	0	0
Streptococcus thermophilus	1	1	1	1	1	1	1	1	1	1	1	1	0	1	1	1	1	1	1	1
Starke, S., Harris, D. M., Zimmermann, J., Schuchardt, S., Oumari, M., Frank, D., ... & Waschina, S. (2023). Amino acid aux-otrophies in human gut bacteria are linked to higher microbiome diversity and long-term stability. The ISME Journal, 17(12), 2370-2380.

## Sheet: pathways completeness
Data S2
Pathway completeness scores as calculated by our method
species	Glutamate	Glutamine	Alanine	Glycine	Serine	Proline	Aspartate	Asparagine	Arginine	Threonine	Cysteine	Valine	Histidine	Lysine	Methionine	Leucine	Isoleucine	Tyrosine	Phenylalanine	Tryptophan	Shikimate
Akkermansia muciniphila	1	1	1	1	1	1	1	1	1	0.8	1	1	0.8888889	1	1	1	1	1	1	1	1
Clostridioides difficile	1	1	1	1	1	1	1	1	1	1	1	1	1	1	1	1	1	1	1	0.4	1
Clostridium perfringens	1	1	1	1	1	1	1	1	0.6	0.6	1	0.25	0.2222222	1	0.75	0.25	0.4	0.6666667	1	0.2	1
Enterococcus faecalis	1	1	1	1	1	1	1	1	0.6	1	1	0.5	0.1111111	1	1	0.25	0.6666667	1	1	0.2	1
Faecalibacterium prausnitzii	1	1	1	1	1	1	1	1	1	1	1	1	1	1	1	1	1	1	1	0.2	0.8571429
Fusobacterium nucleatum	1	1	1	1	0.6666667	0	1	1	0.6	1	1	1	0.2222222	0.5555556	1	1	1	0.6666667	1	0.4	0.8571429
Helicobacter pylori	1	1	1	1	1	0.5	1	0.5	0.6	1	1	0.75	0.1111111	1	0.8571429	0.5	1	1	1	1	1
Lactobacillus delbrueckii	0	1	1	0	1	0.6666667	1	1	1	1	0.8333333	0.5	0.1111111	0.8888889	1	0.25	0.5	0.6666667	1	0.2	0
Lactobacillus helveticus	0	1	1	1	1	0	1	1	0.6	0.8	1	0.25	0.1111111	1	0.8571429	0.25	0.6666667	0.3333333	0.6666667	0	0.2857143
Lactobacillus paracasei	1	1	1	1	0.6666667	1	1	1	1	1	1	0.25	1	1	1	0	0.4	0.6666667	1	1	0.1428571
Lactobacillus plantarum	1	1	1	1	1	1	1	1	1	1	1	0.5	1	1	1	0.25	0.5	0.6666667	0.6666667	1	1
Listeria monocytogenes	1	1	1	1	1	1	1	1	1	1	1	1	1	1	1	1	1	1	1	1	1
Moraxella catarrhalis	1	1	1	1	1	1	1	0.5	1	1	1	1	1	1	1	1	1	1	1	1	1
Streptococcus agalactiae	1	1	1	1	0.6666667	1	1	1	1	1	1	0.5	0.2222222	0.6666667	0.8571429	0.25	0.5	1	1	0.2	1
Streptococcus thermophilus	1	1	1	1	1	1	1	1	1	1	1	0.75	0.2222222	0.8888889	1	0.75	0.8	1	1	1	1

## Sheet: difference from reference
Data S2
Difference between the reference table and our results, calculated by subtracting the pathway completeness score from the corresponding value in the reference table
species	Glutamate	Glutamine	Alanine	Glycine	Serine	Proline	Aspartate	Asparagine	Arginine	Threonine	Cysteine	Valine	Histidine	Lysine	Methionine	Leucine	Isoleucine	Tyrosine	Phenylalanine	Tryptophan
Akkermansia muciniphila	0	0	0	0	0	0	0	0	0	-0.8	0	0	0.11111110000000002	0	0	0	0	0	0	0
Clostridioides difficile	0	0	0	0	0	-1	0	0	0	0	-1	-1	0	0	0	-1	-1	0	0	-0.4
Clostridium perfringens	-1	0	0	0	0	0	0	0	-0.6	-0.6	0	-0.25	-0.2222222	-1	-0.75	-0.25	-0.4	-0.6666667	-1	-0.2
Enterococcus faecalis	-1	0	0	-1	0	0	0	0	-0.6	0	0	-0.5	-0.1111111	0	-1	-0.25	-0.6666667	0	0	-0.2
Faecalibacterium prausnitzii	0	0	0	0	0	0	0	0	0	0	0	0	0	0	0	0	0	0	0	-0.2
Fusobacterium nucleatum	0	0	0	0	-0.6666667	1	0	0	0.4	0	0	0	-0.2222222	-0.5555556	0	0	0	0.33333330000000005	0	0.6
Helicobacter pylori	0	0	0	0	0	-0.5	0	0.5	-0.6	0	-1	-0.75	-0.1111111	0	-0.8571429	-0.5	0	0	-1	0
Lactobacillus delbrueckii	1	0	0	1	0	0.33333330000000005	0	0	-1	0	-0.8333333	-0.5	-0.1111111	0.11111110000000002	-1	-0.25	-0.5	-0.6666667	-1	-0.2
Lactobacillus helveticus	0	0	0	0	0	0	0	0	-0.6	-0.8	0	-0.25	-0.1111111	-1	-0.8571429	-0.25	-0.6666667	-0.3333333	-0.6666667	1
Lactobacillus paracasei	-1	0	0	0	-0.6666667	0	0	0	-1	0	-1	-0.25	0	0	0	0	-0.4	-0.6666667	-1	-1
Lactobacillus plantarum	0	0	0	0	0	0	0	0	0	0	0	-0.5	0	0	0	-0.25	-0.5	0.33333330000000005	0.33333330000000005	0
Listeria monocytogenes	0	0	0	0	0	0	0	0	0	0	-1	0	0	0	-1	0	0	0	0	0
Moraxella catarrhalis	0	0	0	0	0	0	0	0.5	-1	0	0	0	0	0	0	0	0	0	0	0
Streptococcus agalactiae	-1	0	0	0	0.33333330000000005	0	0	0	-1	0	-1	-0.5	-0.2222222	-0.6666667	-0.8571429	-0.25	-0.5	-1	-1	-0.2
Streptococcus thermophilus	0	0	0	0	0	0	0	0	0	0	0	0.25	-0.2222222	0.11111110000000002	0	0.25	0.19999999999999996	0	0	0
