# Supplementary material for: Bacterial Amino Acid Auxotrophies Enable Energetically Costlier Proteomes
Source: Int J Mol Sci. 2025 Mar 4;26(5):2285. doi: 10.3390/ijms26052285 (PMC11900164; doi:10.3390/ijms26052285)
Supplement: Supplementary file 1 [file ijms-26-02285-s001.zip › Table S1 Bacteria database.xlsx]

## Sheet: BUSCO summary
Table S1. BUSCO summary
				BUSCO (Bacteria)						BUSCO (Eukaryota)						BUSCO (Archaea)						BUSCO (Metazoa)						BUSCO (Viridiplantae)						BUSCO (Fungi)						BUSCO (auto-lineage)
taxID	Species name	Group	Number of genes (filtered)	Complete [%]	Complete and Single-Copy [%]	Complete and Duplicated [%]	Fragmented [%]	Missing [%]	n	Complete [%]	Complete and Single-Copy [%]	Complete and Duplicated [%]	Fragmented [%]	Missing [%]	n	Complete [%]	Complete and Single-Copy [%]	Complete and Duplicated [%]	Fragmented [%]	Missing [%]	n	Complete [%]	Complete and Single-Copy [%]	Complete and Duplicated [%]	Fragmented [%]	Missing [%]	n	Complete [%]	Complete and Single-Copy [%]	Complete and Duplicated [%]	Fragmented [%]	Missing [%]	n	Complete [%]	Complete and Single-Copy [%]	Complete and Duplicated [%]	Fragmented [%]	Missing [%]	n	Name	Complete [%]	Complete and Single-Copy [%]	Complete and Duplicated [%]	Fragmented [%]	Missing [%]	n
592010	Abiotrophia_defectiva_atcc_49176	Lactobacillales	1950	96	96	0	1.6	2.4	124	2.8	2.4	0.4	0.8	96.4	255	19.1	19.1	0	3.1	77.8	194	2.9	2.9	0	1.9	95.2	954	8.7	8.2	0.5	1.2	90.1	425	5.1	5	0.1	2.2	92.7	758	lactobacillales_odb10	96.5	96.3	0.2	0.7	2.8	402
1257118	Acanthamoeba_castellanii_str_neff	Amoebozoa	14973	33	29.8	3.2	14.5	52.5	124	76.1	74.1	2	7.1	16.8	255	55.7	50	5.7	5.7	38.6	194	57.4	55.1	2.3	5.9	36.7	954	40.5	37.4	3.1	8	51.5	425	51.7	49.9	1.8	8.6	39.7	758	eukaryota_odb10	76.1	74.1	2	7.1	16.8	255
329726	Acaryochloris_marina_mbic11017	Cyanobacteria	8383	98.4	94.4	4	1.6	0	124	5.5	4.7	0.8	5.1	89.4	255	20.1	19.1	1	3.6	76.3	194	5.1	4.7	0.4	2.5	92.4	954	22.9	20.5	2.4	4	73.1	425	7.4	6.6	0.8	4.9	87.7	758	synechococcales_odb10	98.6	95.7	2.9	0	1.4	788
52689	Acetobacterium_bakii	Clostridia	3498	98.4	97.6	0.8	1.6	0	124	2.4	2.4	0	2	95.6	255	19.6	19.1	0.5	4.6	75.8	194	3	2.6	0.4	1.8	95.2	954	9.8	8.9	0.9	1.2	89	425	6.4	6.1	0.3	3.8	89.8	758	clostridiales_odb10	97.7	96.2	1.5	1.1	1.2	264
574087	Acetohalobium_arabaticum_dsm_5501	Clostridia	2282	99.2	99.2	0	0	0.8	124	3.9	3.5	0.4	1.6	94.5	255	19.6	18.6	1	5.2	75.2	194	2.9	2.8	0.1	1.9	95.2	954	9.9	9.4	0.5	1.4	88.7	425	5.5	5.4	0.1	3.2	91.3	758	clostridia_odb10	95.1	94.3	0.8	0.8	4.1	247
1009370	Acetonema_longum_dsm_6540	Negavicutes	4284	98.4	96	2.4	0	1.6	124	4.3	3.9	0.4	3.5	92.2	255	21.1	20.6	0.5	5.2	73.7	194	3.3	3.1	0.2	2.4	94.3	954	10.9	10.4	0.5	1.6	87.5	425	6	5.7	0.3	3.8	90.2	758	selenomonadales_odb10	93.6	91.5	2.1	0.8	5.6	796
61635	Acholeplasma_brassicae	Tenericutes	1690	87.1	87.1	0	2.4	10.5	124	2.4	2.4	0	1.6	96	255	14.4	14.4	0	1.5	84.1	194	2.9	2.4	0.5	1.2	95.9	954	8	7.5	0.5	1.4	90.6	425	4.1	4	0.1	2.4	93.5	758	mycoplasmatales_odb10	91.3	90.2	1.1	1.1	7.6	174
35623	Acholeplasma_oculi	Tenericutes	1471	79.8	79	0.8	6.5	13.7	124	2	2	0	2.4	95.6	255	12.9	11.9	1	2.1	85	194	2.9	2.8	0.1	1.7	95.4	954	7.8	7.3	0.5	0.7	91.5	425	3.7	3.4	0.3	2.2	94.1	758	mycoplasmatales_odb10	89.1	88.5	0.6	0.6	10.3	174
1318466	Acholeplasma_palmae_j233	Tenericutes	1439	87.9	87.9	0	2.4	9.7	124	2.4	2.4	0	1.2	96.4	255	12.8	11.3	1.5	2.6	84.6	194	2.7	2.7	0	1.4	95.9	954	7.7	7.5	0.2	0.9	91.4	425	3.7	3.6	0.1	2.1	94.2	758	mycoplasmatales_odb10	92	91.4	0.6	0.6	7.4	174
591001	Acidaminococcus_fermentans_dsm_20731	Negavicutes	2026	96	95.2	0.8	2.4	1.6	124	1.6	1.6	0	2	96.4	255	17.5	17	0.5	4.6	77.9	194	2.6	2.6	0	1.9	95.5	954	9.9	9.2	0.7	0.9	89.2	425	6.2	6.1	0.1	3.6	90.2	758	firmicutes_odb10	96.8	95.4	1.4	0.5	2.7	218
568816	Acidaminococcus_intestini_ryc_mr95	Negavicutes	2404	88.7	87.9	0.8	7.3	4	124	2.4	2.4	0	1.2	96.4	255	16.5	16	0.5	4.1	79.4	194	2.2	2.2	0	2	95.8	954	8.5	8.5	0	1.4	90.1	425	5.5	5.5	0	4	90.5	758	firmicutes_odb10	92.2	90.8	1.4	3.7	4.1	218
1765683	Acidibacillus_ferrooxidans	Acidibacillus	2922	95.1	91.9	3.2	1.6	3.3	124	3.9	3.1	0.8	1.6	94.5	255	19	17.5	1.5	6.2	74.8	194	3.9	3.4	0.5	1.6	94.5	954	9.9	8.7	1.2	1.6	88.5	425	6.1	5.7	0.4	3.3	90.6	758	bacillales_odb10	85.1	83.1	2	2.9	12	450
666510	Acidilobus_saccharovorans_345_15	Crenarchaeota	1499	9.7	9.7	0	8.9	81.4	124	5.9	5.9	0	4.3	89.8	255	89.7	89.2	0.5	2.1	8.2	194	4.9	4.7	0.2	1.5	93.6	954	3	2.8	0.2	0.5	96.5	425	4.7	4.4	0.3	4.2	91.1	758	thermoprotei_odb10	96.2	95.9	0.3	1.4	2.4	296
243159	Acidithiobacillus_ferrooxidans_ATCC_23270	Acidithiobacillia	3147	99.2	99.2	0	0.8	0	124	5.1	4.7	0.4	3.1	91.8	255	17	17	0	5.2	77.8	194	2.9	2.8	0.1	2.4	94.7	954	7.8	7.3	0.5	1.4	90.8	425	6.8	6.7	0.1	3.4	89.8	758	proteobacteria_odb10	96.3	96.3	0	3.2	0.5	219
872330	Acidithiobacillus_sp_ggi_221	Acidithiobacillia	4007	60.5	60.5	0	27.4	12.1	124	1.6	1.6	0	3.9	94.5	255	9.8	9.8	0	6.2	84	194	1.5	1.5	0	1.9	96.6	954	4	3.8	0.2	2.4	93.6	425	3.2	3.2	0	4.4	92.4	758	proteobacteria_odb10	58.4	58.4	0	24.2	17.4	219
637390	Acidithiobacillus_thiooxidans_ATCC_19377	Acidithiobacillia	3349	99.2	99.2	0	0.8	0	124	5.1	4.7	0.4	2	92.9	255	18.5	18	0.5	4.1	77.4	194	3	2.8	0.2	2	95	954	8.2	8	0.2	1.2	90.6	425	6.7	6.3	0.4	3.6	89.7	758	proteobacteria_odb10	97.7	97.7	0	1.8	0.5	219
1280514	Acidithrix_ferrooxidans	Actinobacteria	3651	94.3	93.5	0.8	2.4	3.3	124	2.4	2.4	0	2	95.6	255	17	16.5	0.5	4.1	78.9	194	3.1	3.1	0	1.5	95.4	954	7.5	7.3	0.2	1.2	91.3	425	5.1	5	0.1	4.2	90.7	758	actinobacteria_phylum_odb10	83.6	82.2	1.4	2.7	13.7	292
1660251	Acidobacteria_bacterium_mor1	Acidobacteria	4113	90.3	90.3	0	3.2	6.5	124	3.9	3.9	0	2.7	93.4	255	20.1	20.1	0	4.1	75.8	194	4	3.7	0.3	1.6	94.4	954	9.9	9.4	0.5	1.6	88.5	425	5.9	5.8	0.1	3.8	90.3	758	bacteria_odb10	90.3	90.3	0	3.2	6.5	124
240015	Acidobacterium_capsulatum_atcc_51196	Acidobacteria	3382	95.2	95.2	0	3.2	1.6	124	3.9	3.9	0	2.4	93.7	255	18	18	0	5.7	76.3	194	3.9	3.8	0.1	1.8	94.3	954	9.7	9.2	0.5	1.6	88.7	425	6.3	6.2	0.1	3.8	89.9	758	acidobacteria_odb10	99.5	99.3	0.2	0	0.5	601
351607	Acidothermus_cellulolyticus_11b	Actinobacteria	2157	98.4	98.4	0	0	1.6	124	3.5	3.5	0	0.8	95.7	255	18	17.5	0.5	5.7	76.3	194	3.1	3	0.1	1.5	95.4	954	8.2	7.3	0.9	1.6	90.2	425	5.8	5.7	0.1	3.3	90.9	758	actinobacteria_class_odb10	94.9	94.9	0	0.8	4.3	356
573060	Acidovorax_delafieldii_2an	Betaproteobacteria	4891	93.5	93.5	0	5.6	0.9	124	5.1	4.7	0.4	3.5	91.4	255	14.9	14.4	0.5	5.2	79.9	194	3.7	3.4	0.3	1.9	94.4	954	9.8	8.9	0.9	2.8	87.4	425	6.7	6.6	0.1	3.4	89.9	758	burkholderiales_odb10	94.5	94.5	0	4.7	0.8	688
509173	Acinetobacter_baumannii_aye	Pseudomonadales	3712	99.2	99.2	0	0.8	0	124	3.9	3.9	0	2.4	93.7	255	18.5	18	0.5	4.6	76.9	194	3.4	3.2	0.2	1.8	94.8	954	10.9	10.4	0.5	1.2	87.9	425	6.4	6.3	0.1	3.6	90	758	pseudomonadales_odb10	99.5	99.4	0.1	0	0.5	782
340345	Actinoalloteichus_hymeniacidonis	Actinobacteria	5346	98.4	97.6	0.8	1.6	0	124	4.3	4.3	0	3.1	92.6	255	18	18	0	5.7	76.3	194	4	3.8	0.2	2.1	93.9	954	9.6	8.9	0.7	2.4	88	425	5.2	5.1	0.1	4.9	89.9	758	actinobacteria_class_odb10	99.2	98.9	0.3	0.6	0.2	356
416269	Actinobacillus_pleuropneumoniae_serovar_5b_str_l20	Pasteurellales	2012	96	96	0	2.4	1.6	124	2.4	2	0.4	2	95.6	255	17	17	0	8.2	74.8	194	2.9	2.8	0.1	1.7	95.4	954	8	7.5	0.5	1.9	90.1	425	5.9	5.9	0	3.2	90.9	758	pasteurellales_odb10	99.4	99.1	0.3	0.1	0.5	1100
913338	Actinobacterium_scgc_aaa027_l06	Actinobacteria	1244	87.9	87.9	0	4	8.1	124	3.5	3.5	0	0.8	95.7	255	12.9	12.9	0	3.6	83.5	194	2.8	2.8	0	1.8	95.4	954	5.1	4.9	0.2	1.2	93.7	425	4.7	4.7	0	2.2	93.1	758	actinobacteria_class_odb10	76.4	76.4	0	3.9	19.7	356
909613	Actinokineospora_spheciospongiae	Actinobacteria	6629	92.7	91.1	1.6	6.5	0.8	124	5.1	4.3	0.8	2.4	92.5	255	18.5	18	0.5	5.2	76.3	194	4.4	4.2	0.2	1.8	93.8	954	9.7	9.2	0.5	1.4	88.9	425	5	4.7	0.3	4.7	90.3	758	actinobacteria_class_odb10	97.7	96.9	0.8	1.4	0.9	356
525246	Actinomyces_urogenitalis_dsm_15434	Actinobacteria	2403	94.4	94.4	0	3.2	2.4	124	2.7	2.7	0	1.6	95.7	255	17	16.5	0.5	4.1	78.9	194	2.2	2.2	0	1.2	96.6	954	6.6	5.9	0.7	1.9	91.5	425	5.8	5.8	0	2.9	91.3	758	actinobacteria_class_odb10	93.5	93.5	0	3.9	2.6	356
1869	Actinoplanes_utahensis	Actinobacteria	7339	99.2	94.4	4.8	0	0.8	124	4.7	4.7	0	3.1	92.2	255	20.6	19.1	1.5	4.1	75.3	194	3.9	3.7	0.2	1.9	94.2	954	10.1	8.2	1.9	2.6	87.3	425	5.8	5.5	0.3	4.1	90.1	758	actinobacteria_class_odb10	97.8	94.1	3.7	0.3	1.9	356
414996	Actinopolyspora_erythraea	Actinobacteria	3972	94.4	94.4	0	1.6	4	124	5.5	5.1	0.4	2	92.5	255	18	17.5	0.5	5.2	76.8	194	3.3	3.2	0.1	2	94.7	954	9.1	8.9	0.2	1.9	89	425	5.3	4.9	0.4	4.6	90.1	758	actinobacteria_class_odb10	96.9	96.6	0.3	0.3	2.8	356
446462	Actinosynnema_mirum_dsm_43827	Actinobacteria	6916	99.2	96.8	2.4	0.8	0	124	5.5	4.7	0.8	2	92.5	255	18.6	16.5	2.1	4.1	77.3	194	4.4	4.1	0.3	1.5	94.1	954	10.8	9.6	1.2	2.1	87.1	425	5.7	5	0.7	4.7	89.6	758	actinobacteria_class_odb10	99.7	99.4	0.3	0	0.3	356
59505	Actinotignum_schaalii	Actinobacteria	1444	86.3	86.3	0	2.4	11.3	124	2	2	0	1.2	96.8	255	10.3	9.8	0.5	2.6	87.1	194	2.3	2.3	0	0.9	96.8	954	5.2	4.5	0.7	0.5	94.3	425	4.4	4.4	0	2.5	93.1	758	actinobacteria_class_odb10	79.2	79.2	0	0.8	20	356
1247726	Advenella_mimigardefordensis_dpn7	Betaproteobacteria	4084	97.6	96.8	0.8	0	2.4	124	5.9	5.9	0	1.6	92.5	255	15.4	14.4	1	6.2	78.4	194	3.8	3.7	0.1	1.5	94.7	954	10.8	9.6	1.2	1.4	87.8	425	6.8	6.5	0.3	4.4	88.8	758	burkholderiales_odb10	97.2	96.9	0.3	0.9	1.9	688
33936	Aeribacillus_pallidus	other_Bacillaceae	3520	100	99.2	0.8	0	0	124	3.9	3.5	0.4	2.7	93.4	255	22.1	21.6	0.5	4.6	73.3	194	4	3.5	0.5	2.1	93.9	954	10.4	9.2	1.2	2.4	87.2	425	6.3	5.9	0.4	4.7	89	758	bacillales_odb10	99.4	98.7	0.7	0.2	0.4	450
87541	Aerococcus_christensenii	Lactobacillales	1428	91.9	91.9	0	0.8	7.3	124	3.5	2.7	0.8	1.2	95.3	255	18.6	16	2.6	3.6	77.8	194	2.6	2.4	0.2	1.8	95.6	954	8.3	7.8	0.5	1.2	90.5	425	5.4	5.1	0.3	2.6	92	758	mycoplasmatales_odb10	82.2	81.6	0.6	2.9	14.9	174
119206	Aerococcus_sanguinicola	Lactobacillales	1733	93.5	93.5	0	1.6	4.9	124	2.8	2	0.8	2.4	94.8	255	20.6	17	3.6	3.6	75.8	194	2.9	2.8	0.1	2.1	95	954	9.4	8.9	0.5	0.9	89.7	425	6	5.7	0.3	3	91	758	lactobacillales_odb10	95.3	94.8	0.5	0.7	4	402
51665	Aerococcus_urinaeequi	Lactobacillales	1805	94.4	94.4	0	2.4	3.2	124	2.8	2.4	0.4	1.2	96	255	19.5	18	1.5	3.6	76.9	194	2.6	2.6	0	2.2	95.2	954	8.5	8	0.5	1.9	89.6	425	5.5	5	0.5	3	91.5	758	lactobacillales_odb10	97.3	97.3	0	0	2.7	402
380703	Aeromonas_hydrophila_subsp_hydrophila_atcc_7966	Aeromonadales	4122	100	98.4	1.6	0	0	124	3.9	3.9	0	2.7	93.4	255	20.1	19.6	0.5	4.6	75.3	194	4.4	4.2	0.2	1.9	93.7	954	12.2	11.5	0.7	1.9	85.9	425	6.6	6.3	0.3	4.9	88.5	758	gammaproteobacteria_odb10	100	99.5	0.5	0	0	366
272557	Aeropyrum_pernix_k1	Crenarchaeota	1700	13.7	13.7	0	7.3	79	124	5.1	5.1	0	4.3	90.6	255	92.3	92.3	0	1	6.7	194	4.9	4.7	0.2	1.7	93.4	954	2.4	2.4	0	0.9	96.7	425	4.1	4	0.1	4.2	91.7	758	desulfurococcales_odb10	91.2	90.8	0.4	1	7.8	491
668336	Aggregatibacter_actinomycetemcomitans_d11s_1	Pasteurellales	2041	94.4	94.4	0	1.6	4	124	1.6	1.6	0	2.4	96	255	16	16	0	6.7	77.3	194	2.7	2.5	0.2	1.6	95.7	954	7.6	7.1	0.5	1.9	90.5	425	4.5	4.5	0	3.8	91.7	758	pasteurellales_odb10	95.6	95.6	0	0.6	3.8	1100
110935	Agreia_bicolorata	Actinobacteria	3111	92.7	92.7	0	2.4	4.9	124	3.9	3.5	0.4	2.7	93.4	255	17.5	17	0.5	5.2	77.3	194	2.9	2.7	0.2	1.3	95.8	954	8.5	7.8	0.7	1.4	90.1	425	5.8	5.7	0.1	3.4	90.8	758	micrococcales_odb10	95.4	94.8	0.6	0.2	4.4	537
176299	Agrobacterium_fabrum_str_c58	Alphaproteobacteria	5355	100	99.2	0.8	0	0	124	7.5	7.1	0.4	2.4	90.1	255	16.5	16.5	0	6.7	76.8	194	4.8	4.5	0.3	2.1	93.1	954	11.3	10.6	0.7	1.9	86.8	425	7.7	7.3	0.4	3.4	88.9	758	rhizobium-agrobacterium_group_odb10	99.3	99	0.3	0.2	0.5	1937
1330458	Agrococcus_pavilionensis_rw1	Actinobacteria	2782	96.8	96.8	0	1.6	1.6	124	3.9	3.9	0	2	94.1	255	19.6	18.6	1	3.1	77.3	194	3	2.9	0.1	1.3	95.7	954	7	6.1	0.9	1.6	91.4	425	4.9	4.9	0	3	92.1	758	micrococcales_odb10	98.2	97.8	0.4	0.4	1.4	537
1735688	Agromyces_sp_leaf222	Actinobacteria	3708	96	96	0	0.8	3.2	124	3.9	3.5	0.4	1.6	94.5	255	19.1	18.6	0.5	4.1	76.8	194	3.3	3.1	0.2	1.5	95.2	954	7.5	6.8	0.7	2.1	90.4	425	5.3	5.3	0	3.8	90.9	758	micrococcales_odb10	98.9	98.7	0.2	0	1.1	537
521098	Alicyclobacillus_acidocaldarius_subsp_acidocaldarius_dsm_446	Alicyclobacillaceae	3084	98.4	98.4	0	1.6	0	124	2.8	2.4	0.4	1.6	95.6	255	22.7	22.2	0.5	4.6	72.7	194	3.7	3.5	0.2	2	94.3	954	9.8	8.9	0.9	1.6	88.6	425	6.2	5.8	0.4	4	89.8	758	bacillales_odb10	90.4	90	0.4	1.6	8	450
1356854	Alicyclobacillus_acidoterrestris_atcc_49025	Alicyclobacillaceae	4103	98.4	97.6	0.8	1.6	0	124	3.5	2.7	0.8	2.4	94.1	255	21.6	21.1	0.5	5.2	73.2	194	3.8	3.6	0.2	2.3	93.9	954	10.8	9.6	1.2	1.6	87.6	425	6.2	5.9	0.3	4.1	89.7	758	firmicutes_odb10	95.9	95.4	0.5	0.5	3.6	218
471514	Alicyclobacillus_ferrooxydans	Alicyclobacillaceae	4147	94.4	94.4	0	1.6	4	124	3.9	3.1	0.8	1.6	94.5	255	20.6	20.6	0	4.6	74.8	194	4.7	4.1	0.6	1.8	93.5	954	10.8	9.4	1.4	0.9	88.3	425	7.3	6.9	0.4	3.4	89.3	758	bacillales_odb10	88.7	87.8	0.9	1.3	10	450
1200346	Alicyclobacillus_hesperidum_urh17_3_68	Alicyclobacillaceae	2922	87.1	87.1	0	8.9	4	124	3.9	3.5	0.4	1.2	94.9	255	21.6	21.1	0.5	2.6	75.8	194	3.8	3.7	0.1	2.1	94.1	954	8.4	7.5	0.9	2.1	89.5	425	6.3	6.2	0.1	4.1	89.6	758	bacillales_odb10	83.3	82.9	0.4	5.1	11.6	450
368812	Alicyclobacillus_tengchongensis	Alicyclobacillaceae	2433	96	96	0	2.4	1.6	124	3.5	3.1	0.4	0.8	95.7	255	22.7	22.2	0.5	2.6	74.7	194	3.7	3.6	0.1	2.1	94.2	954	9.4	8.7	0.7	1.9	88.7	425	6.2	6.1	0.1	4.2	89.6	758	firmicutes_odb10	92.2	91.7	0.5	2.3	5.5	218
1618023	Aliterella_atlantica_cena595	Cyanobacteria	4367	94.4	94.4	0	2.4	3.2	124	5.1	4.7	0.4	5.1	89.8	255	21.2	19.1	2.1	3.6	75.2	194	4.5	4.3	0.2	1.8	93.7	954	18.6	17.9	0.7	3.8	77.6	425	6.5	6.2	0.3	4.1	89.4	758	cyanobacteria_odb10	93.4	93.1	0.3	0.1	6.5	773
1229520	Alkalibacterium_sp_ak22	Lactobacillales	2182	94.4	94.4	0	1.6	4	124	3.1	3.1	0	2	94.9	255	22.1	21.6	0.5	4.1	73.8	194	3.2	3.2	0	2	94.8	954	9.9	9.4	0.5	1.6	88.5	425	6.1	6.1	0	2.9	91	758	mycoplasmatales_odb10	85.7	85.1	0.6	2.3	12	174
883081	Alloiococcus_otitis_atcc_51267	Lactobacillales	1630	94.3	93.5	0.8	0	5.7	124	3.2	2.4	0.8	1.6	95.2	255	19.6	19.6	0	4.1	76.3	194	2.8	2.8	0	2	95.2	954	7.6	7.1	0.5	1.4	91	425	5.1	5	0.1	2.4	92.5	758	lactobacillales_odb10	96.2	96	0.2	1	2.8	402
679199	Alloprevotella_rava_f0323	Bacteroidetes	2012	96.8	95.2	1.6	2.4	0.8	124	1.6	1.6	0	2.4	96	255	16.5	16.5	0	3.1	80.4	194	2.5	2.5	0	2	95.5	954	8	7.5	0.5	1.9	90.1	425	3.8	3.8	0	3.8	92.4	758	bacteroidales_odb10	99.1	99.1	0	0.6	0.3	541
1321816	Alloscardovia_omnicolens_f0580	Actinobacteria	1649	93.5	93.5	0	1.6	4.9	124	2.4	2.4	0	1.2	96.4	255	17.5	17.5	0	2.6	79.9	194	2	2	0	1	97	954	7.3	7.3	0	0.9	91.8	425	4.6	4.6	0	2.9	92.5	758	actinobacteria_class_odb10	86.5	86.5	0	1.4	12.1	356
331869	Alpha_proteobacterium_bal199	Alphaproteobacteria	6128	98.4	96.8	1.6	1.6	0	124	7.5	7.5	0	2.4	90.1	255	17.5	17.5	0	4.1	78.4	194	4.4	4.4	0	1.8	93.8	954	11.1	9.9	1.2	1.9	87	425	6.6	6.3	0.3	3.7	89.7	758	alphaproteobacteria_odb10	98.8	97.9	0.9	0.9	0.3	432
13333	Amborella_trichopoda	Viridiplantae	27313	69.4	49.2	20.2	14.5	16.1	124	94.1	91.4	2.7	5.1	0.8	255	63.4	34.5	28.9	8.2	28.4	194	63.3	56.3	7	6	30.7	954	95.1	93.9	1.2	3.8	1.1	425	57.9	47.5	10.4	8.7	33.4	758	eudicots_odb10	85.4	81.4	4	3.5	11.1	2326
429009	Ammonifex_degensii_kc4	Clostridia	2080	99.2	99.2	0	0	0.8	124	3.5	3.5	0	1.6	94.9	255	20.6	20.1	0.5	7.7	71.7	194	3	3	0	1.8	95.2	954	7.5	7.5	0	1.4	91.1	425	5.3	5.3	0	4.1	90.6	758	thermoanaerobacterales_odb10	94.7	94.3	0.4	0.8	4.5	476
698758	Amphibacillus_xylanus_nbrc_15112	other_Bacillaceae	2411	100	100	0	0	0	124	3.5	3.5	0	1.6	94.9	255	20.6	17.5	3.1	5.7	73.7	194	3.2	3.1	0.1	2	94.8	954	9.8	9.6	0.2	0.7	89.5	425	5.6	5.5	0.1	3.3	91.1	758	bacillales_odb10	93.3	92.9	0.4	0.2	6.5	450
400682	Amphimedon_queenslandica	Metazoa	43611	28.2	24.2	4	19.4	52.4	124	92.9	88.6	4.3	6.7	0.4	255	58.3	48.5	9.8	7.7	34	194	89.5	84	5.5	4.6	5.9	954	36.5	33.9	2.6	7.5	56	425	64.3	59.6	4.7	8	27.7	758	metazoa_odb10	89.5	84	5.5	4.6	5.9	954
272123	Anabaena_cylindrica_pcc_7122	Cyanobacteria	5837	96.8	96	0.8	3.2	0	124	5.9	5.5	0.4	6.7	87.4	255	18	17	1	5.7	76.3	194	4.4	4	0.4	2.1	93.5	954	20.4	19.5	0.9	4.7	74.9	425	6.9	6.6	0.3	4.4	88.7	758	nostocales_odb10	99.7	99.3	0.4	0.1	0.2	1899
46234	Anabaena_sp_90	Cyanobacteria	4511	99.2	97.6	1.6	0.8	0	124	4.3	4.3	0	6.3	89.4	255	19.6	18.6	1	4.1	76.3	194	4.7	4.4	0.3	2.1	93.2	954	19	18.1	0.9	5.2	75.8	425	6.2	5.8	0.4	4.9	88.9	758	nostocales_odb10	97.8	97.6	0.2	0.1	2.1	1899
240292	Anabaena_variabilis_atcc_29413	Cyanobacteria	5706	96.8	95.2	1.6	3.2	0	124	6.7	6.3	0.4	4.3	89	255	20.6	18	2.6	3.6	75.8	194	4.6	4.2	0.4	2.8	92.6	954	20.5	19.3	1.2	4	75.5	425	6.7	5.8	0.9	5.1	88.2	758	nostocales_odb10	99.7	98.6	1.1	0.2	0.1	1899
157733	Anaerobacillus_macyae	other_Bacillaceae	3973	99.2	98.4	0.8	0	0.8	124	4.3	3.9	0.4	2.7	93	255	21.6	20.6	1	4.1	74.3	194	3.6	3.2	0.4	2	94.4	954	11.8	10.4	1.4	2.4	85.8	425	5.7	5.4	0.3	4.2	90.1	758	bacillales_odb10	99.5	99.1	0.4	0.2	0.3	450
592015	Anaerobaculum_hydrogeniformans_atcc_baa_1850	Synergistetes	2197	86.3	86.3	0	4	9.7	124	2.7	2.7	0	3.1	94.2	255	22.2	20.1	2.1	4.1	73.7	194	3.2	3.1	0.1	1.8	95	954	7.3	7.3	0	0.7	92	425	4.7	4.6	0.1	4.1	91.2	758	synergistetes_odb10	96.3	96.3	0	1.1	2.6	655
33029	Anaerococcus_hydrogenalis	Tissierellia	2624	93.6	84.7	8.9	1.6	4.8	124	2.4	2	0.4	1.6	96	255	20.1	18	2.1	4.1	75.8	194	3.2	3	0.2	1.5	95.3	954	8.5	7.8	0.7	0.9	90.6	425	5.1	4.6	0.5	2.9	92	758	tissierellales_odb10	99.8	97.7	2.1	0.2	0	433
525254	Anaerococcus_lactolyticus_atcc_51172	Tissierellia	2253	90.3	90.3	0	1.6	8.1	124	2.4	2	0.4	2	95.6	255	18	16.5	1.5	4.1	77.9	194	2.6	2.5	0.1	1.8	95.6	954	8.7	8.5	0.2	1.2	90.1	425	4.5	4.2	0.3	3	92.5	758	tissierellales_odb10	99.3	99.1	0.2	0.5	0.2	433
525919	Anaerococcus_prevotii_dsm_20548	Tissierellia	1806	91.9	91.9	0	0	8.1	124	2	1.6	0.4	2	96	255	16.5	15.5	1	4.6	78.9	194	2.7	2.6	0.1	1.8	95.5	954	9.4	9.2	0.2	0.9	89.7	425	4.8	4.5	0.3	2.9	92.3	758	tissierellales_odb10	99.7	99.5	0.2	0	0.3	433
33036	Anaerococcus_tetradius	Tissierellia	1934	90.3	90.3	0	0.8	8.9	124	2.8	2.4	0.4	1.2	96	255	17.5	16	1.5	5.2	77.3	194	3.2	3	0.2	2	94.8	954	9.4	9.2	0.2	0.9	89.7	425	5.3	5	0.3	2.5	92.2	758	tissierellales_odb10	99.3	99.3	0	0.2	0.5	433
655811	Anaerococcus_vaginalis_atcc_51170	Tissierellia	1764	90.3	90.3	0	4	5.7	124	2.7	2.7	0	1.2	96.1	255	18.5	17.5	1	4.6	76.9	194	3.2	3.1	0.1	1.7	95.1	954	9.1	8.9	0.2	1.2	89.7	425	5.1	4.7	0.4	2.4	92.5	758	tissierellales_odb10	99.3	98.6	0.7	0.5	0.2	433
861450	Anaeroglobus_geminatus_f0357	Negavicutes	2148	79.8	79	0.8	15.3	4.9	124	2.4	2.4	0	2	95.6	255	13.9	13.4	0.5	6.2	79.9	194	2.1	2.1	0	1.9	96	954	6.6	6.4	0.2	2.1	91.3	425	3.8	3.8	0	4.1	92.1	758	firmicutes_odb10	82.6	82.6	0	9.2	8.2	218
926569	Anaerolinea_thermophila_uni_1	Chloroflexi	3167	89.5	89.5	0	4	6.5	124	3.9	3.5	0.4	2.4	93.7	255	19.6	19.6	0	2.1	78.3	194	4.2	4.1	0.1	1.4	94.4	954	9.4	8.7	0.7	0.5	90.1	425	5.9	5.8	0.1	3.3	90.8	758	chloroflexi_odb10	97.4	96.7	0.7	0.4	2.2	271
1889813	Anaerolineaceae_bacterium_oral_taxon_439	Chloroflexi	2541	86.3	83.9	2.4	4	9.7	124	3.9	3.9	0	2.4	93.7	255	17.5	17	0.5	4.6	77.9	194	2.6	2.5	0.1	1.7	95.7	954	6.8	6.6	0.2	0.9	92.3	425	3.8	3.8	0	3.4	92.8	758	chloroflexi_odb10	87.8	87.1	0.7	0.4	11.8	271
1794912	Anaerosporomusa_subterranea	Negavicutes	3585	100	98.4	1.6	0	0	124	5.5	5.1	0.4	2.7	91.8	255	21.1	20.6	0.5	6.2	72.7	194	3.2	3	0.2	2.2	94.6	954	10.6	9.2	1.4	1.4	88	425	6.1	6.1	0	4.4	89.5	758	firmicutes_odb10	98.2	96.8	1.4	0.5	1.3	218
445972	Anaerotruncus_colihominis_dsm_17241	Clostridia	4427	94.4	94.4	0	2.4	3.2	124	1.2	1.2	0	1.6	97.2	255	17	14.4	2.6	3.6	79.4	194	2.6	2.4	0.2	2.1	95.3	954	10.3	9.6	0.7	1.2	88.5	425	5	4.6	0.4	3	92	758	clostridiales_odb10	96.6	96.6	0	1.5	1.9	264
82374	Anaerovibrio_lipolyticus	Negavicutes	2439	88.7	88.7	0	8.1	3.2	124	1.6	1.6	0	2.4	96	255	14.4	13.9	0.5	4.1	81.5	194	2.3	2.3	0	1.9	95.8	954	9.6	9.6	0	1.9	88.5	425	4.6	4.6	0	3.8	91.6	758	selenomonadales_odb10	88.8	88.7	0.1	1.8	9.4	796
212042	Anaplasma_phagocytophilum_str_hz	Alphaproteobacteria	1352	79	78.2	0.8	8.9	12.1	124	4.3	4.3	0	1.2	94.5	255	12.9	12.4	0.5	4.1	83	194	2.7	2.6	0.1	1.4	95.9	954	5.9	5.9	0	0.5	93.6	425	4.1	4.1	0	2.5	93.4	758	rickettsiales_odb10	98.4	97	1.4	0.3	1.3	364
47500	Aneurinibacillus_migulanus	Paenibacillaceae	5149	99.2	98.4	0.8	0	0.8	124	4.7	3.9	0.8	2.4	92.9	255	22.1	21.6	0.5	5.7	72.2	194	4	3.6	0.4	2	94	954	11.1	8.7	2.4	1.9	87	425	6.2	5.5	0.7	3.8	90	758	bacillales_odb10	95.5	94.2	1.3	0.9	3.6	450
1450761	Aneurinibacillus_sp_xh2	Paenibacillaceae	3441	99.2	99.2	0	0	0.8	124	5.5	4.7	0.8	3.5	91	255	21.1	20.6	0.5	6.7	72.2	194	4.4	4.3	0.1	1.9	93.7	954	11.7	10.8	0.9	1.9	86.4	425	6.5	6.1	0.4	4.2	89.3	758	bacillales_odb10	97.3	97.3	0	0.4	2.3	450
294699	Anoxybacillus_amylolyticus	Anoxybacillus	3236	100	100	0	0	0	124	3.9	3.5	0.4	2.7	93.4	255	20.6	20.1	0.5	5.2	74.2	194	4.2	4	0.2	2.2	93.6	954	11	10.1	0.9	1.9	87.1	425	6.2	5.8	0.4	4.4	89.4	758	bacillales_odb10	100	100	0	0	0	450
265546	Anoxybacillus_ayderensis	Anoxybacillus	2895	99.2	99.2	0	0.8	0	124	3.9	3.5	0.4	2.4	93.7	255	20.1	19.6	0.5	4.6	75.3	194	4.4	4.2	0.2	2.1	93.5	954	11.1	10.4	0.7	1.9	87	425	7.1	6.7	0.4	3.4	89.5	758	bacillales_odb10	99.6	99.6	0	0.2	0.2	450
198467	Anoxybacillus_gonensis	Anoxybacillus	2774	100	100	0	0	0	124	3.9	3.9	0	3.5	92.6	255	20.6	20.1	0.5	5.2	74.2	194	4.5	4.4	0.1	2	93.5	954	11.8	10.6	1.2	1.9	86.3	425	6.6	6.3	0.3	3.7	89.7	758	bacillales_odb10	99.6	99.6	0	0	0.4	450
404937	Anoxybacillus_thermarum	Anoxybacillus	2815	99.2	99.2	0	0.8	0	124	3.5	3.1	0.4	3.5	93	255	20.1	19.6	0.5	4.1	75.8	194	4.1	3.9	0.2	2.3	93.6	954	10.8	9.9	0.9	2.4	86.8	425	6.9	6.6	0.3	3.6	89.5	758	bacillales_odb10	99.1	99.1	0	0.4	0.5	450
1532906	Aphanizomenon_flos_aquae_2012_km1_d3	Cyanobacteria	4415	82.3	74.2	8.1	3.2	14.5	124	3.1	3.1	0	3.9	93	255	14.4	13.4	1	4.6	81	194	3.6	3.2	0.4	1.8	94.6	954	14.1	12.9	1.2	4.9	81	425	5.3	5	0.3	4	90.7	758	nostocales_odb10	78.5	72.1	6.4	0.4	21.1	1899
224324	Aquifex_aeolicus_vf5	Aquificae	1553	87.1	85.5	1.6	4	8.9	124	4.3	4.3	0	2.4	93.3	255	23.2	22.7	0.5	4.1	72.7	194	2.5	2.4	0.1	1.4	96.1	954	7.1	7.1	0	1.2	91.7	425	5.6	5.5	0.1	3.3	91.1	758	bacteria_odb10	87.1	85.5	1.6	4	8.9	124
3702	Arabidopsis_thaliana	Viridiplantae	27628	80.6	50	30.6	8.1	11.3	124	99.6	81.2	18.4	0	0.4	255	67	23.7	43.3	6.7	26.3	194	66.8	48.6	18.2	4.1	29.1	954	99.5	98.6	0.9	0	0.5	425	63.4	41.2	22.2	4.9	31.7	758	brassicales_odb10	99.9	98.8	1.1	0	0.1	4596
224325	Archaeoglobus_fulgidus_dsm_4304	Euryarchaeota	2407	17.7	16.9	0.8	11.3	71	124	7.5	7.1	0.4	3.9	88.6	255	99	99	0	1	0	194	6.1	5.8	0.3	1.3	92.6	954	4.7	4.2	0.5	1.2	94.1	425	6.5	6.1	0.4	5.1	88.4	758	euryarchaeota_odb10	98.7	98.7	0	0.9	0.4	234
1150600	Arcticibacter_svalbardensis_mn12_7	Bacteroidetes	4309	97.6	96	1.6	2.4	0	124	3.5	3.5	0	2.7	93.8	255	17.5	17	0.5	3.6	78.9	194	3.8	3.6	0.2	2.1	94.1	954	8.7	8.2	0.5	2.6	88.7	425	6	5.9	0.1	4.2	89.8	758	sphingobacteriia_odb10	94	93.9	0.1	1.5	4.5	1068
872965	Ardenticatena_maritima	Chloroflexi	2578	91.1	90.3	0.8	0	8.9	124	4.7	4.3	0.4	2.4	92.9	255	24.2	23.2	1	6.2	69.6	194	4.3	4	0.3	1.6	94.1	954	11.3	9.9	1.4	2.1	86.6	425	5.7	5.7	0	3.7	90.6	758	chloroflexi_odb10	95.2	94.5	0.7	0	4.8	271
1658671	Arsenicicoccus_sp_oral_taxon_190	Actinobacteria	2844	94.4	94.4	0	0	5.6	124	3.9	3.9	0	2	94.1	255	14.4	13.9	0.5	5.2	80.4	194	3.3	3.2	0.1	1.4	95.3	954	9	7.8	1.2	1.4	89.6	425	5.5	5.4	0.1	3.3	91.2	758	micrococcales_odb10	96.5	95.9	0.6	0.2	3.3	537
993070	Arthrobacter_enclensis	Actinobacteria	3738	100	99.2	0.8	0	0	124	3.9	2.7	1.2	2.4	93.7	255	20.1	20.1	0	2.6	77.3	194	3.9	3.6	0.3	1.4	94.7	954	8.4	7.5	0.9	1.9	89.7	425	5.9	5.1	0.8	3.6	90.5	758	micrococcales_odb10	99.8	98.7	1.1	0	0.2	537
861266	Arthrobacter_siccitolerans	Actinobacteria	4475	96.8	96	0.8	3.2	0	124	3.9	2.7	1.2	2.4	93.7	255	19.6	19.6	0	3.1	77.3	194	3.5	3.1	0.4	1.5	95	954	9.2	7.8	1.4	1.9	88.9	425	5.8	5.3	0.5	3.7	90.5	758	micrococcales_odb10	98.5	98.3	0.2	0.6	0.9	537
513049	Arthrospira_maxima_cs_328	Cyanobacteria	5690	88.7	87.9	0.8	6.5	4.8	124	5.1	3.9	1.2	3.9	91	255	19.1	18.6	0.5	3.6	77.3	194	4.3	3.9	0.4	2.2	93.5	954	18.5	17.6	0.9	4.9	76.6	425	5.3	5	0.3	5.3	89.4	758	oscillatoriales_odb10	91.8	91.3	0.5	1.5	6.7	1493
459495	Arthrospira_platensis_c1	Cyanobacteria	6108	96	96	0	4	0	124	5.1	4.3	0.8	3.5	91.4	255	20.1	19.6	0.5	3.6	76.3	194	4.2	3.9	0.3	2.3	93.5	954	19.3	18.4	0.9	4.9	75.8	425	6.2	6.1	0.1	5	88.8	758	oscillatoriales_odb10	95.3	94.9	0.4	1.4	3.3	1493
53367	Asanoa_ferruginea	Actinobacteria	6098	95.2	95.2	0	2.4	2.4	124	5.5	4.7	0.8	3.1	91.4	255	18.6	18.6	0	4.6	76.8	194	4.6	4.3	0.3	2	93.4	954	10.5	9.6	0.9	1.9	87.6	425	6.8	6.5	0.3	4	89.2	758	rhizobiales_odb10	97	96.7	0.3	0.3	2.7	639
322098	Aster_yellows_witches_broom_phytoplasma_aywb	Tenericutes	693	58.1	58.1	0	8.9	33	124	0.4	0.4	0	0.8	98.8	255	7.7	7.7	0	1	91.3	194	1.7	1.7	0	0.7	97.6	954	4	4	0	0.2	95.8	425	2.1	2.1	0	1.7	96.2	758	mollicutes_odb10	93.4	92.7	0.7	1.3	5.3	151
565	Atlantibacter_hermannii_NCTC_12129	other_Enterobacteriaceae	4824	87.9	87.1	0.8	7.3	4.8	124	3.5	3.1	0.4	2.7	93.8	255	17	17	0	6.2	76.8	194	3.3	3.1	0.2	1.9	94.8	954	9.4	8.9	0.5	2.6	88	425	5.8	5.7	0.1	5.1	89.1	758	enterobacterales_odb10	87	86.8	0.2	9.3	3.7	440
44056	Aureococcus_anophagefferens	Stramenopiles	11519	38.7	30.6	8.1	15.3	46	124	52.9	49.4	3.5	11.8	35.3	255	58.3	46.4	11.9	5.7	36	194	34.6	32	2.6	6.9	58.5	954	28	23.1	4.9	9.9	62.1	425	31.6	27.6	4	11.2	57.2	758	stramenopiles_odb10	84	81	3	11	5	100
322710	Azotobacter_vinelandii_dj	Pseudomonadales	5051	97.6	96	1.6	1.6	0.8	124	4.7	3.9	0.8	1.2	94.1	255	19.5	18	1.5	4.6	75.9	194	3.9	3.6	0.3	1.9	94.2	954	12	10.4	1.6	1.4	86.6	425	6.8	6.1	0.7	4.2	89	758	pseudomonadales_odb10	98.2	96.7	1.5	0.5	1.3	782
590062	Bacillaceae_bacterium_mtcc_10057	other_Bacillaceae	3891	100	100	0	0	0	124	4.7	4.3	0.4	2.7	92.6	255	19.1	18.6	0.5	4.6	76.3	194	3.6	3.4	0.2	2.3	94.1	954	10.8	9.4	1.4	2.1	87.1	425	5.9	5.8	0.1	4.4	89.7	758	bacillales_odb10	99.1	98.9	0.2	0.2	0.7	450
1390	Bacillus_amyloliquefaciens	other_Bacillus_subtilis_group	3623	94.4	94.4	0	0	5.6	124	5.5	5.1	0.4	1.6	92.9	255	20.1	19.6	0.5	4.6	75.3	194	3.3	3.1	0.2	2.3	94.4	954	11.6	10.4	1.2	2.4	86	425	5.2	4.9	0.3	3.8	91	758	bacillales_odb10	94.4	94.4	0	0	5.6	450
1392	Bacillus_anthracis	other_Bacillus	5317	99.2	95.2	4	0	0.8	124	4.7	4.7	0	3.9	91.4	255	20.1	18.6	1.5	6.7	73.2	194	4.1	4	0.1	2.3	93.6	954	12.4	10.8	1.6	1.9	85.7	425	6.2	5.7	0.5	4.7	89.1	758	bacillales_odb10	99.1	98.2	0.9	0.4	0.5	450
412384	Bacillus_aryabhattai	other_Bacillus	5326	100	97.6	2.4	0	0	124	4.3	3.5	0.8	3.5	92.2	255	21.1	20.6	0.5	5.7	73.2	194	3.9	3.4	0.5	2.3	93.8	954	11.7	10.1	1.6	2.4	85.9	425	6.8	6.1	0.7	4.1	89.1	758	bacillales_odb10	99.7	98.4	1.3	0.2	0.1	450
1452	Bacillus_atrophaeus	other_Bacillus_subtilis_group	3943	100	100	0	0	0	124	4.7	4.3	0.4	2.7	92.6	255	19.1	18.6	0.5	6.7	74.2	194	3.8	3.7	0.1	1.8	94.4	954	11.8	10.6	1.2	2.8	85.4	425	6.1	5.8	0.3	4.1	89.8	758	bacillales_odb10	100	99.8	0.2	0	0	450
1294265	Bacillus_boroniphilus_jcm_21738	other_Bacillus	5100	84.7	83.9	0.8	12.9	2.4	124	3.9	3.9	0	2.4	93.7	255	14.4	14.4	0	10.3	75.3	194	3.7	3.5	0.2	2.5	93.8	954	9.7	8.5	1.2	2.4	87.9	425	4.1	4.1	0	4.6	91.3	758	bacillales_odb10	77.3	76.9	0.4	17.8	4.9	450
66692	Bacillus_clausii_ksm_k16	other_Bacillus	4087	100	100	0	0	0	124	3.5	3.5	0	3.9	92.6	255	20.7	18.6	2.1	4.6	74.7	194	3.8	3.7	0.1	2.3	93.9	954	11.8	10.6	1.2	1.4	86.8	425	6.2	5.8	0.4	3.7	90.1	758	bacillales_odb10	99.8	99.8	0	0	0.2	450
1398	Bacillus_coagulans	other_Bacillus	3197	99.2	99.2	0	0.8	0	124	4.3	3.9	0.4	2.7	93	255	21.6	21.1	0.5	4.1	74.3	194	3.5	3.4	0.1	2.3	94.2	954	10.6	9.2	1.4	2.1	87.3	425	5.8	5.4	0.4	4.4	89.8	758	bacillales_odb10	98.6	98.4	0.2	0.4	1	450
315749	Bacillus_cytotoxicus_nvh_391_98	other_Bacillus	3844	99.2	96.8	2.4	0	0.8	124	5.1	4.7	0.4	2.7	92.2	255	21.1	20.6	0.5	4.6	74.3	194	3.9	3.5	0.4	2.3	93.8	954	11.3	10.6	0.7	2.4	86.3	425	6	5.9	0.1	4.4	89.6	758	bacillales_odb10	98.8	98.4	0.4	0	1.2	450
1399	Bacillus_firmus	other_Bacillus	4511	100	99.2	0.8	0	0	124	4.7	3.9	0.8	2.7	92.6	255	21.6	20.6	1	4.1	74.3	194	3.9	3.5	0.4	2.5	93.6	954	11.7	10.1	1.6	2.4	85.9	425	5.8	5.4	0.4	4.4	89.8	758	bacillales_odb10	100	99.6	0.4	0	0	450
217031	Bacillus_galactosidilyticus	other_Bacillus	4146	99.2	97.6	1.6	0	0.8	124	4.7	4.7	0	2.4	92.9	255	18.5	17.5	1	6.2	75.3	194	3.6	3.5	0.1	2.2	94.2	954	11.8	11.1	0.7	1.6	86.6	425	6.4	6.3	0.1	3.2	90.4	758	bacillales_odb10	98.3	97.6	0.7	0.2	1.5	450
1458122	Bacillus_indicus_lmg_22858	other_Bacillus	3813	99.2	99.2	0	0.8	0	124	3.5	3.1	0.4	3.9	92.6	255	18.5	18	0.5	6.7	74.8	194	3.7	3.5	0.2	2.2	94.1	954	11	10.1	0.9	2.6	86.4	425	6.3	5.8	0.5	4.4	89.3	758	bacillales_odb10	99.3	99.3	0	0	0.7	450
1367477	Bacillus_infantis_nrrl_b_14911	other_Bacillus	5066	96.8	96	0.8	0	3.2	124	3.9	3.9	0	3.1	93	255	20.1	19.1	1	5.7	74.2	194	3.9	3.5	0.4	2.3	93.8	954	12	10.6	1.4	2.4	85.6	425	5.8	5.5	0.3	4.4	89.8	758	bacillales_odb10	98	98	0	0	2	450
1402	Bacillus_licheniformis	other_Bacillus_subtilis_group	4066	91.9	91.9	0	0.8	7.3	124	4.7	4.7	0	2.7	92.6	255	18	17.5	0.5	5.7	76.3	194	3.4	3.2	0.2	2.1	94.5	954	12	10.4	1.6	1.9	86.1	425	4.8	4.7	0.1	4.2	91	758	mycoplasmatales_odb10	85.1	84.5	0.6	3.4	11.5	174
279143	Bacillus_malacitensis	other_Bacillus	3957	100	100	0	0	0	124	4.7	4.3	0.4	2.7	92.6	255	19.6	19.1	0.5	6.2	74.2	194	3.7	3.4	0.3	1.8	94.5	954	12.3	11.1	1.2	2.4	85.3	425	6	5.7	0.3	4	90	758	bacillales_odb10	99.8	99.6	0.2	0	0.2	450
492670	Bacillus_methylotrophicus	other_Bacillus_subtilis_group	3622	100	100	0	0	0	124	5.1	4.7	0.4	2	92.9	255	20.6	20.1	0.5	5.2	74.2	194	3.3	3	0.3	2	94.7	954	12	10.8	1.2	2.4	85.6	425	5.7	5.4	0.3	4.1	90.2	758	bacillales_odb10	100	100	0	0	0	450
264697	Bacillus_muralis	other_Bacillus	4708	100	99.2	0.8	0	0	124	5.5	5.5	0	2.7	91.8	255	19.6	19.1	0.5	5.2	75.2	194	4.1	3.7	0.4	2.5	93.4	954	11.8	10.4	1.4	2.4	85.8	425	5.8	5.8	0	4.4	89.8	758	bacillales_odb10	99.3	98.4	0.9	0	0.7	450
1196031	Bacillus_oceanisediminis_2691	other_Bacillus	5594	100	99.2	0.8	0	0	124	5.9	5.1	0.8	1.6	92.5	255	20.1	19.1	1	4.6	75.3	194	4.1	3.7	0.4	2.7	93.2	954	11.7	10.1	1.6	2.4	85.9	425	5.7	5	0.7	4.4	89.9	758	bacillales_odb10	99.7	99.3	0.4	0	0.3	450
333138	Bacillus_okhensis	other_Bacillus	4333	100	99.2	0.8	0	0	124	3.9	2.7	1.2	2.7	93.4	255	20.6	20.1	0.5	4.1	75.3	194	3.9	3.5	0.4	2.1	94	954	12.7	11.5	1.2	1.4	85.9	425	5.8	5.3	0.5	3.6	90.6	758	bacillales_odb10	98.7	97.1	1.6	0	1.3	450
444060	Bacillus_plakortidis	other_Bacillus	3773	100	100	0	0	0	124	4.3	4.3	0	3.9	91.8	255	19.5	18	1.5	5.2	75.3	194	4.1	3.9	0.2	2	93.9	954	11.3	10.6	0.7	1.9	86.8	425	6.5	6.5	0	3.6	89.9	758	bacillales_odb10	99.3	99.3	0	0.2	0.5	450
1408	Bacillus_pumilus	other_Bacillus	3659	100	99.2	0.8	0	0	124	4.7	4.7	0	2.4	92.9	255	19.6	19.1	0.5	4.6	75.8	194	3.4	3.2	0.2	2.1	94.5	954	12.2	11.3	0.9	2.6	85.2	425	6.5	6.1	0.4	3.8	89.7	758	bacillales_odb10	99.1	98.9	0.2	0	0.9	450
561879	Bacillus_safensis	other_Bacillus	3660	99.2	99.2	0	0	0.8	124	4.7	4.3	0.4	2.7	92.6	255	19.6	19.1	0.5	4.1	76.3	194	3.6	3.4	0.2	2	94.4	954	12	10.8	1.2	2.6	85.4	425	6.2	5.8	0.4	3.8	90	758	bacillales_odb10	99.5	99.3	0.2	0	0.5	450
659243	Bacillus_siamensis	other_Bacillus_subtilis_group	3858	100	100	0	0	0	124	5.1	4.7	0.4	2.4	92.5	255	20.1	19.6	0.5	5.7	74.2	194	3.4	3.1	0.3	2.2	94.4	954	12	10.8	1.2	2.4	85.6	425	5.6	5.3	0.3	4.2	90.2	758	bacillales_odb10	99.8	99.8	0	0.2	0	450
1478	Bacillus_simplex	other_Bacillus	5814	100	99.2	0.8	0	0	124	4.7	4.3	0.4	3.1	92.2	255	20.1	19.1	1	5.2	74.7	194	4	3.6	0.4	2.4	93.6	954	11.5	9.4	2.1	2.4	86.1	425	6.4	6.1	0.3	4.1	89.5	758	bacillales_odb10	99.7	98.4	1.3	0	0.3	450
1274524	Bacillus_sonorensis_l12	other_Bacillus_subtilis_group	4659	100	100	0	0	0	124	4.3	3.9	0.4	2.7	93	255	21.1	20.6	0.5	5.7	73.2	194	4.1	3.8	0.3	2.2	93.7	954	12.5	11.3	1.2	1.9	85.6	425	6.3	5.9	0.4	4.2	89.5	758	bacillales_odb10	99.8	99.1	0.7	0	0.2	450
285983	Bacillus_subterraneus	other_Bacillus	3465	100	100	0	0	0	124	5.1	5.1	0	2.4	92.5	255	18.5	18	0.5	5.7	75.8	194	4	3.7	0.3	2.2	93.8	954	10.8	9.9	0.9	2.1	87.1	425	6	5.9	0.1	3.3	90.7	758	bacillales_odb10	98.4	98.2	0.2	0.2	1.4	450
936156	Bacillus_subtilis_bsn5	Bacillus_subtilis_sub_sp_subtilis_5	4145	100	100	0	0	0	124	4.7	4.3	0.4	2.7	92.6	255	19.6	19.1	0.5	6.2	74.2	194	3.9	3.6	0.3	1.7	94.4	954	12.2	10.8	1.4	2.4	85.4	425	5.8	5.5	0.3	4.4	89.8	758	bacillales_odb10	100	99.8	0.2	0	0	450
1290773	Bacillus_subtilis_e1	Bacillus_subtilis_sub_sp_subtilis_3	4352	97.6	97.6	0	0	2.4	124	4.7	4.3	0.4	2.7	92.6	255	19.1	18.6	0.5	6.7	74.2	194	4	3.7	0.3	1.5	94.5	954	12	10.6	1.4	2.6	85.4	425	5.8	5.5	0.3	4.5	89.7	758	bacillales_odb10	98.4	98.4	0	0.9	0.7	450
1453990	Bacillus_subtilis_hj5	Bacillus_subtilis_sub_sp_subtilis_3	3917	100	100	0	0	0	124	4.7	4.3	0.4	2.7	92.6	255	19.1	18.6	0.5	6.2	74.7	194	3.8	3.6	0.2	1.7	94.5	954	12	10.8	1.2	2.4	85.6	425	6	5.7	0.3	4.4	89.6	758	bacillales_odb10	99.5	99.3	0.2	0.2	0.3	450
1136873	Bacillus_subtilis_kctc_1028	Bacillus_subtilis_sub_sp_subtilis_11	4303	100	100	0	0	0	124	4.7	4.3	0.4	2.7	92.6	255	19.6	19.1	0.5	6.2	74.2	194	3.9	3.4	0.5	1.8	94.3	954	12.3	11.1	1.2	2.6	85.1	425	6	5.7	0.3	4.5	89.5	758	bacillales_odb10	100	99.8	0.2	0	0	450
1267547	Bacillus_subtilis_mb73_2	Bacillus_subtilis_sub_sp_subtilis_11	4427	95.2	95.2	0	0	4.8	124	4.7	4.3	0.4	2.7	92.6	255	19.1	18.6	0.5	6.7	74.2	194	3.7	3.2	0.5	1.6	94.7	954	12.3	11.1	1.2	2.6	85.1	425	6	5.7	0.3	4.5	89.5	758	bacillales_odb10	97.8	97.6	0.2	0.9	1.3	450
1227747	Bacillus_subtilis_miyagi_4	Bacillus_subtilis_sub_sp_subtilis_1	4359	91.1	91.1	0	2.4	6.5	124	4.7	4.7	0	2.7	92.6	255	19.1	18.6	0.5	6.7	74.2	194	3.7	3.5	0.2	1.5	94.8	954	11.8	10.6	1.2	2.8	85.4	425	5.7	5.4	0.3	4.2	90.1	758	mycoplasmatales_odb10	86.8	85.1	1.7	2.3	10.9	174
1415167	Bacillus_subtilis_py79	Bacillus_subtilis_sub_sp_subtilis_9	4138	96.8	96.8	0	0	3.2	124	4.7	4.3	0.4	2.7	92.6	255	19.6	19.1	0.5	6.2	74.2	194	3.9	3.6	0.3	1.5	94.6	954	12.3	11.1	1.2	2.6	85.1	425	6	5.7	0.3	4.4	89.6	758	bacillales_odb10	98.2	98	0.2	0.9	0.9	450
1220533	Bacillus_subtilis_qb928	Bacillus_subtilis_sub_sp_subtilis_11	4034	95.2	95.2	0	0	4.8	124	4.7	4.3	0.4	2.7	92.6	255	19.6	19.6	0	6.2	74.2	194	3.7	3.2	0.5	1.7	94.6	954	12	10.8	1.2	2.4	85.6	425	6	5.7	0.3	4.2	89.8	758	bacillales_odb10	94.4	94.2	0.2	0	5.6	450
1437006	Bacillus_subtilis_qh_1	Bacillus_subtilis_sub_sp_subtilis_9	4082	100	100	0	0	0	124	4.7	4.3	0.4	2.7	92.6	255	19.6	19.1	0.5	6.2	74.2	194	3.9	3.5	0.4	1.7	94.4	954	12.3	11.1	1.2	2.6	85.1	425	6	5.7	0.3	4.4	89.6	758	bacillales_odb10	99.8	99.6	0.2	0	0.2	450
1423	Bacillus_subtilis_str_to_a_jpc	Bacillus_subtilis_sub_sp_subtilis_9	4231	94.4	94.4	0	0	5.6	124	4.7	4.3	0.4	2.7	92.6	255	18.5	18	0.5	6.7	74.8	194	3.8	3.4	0.4	1.6	94.6	954	12.3	11.1	1.2	2.6	85.1	425	5.8	5.5	0.3	4.2	90	758	bacillales_odb10	97.5	97.3	0.2	0.9	1.6	450
1236548	Bacillus_subtilis_subsp_inaquosorum_kctc_13429	Bacillus_subtilis_1	4431	93.5	93.5	0	0	6.5	124	4.7	4.3	0.4	2.7	92.6	255	19.6	19.1	0.5	6.2	74.2	194	3.8	3.6	0.2	1.5	94.7	954	12.2	11.3	0.9	2.6	85.2	425	6.1	5.8	0.3	3.7	90.2	758	bacillales_odb10	97.3	97.1	0.2	0.9	1.8	450
703612	Bacillus_subtilis_subsp_spizizenii_atcc_6633	Bacillus_subtilis_1	4038	100	100	0	0	0	124	4.7	4.3	0.4	2.7	92.6	255	19.6	19.1	0.5	5.2	75.2	194	3.8	3.6	0.2	1.9	94.3	954	11.8	10.6	1.2	2.8	85.4	425	6	5.7	0.3	3.8	90.2	758	bacillales_odb10	99.5	99.3	0.2	0	0.5	450
655816	Bacillus_subtilis_subsp_spizizenii_str_w23	Bacillus_subtilis_1	4063	100	100	0	0	0	124	4.7	4.3	0.4	2.7	92.6	255	19.6	19.1	0.5	5.2	75.2	194	3.9	3.7	0.2	1.8	94.3	954	12	10.8	1.2	2.6	85.4	425	6	5.7	0.3	3.8	90.2	758	bacillales_odb10	99.5	99.3	0.2	0.2	0.3	450
1052585	Bacillus_subtilis_subsp_spizizenii_tu_b_10	Bacillus_subtilis_1	4297	94.4	94.4	0	0	5.6	124	4.3	3.9	0.4	3.1	92.6	255	19.6	18.6	1	5.7	74.7	194	3.8	3.6	0.2	1.6	94.6	954	12.3	11.1	1.2	2.4	85.3	425	6	5.9	0.1	4.1	89.9	758	bacillales_odb10	96.9	96.2	0.7	0.4	2.7	450
1147161	Bacillus_subtilis_subsp_subtilis_6051_hgw	Bacillus_subtilis_sub_sp_subtilis_11	4188	100	100	0	0	0	124	4.7	4.3	0.4	2.7	92.6	255	19.6	19.1	0.5	6.2	74.2	194	3.9	3.4	0.5	1.8	94.3	954	12.3	11.1	1.2	2.6	85.1	425	6	5.7	0.3	4.4	89.6	758	bacillales_odb10	100	99.8	0.2	0	0	450
224308	Bacillus_subtilis_subsp_subtilis_str_168	Bacillus_subtilis_sub_sp_subtilis_11	4185	100	100	0	0	0	124	4.7	4.3	0.4	2.7	92.6	255	19.6	19.1	0.5	6.2	74.2	194	3.9	3.4	0.5	1.8	94.3	954	12.3	11.1	1.2	2.6	85.1	425	6	5.7	0.3	4.4	89.6	758	bacillales_odb10	99.5	99.3	0.2	0	0.5	450
1221328	Bacillus_subtilis_subsp_subtilis_str_ag1839	Bacillus_subtilis_sub_sp_subtilis_11	4231	100	100	0	0	0	124	4.7	4.3	0.4	2.7	92.6	255	19.6	19.1	0.5	6.2	74.2	194	3.9	3.4	0.5	1.8	94.3	954	12.3	11.1	1.2	2.6	85.1	425	6	5.7	0.3	4.4	89.6	758	bacillales_odb10	99.5	99.3	0.2	0.4	0.1	450
1302650	Bacillus_subtilis_subsp_subtilis_str_bab_1	Bacillus_subtilis_sub_sp_subtilis_3	4003	100	100	0	0	0	124	4.7	4.3	0.4	2.7	92.6	255	19.6	19.1	0.5	6.2	74.2	194	3.9	3.7	0.2	1.7	94.4	954	12.3	11.1	1.2	2.4	85.3	425	6	5.7	0.3	4.5	89.5	758	bacillales_odb10	100	99.8	0.2	0	0	450
1192196	Bacillus_subtilis_subsp_subtilis_str_bsp1	Bacillus_subtilis_sub_sp_subtilis_7	3847	97.6	97.6	0	1.6	0.8	124	4.3	3.9	0.4	3.1	92.6	255	19.1	18.6	0.5	5.7	75.2	194	3.9	3.6	0.3	1.5	94.6	954	11.6	10.4	1.2	2.6	85.8	425	5.6	5.3	0.3	5	89.4	758	bacillales_odb10	97.3	97.1	0.2	1.3	1.4	450
1232554	Bacillus_subtilis_subsp_subtilis_str_jh642_substr_ag174	Bacillus_subtilis_sub_sp_subtilis_11	4227	100	100	0	0	0	124	4.7	4.3	0.4	2.7	92.6	255	19.6	19.1	0.5	6.2	74.2	194	3.9	3.4	0.5	1.8	94.3	954	12.3	11.1	1.2	2.6	85.1	425	6	5.7	0.3	4.4	89.6	758	bacillales_odb10	99.5	99.3	0.2	0.4	0.1	450
535026	Bacillus_subtilis_subsp_subtilis_str_ncib_3610	Bacillus_subtilis_subsp_subtilis_str_NCIB_3610_node	4333	100	100	0	0	0	124	4.7	4.3	0.4	2.7	92.6	255	20.1	19.6	0.5	5.7	74.2	194	3.9	3.4	0.5	1.9	94.2	954	12.3	11.1	1.2	2.6	85.1	425	5.8	5.5	0.3	4.5	89.7	758	bacillales_odb10	99.3	99.1	0.2	0	0.7	450
1404258	Bacillus_subtilis_subsp_subtilis_str_oh_131_1	Bacillus_subtilis_sub_sp_subtilis_5	3885	99.2	99.2	0	0	0.8	124	4.7	4.3	0.4	2.7	92.6	255	19.6	19.1	0.5	6.2	74.2	194	3.8	3.5	0.3	1.7	94.5	954	12.2	10.8	1.4	2.4	85.4	425	5.7	5.4	0.3	4.6	89.7	758	bacillales_odb10	99.3	99.1	0.2	0.2	0.5	450
1052588	Bacillus_subtilis_subsp_subtilis_str_ro_nn_1	Bacillus_subtilis_sub_sp_subtilis_3	4101	91.9	91.9	0	0.8	7.3	124	4.7	4.3	0.4	2.7	92.6	255	18	18	0	6.7	75.3	194	3.7	3.5	0.2	1.6	94.7	954	12.3	11.1	1.2	2.4	85.3	425	5.6	5.3	0.3	4.7	89.7	758	bacillales_odb10	96	95.8	0.2	1.3	2.7	450
1221996	Bacillus_thermotolerans	other_Bacillaceae	4019	99.2	99.2	0	0	0.8	124	4.3	3.9	0.4	3.1	92.6	255	19.1	18.6	0.5	4.6	76.3	194	3.6	3.4	0.2	2.3	94.1	954	10.6	9.2	1.4	2.4	87	425	5.9	5.8	0.1	4.2	89.9	758	bacillales_odb10	98.9	98.9	0	0.4	0.7	450
72361	Bacillus_vallismortis	other_Bacillus_subtilis_group	4201	93.5	93.5	0	0	6.5	124	3.5	3.1	0.4	3.5	93	255	19.1	18.6	0.5	6.7	74.2	194	3.7	3.6	0.1	1.9	94.4	954	11.8	10.6	1.2	2.8	85.4	425	5.8	5.5	0.3	4.1	90.1	758	bacillales_odb10	96	95.8	0.2	1.1	2.9	450
1114958	Bacillus_velezensis_cau_b946	other_Bacillus_subtilis_group	3823	100	100	0	0	0	124	4.7	4.3	0.4	2.4	92.9	255	20.6	20.1	0.5	5.2	74.2	194	3.3	3	0.3	2.4	94.3	954	11.8	10.6	1.2	2.4	85.8	425	5.4	5.1	0.3	4.1	90.5	758	bacillales_odb10	99.8	99.8	0	0.2	0	450
218284	Bacillus_vietnamensis	other_Bacillus	4109	100	99.2	0.8	0	0	124	3.9	3.5	0.4	3.5	92.6	255	21.1	19.6	1.5	5.7	73.2	194	3.8	3.6	0.2	2.8	93.4	954	12	10.6	1.4	2.1	85.9	425	6.1	5.7	0.4	4.5	89.4	758	bacillales_odb10	99.3	99.1	0.2	0.2	0.5	450
1890302	Bacillus_wiedmannii	other_Bacillus	5603	99.2	95.2	4	0	0.8	124	5.5	5.5	0	3.1	91.4	255	20.1	18.6	1.5	6.7	73.2	194	4.7	4.1	0.6	2	93.3	954	12.7	10.8	1.9	1.9	85.4	425	6.3	5.8	0.5	4.7	89	758	bacillales_odb10	99.5	98.4	1.1	0	0.5	450
1201288	Bacteriovorax_sp_seq25_v	other_Proteobacteria	3292	86.3	86.3	0	4	9.7	124	4.7	4.7	0	1.2	94.1	255	14.4	13.4	1	4.1	81.5	194	3.9	3.6	0.3	1.9	94.2	954	8.9	8	0.9	1.2	89.9	425	4.9	4.9	0	4	91.1	758	bacteria_odb10	86.3	86.3	0	4	9.7	124
1499967	Bacterium_uasb270	Candidatus_Vecturithrix_granuli_node	7048	87.9	85.5	2.4	3.2	8.9	124	4.7	3.9	0.8	4.3	91	255	21.2	19.1	2.1	4.1	74.7	194	5.4	5.1	0.3	2.1	92.5	954	9.6	8.9	0.7	2.6	87.8	425	6.4	6.1	0.3	4.1	89.5	758	bacteria_odb10	87.9	85.5	2.4	3.2	8.9	124
226186	Bacteroides_thetaiotaomicron_vpi_5482	Bacteroidetes	4825	99.2	96	3.2	0.8	0	124	2	2	0	3.1	94.9	255	20.6	20.6	0	3.1	76.3	194	3.7	3.6	0.1	2	94.3	954	9	7.8	1.2	1.6	89.4	425	6.6	6.3	0.3	3.2	90.2	758	bacteroidales_odb10	99.3	98.9	0.4	0.7	0	541
1849360	Balneola_sp_ehc07	Balneola_sp_EhC07_node	3097	97.6	97.6	0	0.8	1.6	124	4.3	4.3	0	1.6	94.1	255	18.6	18.6	0	3.6	77.8	194	4.1	4	0.1	1.8	94.1	954	8.9	8.9	0	2.4	88.7	425	6.1	6.1	0	4.2	89.7	758	bacteria_odb10	97.6	97.6	0	0.8	1.6	124
283166	Bartonella_henselae_str_houston_1	Alphaproteobacteria	1488	99.2	99.2	0	0	0.8	124	5.9	5.9	0	1.2	92.9	255	14.4	14.4	0	4.1	81.5	194	4	4	0	1.8	94.2	954	7	6.8	0.2	1.4	91.6	425	6.2	6.2	0	2.5	91.3	758	rhizobiales_odb10	98.1	98.1	0	0	1.9	639
684364	Batrachochytrium_dendrobatidis_jam81	Holomycota	8700	37.1	35.5	1.6	15.3	47.6	124	91.8	89.8	2	5.5	2.7	255	60.8	57.7	3.1	8.2	31	194	63.2	61.3	1.9	5.3	31.5	954	36	33.6	2.4	4.5	59.5	425	89.1	87.1	2	2.9	8	758	fungi_odb10	89.1	87.1	2	2.9	8	758
1184267	Bdellovibrio_exovorus_jss	other_Proteobacteria	2618	92.7	91.1	1.6	0.8	6.5	124	3.5	3.5	0	1.6	94.9	255	12.9	12.9	0	3.6	83.5	194	3.7	3.7	0	1.6	94.7	954	8.9	8.7	0.2	0.7	90.4	425	5.5	5.4	0.1	3.6	90.9	758	bacteria_odb10	92.7	91.1	1.6	0.8	6.5	124
360411	Bellilinea_caldifistulae	Chloroflexi	2990	87.1	87.1	0	4.8	8.1	124	4.3	3.9	0.4	2.7	93	255	18	18	0	4.1	77.9	194	3.8	3.5	0.3	1.5	94.7	954	9.4	9.2	0.2	0.9	89.7	425	5.1	5.1	0	2.8	92.1	758	chloroflexi_odb10	90.1	89.7	0.4	0.7	9.2	271
471853	Beutenbergia_cavernae_dsm_12333	Actinobacteria	4197	97.6	97.6	0	1.6	0.8	124	4.7	4.7	0	1.2	94.1	255	17.5	17	0.5	4.6	77.9	194	3	2.9	0.1	1.5	95.5	954	8.7	8.2	0.5	1.9	89.4	425	5.5	5.5	0	3.4	91.1	758	micrococcales_odb10	99.3	99.1	0.2	0	0.7	537
394098	Bhargavaea_cecembensis	Planococcaceae	3098	100	100	0	0	0	124	4.3	3.9	0.4	2.4	93.3	255	17.5	17.5	0	6.2	76.3	194	3.8	3.6	0.2	2.2	94	954	10.1	8.9	1.2	1.6	88.3	425	5	4.9	0.1	4	91	758	bacillales_odb10	98.6	98.4	0.2	0.4	1	450
206672	Bifidobacterium_longum_ncc2705	Actinobacteria	1729	91.9	91.9	0	1.6	6.5	124	2.7	2.7	0	0.8	96.5	255	17.5	17	0.5	2.1	80.4	194	1.9	1.9	0	1.2	96.9	954	7	6.8	0.2	1.4	91.6	425	4.9	4.9	0	2.6	92.5	758	actinobacteria_class_odb10	88.5	87.9	0.6	1.4	10.1	356
33905	Bifidobacterium_thermophilum	Actinobacteria	1700	95.2	95.2	0	1.6	3.2	124	2.4	2.4	0	1.2	96.4	255	17.5	17	0.5	2.1	80.4	194	2	2	0	1.2	96.8	954	6.6	6.1	0.5	2.1	91.3	425	4.7	4.7	0	2.8	92.5	758	actinobacteria_class_odb10	89.4	88.8	0.6	0.6	10	356
753081	Bigelowiella_natans	Rhizaria	21704	56.5	46	10.5	14.5	29	124	72.6	70.6	2	12.5	14.9	255	63.4	52.1	11.3	9.8	26.8	194	52.9	50.4	2.5	9.6	37.5	954	46.6	43.8	2.8	11.3	42.1	425	44.9	42	2.9	11.9	43.2	758	eukaryota_odb10	72.6	70.6	2	12.5	14.9	255
1146883	Blastococcus_saxobsidens_dd2	Actinobacteria	4821	97.6	97.6	0	1.6	0.8	124	4.7	4.7	0	2.7	92.6	255	18	17.5	0.5	4.6	77.4	194	3.7	3.5	0.2	1.3	95	954	8.2	7.5	0.7	1.9	89.9	425	5.4	5	0.4	3.7	90.9	758	actinobacteria_class_odb10	99.7	99.7	0	0	0.3	356
314230	Blastopirellula_marina_dsm_3645	PVC	6025	80.6	80.6	0	7.3	12.1	124	3.1	2.7	0.4	3.9	93	255	21.1	21.1	0	5.7	73.2	194	3.6	3.6	0	1.4	95	954	7.8	7.3	0.5	2.4	89.8	425	6.2	5.9	0.3	4	89.8	758	bacteria_odb10	80.6	80.6	0	7.3	12.1	124
476272	Blautia_hydrogenotrophica_dsm_10507	Clostridia	3869	95.2	95.2	0	4.8	0	124	3.1	2.7	0.4	2.4	94.5	255	21.1	20.6	0.5	5.7	73.2	194	3.2	3.2	0	1.8	95	954	9.2	8	1.2	2.4	88.4	425	5.9	5.9	0	3.7	90.4	758	clostridiales_odb10	97.7	97.7	0	1.9	0.4	264
75058	Bodo_saltans	Excavata	18189	13.7	12.1	1.6	16.1	70.2	124	53.8	51.8	2	10.6	35.6	255	49.5	36.1	13.4	5.7	44.8	194	32.5	29.6	2.9	4.4	63.1	954	12.7	10.6	2.1	7.3	80	425	26.9	24.5	2.4	10.8	62.3	758	euglenozoa_odb10	88.5	86.2	2.3	9.2	2.3	130
257313	Bordetella_pertussis_tohama_i	Betaproteobacteria	3447	100	99.2	0.8	0	0	124	5.9	5.9	0	2.4	91.7	255	16.5	16.5	0	6.2	77.3	194	3.8	3.8	0	1.5	94.7	954	10.5	9.6	0.9	0.9	88.6	425	6.5	6.5	0	4	89.5	758	burkholderiales_odb10	98.1	97.7	0.4	0	1.9	688
1313294	Borrelia_parkeri_slo	Spirochaetes	1085	70.2	70.2	0	8.9	20.9	124	1.2	1.2	0	0.8	98	255	11.3	11.3	0	2.6	86.1	194	2.1	2.1	0	1	96.9	954	4.2	4.2	0	0.5	95.3	425	3.8	3.8	0	1.8	94.4	758	spirochaetales_odb10	95.4	95.4	0	1.4	3.2	345
498742	Borreliella_spielmanii_a14s	Spirochaetes	976	66.1	66.1	0	8.9	25	124	1.2	1.2	0	0.8	98	255	13.4	13.4	0	2.1	84.5	194	2.1	2.1	0	0.8	97.1	954	4.5	4.5	0	0.5	95	425	3.4	3.4	0	1.7	94.9	758	mollicutes_odb10	73.5	72.8	0.7	1.3	25.2	151
1704590	Brachybacterium_sp_sw0106_09	Actinobacteria	3345	96.8	96.8	0	2.4	0.8	124	3.9	3.9	0	1.2	94.9	255	16	15.5	0.5	4.6	79.4	194	2.8	2.8	0	1.5	95.7	954	8.5	7.8	0.7	2.4	89.1	425	5.2	5.1	0.1	3.3	91.5	758	micrococcales_odb10	96.7	96.5	0.2	1.3	2	537
381802	Brachyspira_suanatina	Spirochaetes	2833	89.5	88.7	0.8	4	6.5	124	2.7	2.7	0	1.6	95.7	255	16	16	0	4.1	79.9	194	2.4	2.4	0	1.9	95.7	954	7.3	7.3	0	2.1	90.6	425	4.6	4.6	0	3.3	92.1	758	spirochaetia_odb10	96.2	95.8	0.4	0.4	3.4	239
224911	Bradyrhizobium_diazoefficiens_usda_110	Alphaproteobacteria	8317	98.4	97.6	0.8	1.6	0	124	7.5	7.1	0.4	2.4	90.1	255	17	16	1	6.2	76.8	194	5.5	5.2	0.3	1.9	92.6	954	11.7	10.1	1.6	1.9	86.4	425	7.2	6.9	0.3	3.8	89	758	rhizobiales_odb10	98.9	98.1	0.8	0.6	0.5	639
1246477	Brevibacillus_agri_bab_2500	Paenibacillaceae	5349	98.4	97.6	0.8	1.6	0	124	4.3	3.9	0.4	3.1	92.6	255	20.1	19.6	0.5	6.7	73.2	194	4.4	4	0.4	1.7	93.9	954	11.6	10.4	1.2	2.6	85.8	425	5.1	4.7	0.4	5.1	89.8	758	bacillales_odb10	96.9	96	0.9	2.2	0.9	450
1300222	Brevibacillus_borstelensis_ak1	Paenibacillaceae	4951	100	100	0	0	0	124	5.5	5.1	0.4	3.5	91	255	20.6	20.6	0	5.7	73.7	194	4.5	4.1	0.4	2	93.5	954	11.3	10.4	0.9	2.8	85.9	425	5.5	5.4	0.1	4.5	90	758	bacillales_odb10	99.1	98.9	0.2	0.2	0.7	450
54913	Brevibacillus_formosus	Paenibacillaceae	5486	100	99.2	0.8	0	0	124	5.5	4.7	0.8	3.1	91.4	255	20.1	19.1	1	6.2	73.7	194	4.4	4	0.4	2	93.6	954	12.7	12	0.7	1.6	85.7	425	6.3	5.9	0.4	4.2	89.5	758	bacillales_odb10	99.5	98.4	1.1	0	0.5	450
1408254	Brevibacillus_panacihumi_w25	Paenibacillaceae	5294	99.2	97.6	1.6	0	0.8	124	5.1	4.3	0.8	3.1	91.8	255	19.6	19.1	0.5	6.7	73.7	194	4.4	4	0.4	2.1	93.5	954	11.5	10.6	0.9	2.8	85.7	425	5.8	5.4	0.4	4.6	89.6	758	bacillales_odb10	98.9	98	0.9	0.2	0.9	450
54914	Brevibacillus_parabrevis	Paenibacillaceae	5057	100	100	0	0	0	124	4.7	3.5	1.2	3.9	91.4	255	20.6	19.6	1	6.7	72.7	194	4.3	3.8	0.5	2.1	93.6	954	11.5	10.6	0.9	2.8	85.7	425	5.8	5.3	0.5	4.2	90	758	bacillales_odb10	99.1	98.4	0.7	0	0.9	450
1265861	Brochothrix_campestris_fsl_f6_1037	Listeriaceae	2424	94.4	94.4	0	4	1.6	124	3.5	3.1	0.4	2	94.5	255	17	17	0	4.1	78.9	194	2.3	2.2	0.1	2.7	95	954	7.6	7.1	0.5	2.4	90	425	5	5	0	3.7	91.3	758	bacilli_odb10	90.7	90.7	0	5.3	4	302
1121126	Brochothrix_thermosphacta_dsm_20171_fsl_f6_1036	Listeriaceae	2589	88.7	88.7	0	6.5	4.8	124	3.5	3.5	0	2.4	94.1	255	16	15.5	0.5	4.6	79.4	194	2.8	2.7	0.1	2	95.2	954	8	7.8	0.2	2.1	89.9	425	4.6	4.6	0	4.1	91.3	758	bacilli_odb10	89.4	89.4	0	5.6	5	302
262698	Brucella_abortus_bv_1_str_9_941	Alphaproteobacteria	3074	100	99.2	0.8	0	0	124	5.9	5.5	0.4	2.4	91.7	255	18.6	18.6	0	4.1	77.3	194	3.9	3.7	0.2	2	94.1	954	10.1	9.9	0.2	2.1	87.8	425	7	6.9	0.1	3.3	89.7	758	rhizobiales_odb10	99.2	99.2	0	0	0.8	639
107806	Buchnera_aphidicola_str_aps_acyrthosiphon_pisum	Erwiniaceae	574	80.6	80.6	0	0.8	18.6	124	1.2	1.2	0	0.8	98	255	13.4	13.4	0	2.1	84.5	194	2.3	2.3	0	0.9	96.8	954	5.2	5.2	0	0.5	94.3	425	4.6	4.6	0	2	93.4	758	enterobacterales_odb10	85.7	85.5	0.2	1.6	12.7	440
679192	Bulleidia_extructa_w1219	Erysipelotrichaceae	1415	90.3	90.3	0	1.6	8.1	124	1.6	1.6	0	1.6	96.8	255	10.8	10.8	0	2.6	86.6	194	2.2	2.2	0	1.5	96.3	954	6.3	6.1	0.2	0.9	92.8	425	3.7	3.7	0	2.2	94.1	758	mycoplasmatales_odb10	89.1	89.1	0	1.7	9.2	174
320372	Burkholderia_pseudomallei_1710b	Betaproteobacteria	6347	97.6	97.6	0	0.8	1.6	124	5.9	5.9	0	2.7	91.4	255	18	17.5	0.5	7.2	74.8	194	4.5	4.4	0.1	1.7	93.8	954	11.8	10.6	1.2	1.4	86.8	425	6.9	6.2	0.7	4	89.1	758	burkholderiales_odb10	98.4	98.3	0.1	0.1	1.5	688
1203606	Butyricicoccus_pullicaecorum_1_2	Clostridia	3112	96.7	93.5	3.2	3.2	0.1	124	2	2	0	1.6	96.4	255	19.1	19.1	0	4.1	76.8	194	2.6	2.4	0.2	2.2	95.2	954	9.6	8.9	0.7	1.6	88.8	425	4.8	4.7	0.1	3.6	91.6	758	clostridiales_odb10	98.9	98.5	0.4	0	1.1	264
6239	Caenorhabditis_elegans	Metazoa	20220	25	23.4	1.6	13.7	61.3	124	97.7	96.5	1.2	0.8	1.5	255	60.3	53.6	6.7	6.2	33.5	194	77.6	76.7	0.9	2.5	19.9	954	27.8	25.9	1.9	4	68.2	425	53.8	51.6	2.2	6.2	40	758	nematoda_odb10	100	99.5	0.5	0	0	3131
986075	Caldalkalibacillus_thermarum_ta2_a1	other_Bacillaceae	2971	97.6	97.6	0	0.8	1.6	124	5.1	4.7	0.4	2.4	92.5	255	21.1	20.6	0.5	5.7	73.2	194	3.9	3.6	0.3	2.3	93.8	954	10.8	10.1	0.7	2.1	87.1	425	6.8	6.5	0.3	3.4	89.8	758	bacillales_odb10	94.2	94	0.2	0.7	5.1	450
273068	Caldanaerobacter_subterraneus_subsp_tengcongensis_mb4	Clostridia	2588	100	99.2	0.8	0	0	124	4.3	4.3	0	2.7	93	255	19.6	19.1	0.5	5.2	75.2	194	4	3.7	0.3	2	94	954	10.3	9.6	0.7	1.2	88.5	425	5.9	5.8	0.1	3.8	90.3	758	thermoanaerobacterales_odb10	98.3	97.7	0.6	0	1.7	476
301148	Caldibacillus_debilis	other_Bacillaceae	4241	92.7	91.9	0.8	3.2	4.1	124	3.5	3.1	0.4	2	94.5	255	16	15.5	0.5	5.7	78.3	194	3.6	3.2	0.4	2	94.4	954	11.3	10.4	0.9	0.9	87.8	425	5.4	5.3	0.1	3	91.6	758	mycoplasmatales_odb10	90.8	89.7	1.1	1.7	7.5	174
521460	Caldicellulosiruptor_bescii_dsm_6725	Clostridia	2666	98.4	98.4	0	0	1.6	124	2.4	2.4	0	3.1	94.5	255	21.6	21.1	0.5	3.6	74.8	194	3.2	3.1	0.1	2.1	94.7	954	8	7.5	0.5	1.6	90.4	425	6.1	5.8	0.3	3.2	90.7	758	thermoanaerobacterales_odb10	99.8	99.8	0	0	0.2	476
632292	Caldicellulosiruptor_hydrothermalis_108	Clostridia	2546	98.4	98.4	0	0	1.6	124	2.7	2.7	0	3.1	94.2	255	21.6	21.1	0.5	4.1	74.3	194	3.5	3.4	0.1	1.9	94.6	954	8.5	8	0.5	1.4	90.1	425	6.1	5.8	0.3	3	90.9	758	thermoanaerobacterales_odb10	100	100	0	0	0	476
632335	Caldicellulosiruptor_kristjanssonii_i77r1b	Clostridia	2482	98.4	98.4	0	0	1.6	124	2.7	2.7	0	2.7	94.6	255	21.1	20.6	0.5	4.6	74.3	194	3.5	3.4	0.1	2	94.5	954	8.7	8.2	0.5	1.2	90.1	425	6	5.9	0.1	3.4	90.6	758	thermoanaerobacterales_odb10	100	100	0	0	0	476
632348	Caldicellulosiruptor_kronotskyensis_2002	Clostridia	2466	98.4	98.4	0	0	1.6	124	3.5	3.5	0	2	94.5	255	22.1	21.6	0.5	3.6	74.3	194	3.5	3.4	0.1	2.1	94.4	954	8.7	8	0.7	1.2	90.1	425	5.9	5.8	0.1	3.3	90.8	758	thermoanaerobacterales_odb10	100	100	0	0	0	476
632516	Caldicellulosiruptor_lactoaceticus_6a	Clostridia	2318	98.4	98.4	0	0	1.6	124	2.7	2.7	0	2.7	94.6	255	21.1	20.6	0.5	3.6	75.3	194	3.1	3	0.1	2.1	94.8	954	8.5	8	0.5	1.2	90.3	425	5.9	5.9	0	3	91.1	758	thermoanaerobacterales_odb10	99.8	99.4	0.4	0	0.2	476
608506	Caldicellulosiruptor_obsidiansis_ob47	Clostridia	2188	98.4	98.4	0	0	1.6	124	3.9	3.9	0	1.6	94.5	255	20.1	19.6	0.5	5.7	74.2	194	3.6	3.5	0.1	1.9	94.5	954	9	8.5	0.5	0.9	90.1	425	6.2	5.9	0.3	3.3	90.5	758	thermoanaerobacterales_odb10	99.6	99.6	0	0	0.4	476
632518	Caldicellulosiruptor_owensensis_ol	Clostridia	2147	98.4	98.4	0	0	1.6	124	3.1	3.1	0	2.4	94.5	255	21.1	20.6	0.5	4.6	74.3	194	3.2	3.1	0.1	2.2	94.6	954	8.5	8	0.5	0.7	90.8	425	6.4	6.1	0.3	2.8	90.8	758	thermoanaerobacterales_odb10	99.8	99.8	0	0	0.2	476
926550	Caldilinea_aerophila_dsm_14535_nbrc_104270	Chloroflexi	4119	87.9	87.1	0.8	9.7	2.4	124	6.3	5.9	0.4	2.7	91	255	22.7	22.2	0.5	4.6	72.7	194	4.4	4	0.4	1.7	93.9	954	11.1	10.6	0.5	2.1	86.8	425	7	6.7	0.3	4.5	88.5	758	chloroflexi_odb10	95.9	94.8	1.1	1.5	2.6	271
1653476	Caldimicrobium_thiodismutans	Thermodesulfobacteriaceae	1774	92.7	92.7	0	1.6	5.7	124	3.9	3.5	0.4	2.4	93.7	255	22.2	22.2	0	4.6	73.2	194	3	2.9	0.1	1.4	95.6	954	7.1	7.1	0	1.2	91.7	425	5.8	5.5	0.3	3.3	90.9	758	bacteria_odb10	92.7	92.7	0	1.6	5.7	124
880073	Caldithrix_abyssi_dsm_13497	Caldithrix_Abyssi_DSM_13497_node	3750	98.4	98.4	0	0.8	0.8	124	5.9	5.5	0.4	2.4	91.7	255	23.1	21.6	1.5	4.6	72.3	194	4.6	4.3	0.3	2	93.4	954	9.7	9.2	0.5	0.7	89.6	425	6.8	6.7	0.1	4.4	88.8	758	bacteria_odb10	98.4	98.4	0	0.8	0.8	124
397948	Caldivirga_maquilingensis_ic_167	Crenarchaeota	1963	14.5	13.7	0.8	10.5	75	124	5.9	5.9	0	3.9	90.2	255	94.8	94.3	0.5	2.1	3.1	194	5.7	5.3	0.4	1	93.3	954	3.3	3.3	0	0.5	96.2	425	5.2	5.1	0.1	4.7	90.1	758	thermoproteales_odb10	96.5	95.8	0.7	0	3.5	404
99598	Calothrix_sp_pcc_7507	Cyanobacteria	5950	97.6	96.8	0.8	2.4	0	124	5.9	5.5	0.4	5.5	88.6	255	19	17.5	1.5	3.6	77.4	194	5.2	5	0.2	2.4	92.4	954	20	19.5	0.5	4.5	75.5	425	7	6.5	0.5	4.6	88.4	758	nostocales_odb10	99.5	99.1	0.4	0	0.5	1899
391592	Caminibacter_mediatlanticus_tb_2	Epsilonproteobacteria	1826	87.1	87.1	0	5.6	7.3	124	3.1	3.1	0	1.6	95.3	255	17	16.5	0.5	3.6	79.4	194	2.4	2.4	0	0.7	96.9	954	5.6	5.6	0	0.5	93.9	425	5	5	0	4	91	758	epsilonproteobacteria_odb10	89.9	89.7	0.2	2	8.1	591
192222	Campylobacter_jejuni_subsp_jejuni_nctc_11168_atcc_700819	Epsilonproteobacteria	1624	87.9	87.9	0	6.5	5.6	124	2.4	2.4	0	0.8	96.8	255	17	16.5	0.5	3.1	79.9	194	2.1	2.1	0	1	96.9	954	4.2	4.2	0	1.2	94.6	425	5.2	5.1	0.1	3.7	91.1	758	campylobacterales_odb10	100	100	0	0	0	628
553218	Campylobacter_rectus_rm3267	Epsilonproteobacteria	2971	84.7	84.7	0	8.1	7.2	124	2	2	0	1.6	96.4	255	13.9	13.9	0	4.6	81.5	194	2.3	2.3	0	0.8	96.9	954	5.6	5.4	0.2	0.9	93.5	425	4.5	4.5	0	3.3	92.2	758	campylobacterales_odb10	93.2	93	0.2	0.3	6.5	628
1453429	Candidatus_atelocyanobacterium_thalassa_isolate_aloha	Cyanobacteria	1200	84.7	84.7	0	4	11.3	124	2.7	2.7	0	2	95.3	255	11.3	11.3	0	2.6	86.1	194	2.5	2.5	0	1	96.5	954	10.8	10.8	0	1.6	87.6	425	4.3	4.2	0.1	3	92.7	758	chroococcales_odb10	58.5	58.5	0	0.7	40.8	1493
1700835	Candidatus_bathyarchaeota_archaeon_ba1	Candidatus_Bathyarchaeota	2403	9.7	9.7	0	12.9	77.4	124	7.5	7.5	0	6.3	86.2	255	79.4	77.3	2.1	1	19.6	194	5.4	5.1	0.3	1.7	92.9	954	4	3.8	0.2	0.7	95.3	425	4.6	4.5	0.1	3.6	91.8	758	archaea_odb10	79.4	77.3	2.1	1	19.6	194
1408204	Candidatus_endomicrobium_trichonymphae	Elusimicrobia	2869	85.5	23.4	62.1	6.5	8	124	2.8	0.8	2	0.8	96.4	255	15.4	4.1	11.3	3.1	81.5	194	2.2	0.8	1.4	1.6	96.2	954	6.1	1.4	4.7	1.2	92.7	425	5	1.3	3.7	3.2	91.8	758	bacteria_odb10	85.5	23.4	62.1	6.5	8	124
1072681	Candidatus_haloredivivus_sp_g17	DPANN	2228	4.8	4.8	0	6.5	88.7	124	3.5	3.1	0.4	0	96.5	255	49	45.9	3.1	6.7	44.3	194	2.5	2.3	0.2	1.7	95.8	954	1.6	1.4	0.2	0.9	97.5	425	2.3	2	0.3	2.9	94.8	758	archaea_odb10	49	45.9	3.1	6.7	44.3	194
1841598	Candidatus_heimdallarchaeota_archaeon_lc_3	Asgard_archaea	5513	14.5	13.7	0.8	10.5	75	124	7.5	6.7	0.8	6.7	85.8	255	82.5	82	0.5	3.6	13.9	194	7.3	6.8	0.5	1.8	90.9	954	5.1	4.2	0.9	0.9	94	425	6.2	6.1	0.1	5.3	88.5	758	archaea_odb10	82.5	82	0.5	3.6	13.9	194
295596	Candidatus_hepatoplasma_crinochetorum	Tenericutes	563	68.5	68.5	0	8.1	23.4	124	1.2	1.2	0	0.8	98	255	8.8	8.8	0	2.1	89.1	194	1.8	1.8	0	0.8	97.4	954	2.8	2.8	0	0.7	96.5	425	2.4	2.4	0	1.8	95.8	758	mycoplasmatales_odb10	89.1	89.1	0	0.6	10.3	174
1541959	Candidatus_izimaplasma_sp_hr1	Tenericutes	1815	92.7	92.7	0	0.8	6.5	124	2.7	2.7	0	1.6	95.7	255	15.4	14.9	0.5	4.6	80	194	3	3	0	1.3	95.7	954	8.5	7.8	0.7	1.6	89.9	425	3.4	3.4	0	3.2	93.4	758	mycoplasmatales_odb10	92.5	92.5	0	1.1	6.4	174
374847	Candidatus_korarchaeum_cryptofilum_opf8	Candidatus_Korarchaeota	1602	12.1	11.3	0.8	8.1	79.8	124	7.1	6.7	0.4	4.3	88.6	255	88.7	88.7	0	2.6	8.7	194	5.5	5.2	0.3	0.9	93.6	954	2.1	1.9	0.2	1.2	96.7	425	4.8	4.7	0.1	3.7	91.5	758	archaea_odb10	88.7	88.7	0	2.6	8.7	194
204669	Candidatus_koribacter_versatilis_ellin345	Acidobacteria	4777	95.2	94.4	0.8	4.8	0	124	3.9	3.9	0	2.7	93.4	255	21.1	19.6	1.5	4.6	74.3	194	4.5	4.4	0.1	2.3	93.2	954	10.6	9.9	0.7	1.9	87.5	425	6.6	6.5	0.1	3.8	89.6	758	acidobacteria_odb10	99	98.7	0.3	0.2	0.8	601
29290	Candidatus_magnetobacterium_bavaricum	Nitrospirae	6537	75	63.7	11.3	10.5	14.5	124	3.5	3.1	0.4	4.3	92.2	255	16	13.9	2.1	4.1	79.9	194	3	2.5	0.5	2.3	94.7	954	6.9	6.4	0.5	2.1	91	425	4.6	4.1	0.5	4	91.4	758	bacteria_odb10	75	63.7	11.3	10.5	14.5	124
1899017	Candidatus_melainabacteria_bacterium_mel_a1	Candidatus_Melainabacteria_bacterium_MEL.A1_node	1772	89.5	88.7	0.8	1.6	8.9	124	2.4	2.4	0	1.6	96	255	12.9	12.9	0	6.2	80.9	194	2.9	2.7	0.2	1.3	95.8	954	7.1	7.1	0	1.2	91.7	425	4.6	4.6	0	3.2	92.2	758	bacteria_odb10	89.5	88.7	0.8	1.6	8.9	124
1577684	Candidatus_nanopusillus_acidilobi	DPANN	587	1.6	1.6	0	11.3	87.1	124	2.4	2.4	0	1.6	96	255	51.5	51.5	0	2.1	46.4	194	2.7	2.7	0	0.8	96.5	954	0.9	0.9	0	0.7	98.4	425	2.5	2.5	0	1.6	95.9	758	archaea_odb10	51.5	51.5	0	2.1	46.4	194
1294122	Candidatus_nanopusillus_sp_nst1	DPANN	647	4.8	4.8	0	8.9	86.3	124	2.7	2.7	0	1.6	95.7	255	57.2	57.2	0	3.6	39.2	194	3.2	3.2	0	0.9	95.9	954	1.4	1.4	0	0.9	97.7	425	2.5	2.5	0	2.6	94.9	758	archaea_odb10	57.2	57.2	0	3.6	39.2	194
1841599	Candidatus_odinarchaeota_archaeon_lcb_4	Asgard_archaea	1584	14.5	13.7	0.8	10.5	75	124	8.6	8.6	0	3.1	88.3	255	95.3	93.8	1.5	0	4.7	194	6.9	6.6	0.3	1.3	91.8	954	3.1	3.1	0	1.4	95.5	425	7	6.7	0.3	4.4	88.6	758	archaea_odb10	95.3	93.8	1.5	0	4.7	194
37692	Candidatus_phytoplasma_mali	Tenericutes	482	62.9	62.1	0.8	5.6	31.5	124	0.4	0.4	0	0.8	98.8	255	5.7	5.7	0	0.5	93.8	194	1.9	1.9	0	0.8	97.3	954	3.3	3.3	0	0.2	96.5	425	1.8	1.8	0	1.7	96.5	758	mollicutes_odb10	91.4	90.1	1.3	0	8.6	151
234267	Candidatus_solibacter_usitatus_ellin6076	Acidobacteria	7826	95.2	94.4	0.8	3.2	1.6	124	3.5	3.5	0	4.3	92.2	255	20.1	20.1	0	4.1	75.8	194	4.3	4.2	0.1	2.4	93.3	954	11.7	10.1	1.6	2.8	85.5	425	5.6	5.5	0.1	5.3	89.1	758	bacteria_odb10	95.2	94.4	0.8	3.2	1.6	124
1574263	Candidatus_stoquefichus_sp_kle1796	Erysipelotrichaceae	3307	98.4	96.8	1.6	0.8	0.8	124	2.7	2.7	0	1.6	95.7	255	19.6	19.1	0.5	4.6	75.8	194	3.2	3.1	0.1	1.5	95.3	954	8.7	8.5	0.2	1.9	89.4	425	5.1	5	0.1	4	90.9	758	firmicutes_odb10	95.5	95	0.5	0.5	4	218
1604020	Candidatus_synechococcus_spongiarum_sp3	Cyanobacteria	1694	80.6	80.6	0	3.2	16.2	124	2.4	2.4	0	1.2	96.4	255	16	16	0	3.1	80.9	194	2.2	2.1	0.1	1.3	96.5	954	11.3	11.3	0	1.6	87.1	425	5	5	0	2.6	92.4	758	synechococcales_odb10	79.5	79.1	0.4	0.5	20	788
1706444	Candidatus_thorarchaeota_archaeon_smtz1_45	Asgard_archaea	3208	11.3	11.3	0	9.7	79	124	7.8	7.8	0	5.9	86.3	255	82.5	79.9	2.6	2.1	15.4	194	6.3	6	0.3	1.6	92.1	954	4.5	3.8	0.7	2.4	93.1	425	5.8	5.5	0.3	5	89.2	758	archaea_odb10	82.5	79.9	2.6	2.1	15.4	194
595528	Capsaspora_owczarzaki_atcc_30864	Holozoa	8757	36.3	33.1	3.2	15.3	48.4	124	93.4	92.2	1.2	2.7	3.9	255	66	60.8	5.2	5.7	28.3	194	75	73.5	1.5	3.4	21.6	954	38.3	36.7	1.6	7.5	54.2	425	72.5	70.8	1.7	5.1	22.4	758	eukaryota_odb10	93.4	92.2	1.2	2.7	3.9	255
246194	Carboxydothermus_hydrogenoformans_z_2901	Clostridia	2620	99.2	99.2	0	0	0.8	124	4.3	3.9	0.4	2.7	93	255	22.1	21.6	0.5	5.7	72.2	194	3.8	3.4	0.4	1.9	94.3	954	9.8	8.9	0.9	0.9	89.3	425	6.2	6.2	0	3	90.8	758	thermoanaerobacterales_odb10	98.3	97.5	0.8	0.8	0.9	476
1449336	Carnobacterium_divergens_dsm_20623	Lactobacillales	2398	98.4	98.4	0	1.6	0	124	3.5	3.1	0.4	0.8	95.7	255	18	18	0	3.6	78.4	194	2.8	2.7	0.1	1.9	95.3	954	8.7	8.2	0.5	1.4	89.9	425	4.6	4.5	0.1	3.3	92.1	758	lactobacillales_odb10	99.8	99.3	0.5	0.2	0	402
2751	Carnobacterium_maltaromaticum	Lactobacillales	3205	99.2	96	3.2	0	0.8	124	2.8	2.4	0.4	1.6	95.6	255	17.5	17	0.5	5.2	77.3	194	3	2.9	0.1	2	95	954	9.4	8.9	0.5	1.2	89.4	425	5.4	5.1	0.3	3.4	91.2	758	lactobacillales_odb10	99.5	96.5	3	0	0.5	402
33978	Caryophanon_tenue	Planococcaceae	3090	100	99.2	0.8	0	0	124	4.3	3.9	0.4	1.6	94.1	255	19.1	18.6	0.5	3.6	77.3	194	3.7	3.4	0.3	2	94.3	954	10.3	8.7	1.6	1.6	88.1	425	5.5	5.4	0.1	3.6	90.9	758	bacillales_odb10	98.6	98.4	0.2	0	1.4	450
1234409	Catellicoccus_marimammalium_m35_04_3	Lactobacillales	1197	91.1	91.1	0	3.2	5.7	124	2.8	2.4	0.4	1.6	95.6	255	14.4	14.4	0	3.6	82	194	2.9	2.8	0.1	1.7	95.4	954	7.5	7.5	0	0.9	91.6	425	4.3	4.2	0.1	2.4	93.3	758	mycoplasmatales_odb10	85.1	85.1	0	3.4	11.5	174
451640	Catenibacterium_mitsuokai_dsm_15897	Erysipelotrichaceae	2977	96	95.2	0.8	2.4	1.6	124	2.7	2.7	0	2	95.3	255	19.6	19.1	0.5	5.2	75.2	194	2.8	2.6	0.2	2.3	94.9	954	8.9	8	0.9	1.2	89.9	425	5	5	0	3.8	91.2	758	mycoplasmatales_odb10	96.6	96.6	0	0	3.4	174
479433	Catenulispora_acidiphila_dsm_44928	Actinobacteria	8914	97.6	94.4	3.2	2.4	0	124	5.1	4.7	0.4	3.1	91.8	255	22.7	20.6	2.1	5.2	72.1	194	3.8	3.5	0.3	1.6	94.6	954	10.3	8.2	2.1	2.4	87.3	425	5.4	4.9	0.5	5.7	88.9	758	actinobacteria_class_odb10	99.4	98.6	0.8	0	0.6	356
155892	Caulobacter_vibrioides	Alphaproteobacteria	4642	97.6	97.6	0	2.4	0	124	6.7	6.7	0	2	91.3	255	17	17	0	5.2	77.8	194	4.6	4.4	0.2	2	93.4	954	12.3	11.8	0.5	1.4	86.3	425	6.2	6.2	0	4.4	89.4	758	alphaproteobacteria_odb10	99	98.8	0.2	0.5	0.5	432
1225176	Cecembia_lonarensis_lw9	Bacteroidetes	4213	96.8	96.8	0	1.6	1.6	124	3.9	3.5	0.4	1.6	94.5	255	19.6	18.6	1	3.1	77.3	194	4.8	4.7	0.1	2	93.2	954	11.3	11.1	0.2	2.4	86.3	425	6.5	6.2	0.3	3.8	89.7	758	bacteroidetes_odb10	97.7	97	0.7	1	1.3	402
1386082	Cellulomonas_bogoriensis_69b4_dsm_16987	Actinobacteria	2898	96.8	96.8	0	0.8	2.4	124	2.7	2.7	0	1.6	95.7	255	16.5	16	0.5	4.1	79.4	194	2.8	2.8	0	1.9	95.3	954	8.2	8	0.2	1.9	89.9	425	4.9	4.9	0	4.2	90.9	758	micrococcales_odb10	92.8	92.4	0.4	3.9	3.3	537
414004	Cenarchaeum_symbiosum_a	Thaumarchaeota	2015	14.5	13.7	0.8	11.3	74.2	124	7.1	6.7	0.4	1.2	91.7	255	88.6	88.1	0.5	4.6	6.8	194	4.7	4.5	0.2	1.3	94	954	3.1	3.1	0	1.4	95.5	425	4.4	4.1	0.3	5.1	90.5	758	thaumarchaeota_odb10	92.4	92	0.4	1.9	5.7	722
888060	Centipeda_periodontii_dsm_2778	Negavicutes	2631	96.8	96.8	0	3.2	0	124	2	2	0	1.2	96.8	255	17	16.5	0.5	4.1	78.9	194	2.3	2.2	0.1	1.7	96	954	9.1	8.9	0.2	1.9	89	425	5.7	5.7	0	3.2	91.1	758	selenomonadales_odb10	99.7	99.7	0	0.1	0.2	796
1548207	Cephaloticoccus_primus	PVC	1663	79	79	0	7.3	13.7	124	2.7	2.7	0	2	95.3	255	10.8	10.8	0	3.6	85.6	194	2.2	2.1	0.1	0.8	97	954	6.6	6.1	0.5	1.2	92.2	425	5.7	5.7	0	2.9	91.4	758	bacteria_odb10	79	79	0	7.3	13.7	124
1279009	Cesiribacter_andamanensis_amv16	Bacteroidetes	4227	90.3	90.3	0	4	5.7	124	3.5	3.1	0.4	2	94.5	255	14.9	14.9	0	6.2	78.9	194	4.1	3.9	0.2	2.1	93.8	954	9.8	9.6	0.2	2.4	87.8	425	5.3	5.3	0	4	90.7	758	bacteroidetes_odb10	92.8	92.3	0.5	5.5	1.7	402
1319815	Cetobacterium_somerae_atcc_baa_474	Fusobacteria	2975	96.8	96.8	0	0.8	2.4	124	1.6	1.6	0	2	96.4	255	16	15.5	0.5	4.1	79.9	194	3	3	0	2.2	94.8	954	8.7	8.2	0.5	1.6	89.7	425	4.5	4.4	0.1	3.7	91.8	758	bacteria_odb10	96.8	96.8	0	0.8	2.4	124
1173020	Chamaesiphon_minutus_pcc_6605	Cyanobacteria	5945	97.6	96.8	0.8	1.6	0.8	124	5.9	5.1	0.8	3.9	90.2	255	19.6	18.6	1	4.1	76.3	194	4.2	4	0.2	2	93.8	954	20.5	19.8	0.7	4.5	75	425	5.7	5.3	0.4	5.1	89.2	758	cyanobacteria_odb10	97.8	96.5	1.3	0.3	1.9	773
1008392	Chitinispirillum_alkaliphilum	Fibrobacteres	3775	92.7	91.1	1.6	3.2	4.1	124	3.5	3.1	0.4	3.9	92.6	255	20.1	20.1	0	5.2	74.7	194	2.8	2.8	0	1.4	95.8	954	7.8	7.1	0.7	2.1	90.1	425	7	6.7	0.3	3.8	89.2	758	bacteria_odb10	92.7	91.1	1.6	3.2	4.1	124
1313304	Chitinivibrio_alkaliphilus_acht1	Fibrobacteres	2304	88.7	88.7	0	4	7.3	124	2.4	2	0.4	1.6	96	255	18	18	0	4.1	77.9	194	2	2	0	1.8	96.2	954	6.1	5.9	0.2	2.4	91.5	425	6	5.9	0.1	3.4	90.6	758	bacteria_odb10	88.7	88.7	0	4	7.3	124
272561	Chlamydia_trachomatis_d_uw_3_cx	PVC	894	69.4	69.4	0	8.1	22.5	124	1.6	1.6	0	0.8	97.6	255	8.8	8.8	0	3.6	87.6	194	1.9	1.8	0.1	1.2	96.9	954	6.1	6.1	0	0.2	93.7	425	4.2	4.2	0	1.7	94.1	758	chlamydiae_odb10	98.9	98.9	0	0.6	0.5	533
3055	Chlamydomonas_reinhardtii	Viridiplantae	17739	66.2	59.7	6.5	14.5	19.3	124	91.8	90.6	1.2	4.3	3.9	255	65	58.8	6.2	5.7	29.3	194	56	54.7	1.3	7.1	36.9	954	90.8	89.2	1.6	4.9	4.3	425	49.5	48	1.5	12.7	37.8	758	chlorophyta_odb10	99	98.2	0.8	0.3	0.7	1519
115711	Chlamydophila_pneumoniae_ar39	PVC	1116	73.4	73.4	0	6.5	20.1	124	2	2	0	1.6	96.4	255	8.8	8.8	0	3.6	87.6	194	2.4	2.3	0.1	0.9	96.7	954	5.4	5.4	0	0.9	93.7	425	4.5	4.5	0	1.6	93.9	758	chlamydiae_odb10	98.9	98.9	0	0.2	0.9	533
981222	Chloracidobacterium_thermophilum_b	Acidobacteria	3054	73.4	73.4	0	8.1	18.5	124	3.9	3.9	0	2.7	93.4	255	18.5	18	0.5	4.6	76.9	194	4.1	3.8	0.3	1.4	94.5	954	10.4	9.9	0.5	2.8	86.8	425	4.8	4.7	0.1	4.6	90.6	758	bacteria_odb10	73.4	73.4	0	8.1	18.5	124
274537	Chlorobaculum_limnaeum	Chlorobi	2452	92.7	92.7	0	6.5	0.8	124	3.9	3.9	0	2.7	93.4	255	19.6	19.1	0.5	4.1	76.3	194	3.5	3.4	0.1	1.6	94.9	954	10.3	10.1	0.2	2.6	87.1	425	5.6	5.5	0.1	3.8	90.6	758	chlorobi_odb10	99.5	99.2	0.3	0	0.5	1160
377431	Chlorobium_ferrooxidans_dsm_13031	Chlorobi	2158	83.9	83.9	0	5.6	10.5	124	3.1	3.1	0	2	94.9	255	18.6	18.6	0	3.6	77.8	194	3.1	3	0.1	1.5	95.4	954	9.4	9.2	0.2	2.8	87.8	425	5.1	5	0.1	3.6	91.3	758	chlorobi_odb10	94.3	93.3	1	0.7	5	1160
1519464	Chlorobium_sp_gbchlb	Chlorobi	2181	87.1	87.1	0	3.2	9.7	124	3.9	3.9	0	2	94.1	255	16.5	16.5	0	4.6	78.9	194	4	4	0	1.6	94.4	954	9.4	9.4	0	1.9	88.7	425	6.3	6.3	0	3	90.7	758	bacteria_odb10	87.1	87.1	0	3.2	9.7	124
194439	Chlorobium_tepidum_tls	Chlorobi	2255	92.7	91.9	0.8	6.5	0.8	124	3.9	3.9	0	2.4	93.7	255	19.6	19.1	0.5	4.6	75.8	194	3.3	3.2	0.1	1.6	95.1	954	10.3	10.1	0.2	1.9	87.8	425	5.6	5.5	0.1	3.7	90.7	758	chlorobi_odb10	98.7	98.4	0.3	0.6	0.7	1160
326427	Chloroflexus_aggregans_dsm_9485	Chloroflexi	3730	96	94.4	1.6	1.6	2.4	124	3.1	3.1	0	4.3	92.6	255	21.1	20.1	1	6.2	72.7	194	4.2	3.8	0.4	1.8	94	954	13.1	12.2	0.9	2.6	84.3	425	6.4	5.9	0.5	4.1	89.5	758	chloroflexi_odb10	99.6	98.5	1.1	0.4	0	271
324602	Chloroflexus_aurantiacus_j_10_fl	Chloroflexi	3853	94.3	93.5	0.8	3.2	2.5	124	3.5	3.5	0	3.5	93	255	21.6	21.1	0.5	6.7	71.7	194	4.1	3.8	0.3	1.9	94	954	13.2	12.5	0.7	2.6	84.2	425	6.5	6.1	0.4	4.1	89.4	758	chloroflexi_odb10	99.6	98.5	1.1	0.4	0	271
480224	Chloroflexus_sp_y_400_fl	Chloroflexi	4159	94.3	93.5	0.8	2.4	3.3	124	3.5	3.5	0	3.5	93	255	21.1	20.6	0.5	6.7	72.2	194	4.1	3.8	0.3	1.9	94	954	13.2	12.5	0.7	2.6	84.2	425	6.3	5.9	0.4	4.1	89.6	758	chloroflexi_odb10	97.8	96.7	1.1	0.4	1.8	271
517418	Chloroherpeton_thalassium_atcc_35110	Chlorobi	2710	95.2	95.2	0	4	0.8	124	5.1	4.7	0.4	3.1	91.8	255	21.6	21.6	0	4.1	74.3	194	4.5	4.3	0.2	1.7	93.8	954	10.1	9.2	0.9	2.8	87.1	425	6	5.9	0.1	4	90	758	chlorobi_odb10	84.6	84.5	0.1	0.7	14.7	1160
1192034	Chondromyces_apiculatus_dsm_436	Deltaproteobacteria	9037	89.5	87.9	1.6	7.3	3.2	124	5.1	4.7	0.4	5.1	89.8	255	18	17.5	0.5	7.7	74.3	194	4.2	4	0.2	1.9	93.9	954	11.1	10.4	0.7	3.1	85.8	425	5.9	5.8	0.1	5.5	88.6	758	bacteria_odb10	89.5	87.9	1.6	7.3	3.2	124
2769	Chondrus_crispus	Rodophyta	9807	70.2	58.9	11.3	8.9	20.9	124	63.2	62	1.2	8.2	28.6	255	60.3	53.6	6.7	8.8	30.9	194	39.8	38.3	1.5	5	55.2	954	34.5	32.9	1.6	8.5	57	425	39	37.2	1.8	9.9	51.1	758	eukaryota_odb10	63.2	62	1.2	8.2	28.6	255
686831	Chromobacterium_piscinae	Betaproteobacteria	3506	99.2	98.4	0.8	0.8	0	124	6.3	5.9	0.4	0.8	92.9	255	17.5	17.5	0	5.7	76.8	194	4.1	4.1	0	2	93.9	954	11.1	10.6	0.5	1.4	87.5	425	7.4	6.9	0.5	3.2	89.4	758	neisseriales_odb10	98.4	98	0.4	0.9	0.7	804
251229	Chroococcidiopsis_thermalis_pcc_7203	Cyanobacteria	5752	99.2	98.4	0.8	0.8	0	124	4.3	3.9	0.4	5.1	90.6	255	20.6	19.1	1.5	4.1	75.3	194	4.5	4.4	0.1	2.3	93.2	954	20.5	19.3	1.2	4.2	75.3	425	7	6.2	0.8	4.1	88.9	758	cyanobacteria_odb10	99.5	98.7	0.8	0.1	0.4	773
75695	Chrysosporum_ovalisporum	Cyanobacteria	2851	89.5	87.9	1.6	2.4	8.1	124	4.3	4.3	0	3.5	92.2	255	18	16.5	1.5	3.1	78.9	194	3.5	3.4	0.1	1.8	94.7	954	17.4	16.7	0.7	3.8	78.8	425	6.2	5.9	0.3	4	89.8	758	nostocales_odb10	86.8	86.5	0.3	0.2	13	1899
497964	Chthoniobacter_flavus_ellin428	PVC	6716	80.6	79.8	0.8	11.3	8.1	124	5.1	5.1	0	3.5	91.4	255	17.5	16.5	1	5.7	76.8	194	3.3	3	0.3	1.8	94.9	954	8.4	8.2	0.2	2.8	88.8	425	5.5	5.5	0	5	89.5	758	bacteria_odb10	80.6	79.8	0.8	11.3	8.1	124
454171	Chthonomonas_calidirosea	Armatimonadetes	2855	93.5	93.5	0	3.2	3.3	124	3.5	3.1	0.4	3.1	93.4	255	21.1	20.6	0.5	3.1	75.8	194	3.3	3.2	0.1	1.6	95.1	954	8.4	8.2	0.2	1.6	90	425	6.1	5.7	0.4	3.7	90.2	758	bacteria_odb10	93.5	93.5	0	3.2	3.3	124
1261127	Citrobacter_amalonaticus_Y19	Citrobacter	5325	100	99.2	0.8	0	0	124	3.9	3.5	0.4	3.5	92.6	255	21.1	19.6	1.5	5.2	73.7	194	4.1	3.7	0.4	1.8	94.1	954	11.1	10.6	0.5	1.6	87.3	425	6.9	6.6	0.3	4.4	88.7	758	enterobacterales_odb10	99.8	99.1	0.7	0	0.2	440
742730	Citrobacter_freundii_4_7_47cfaa	Citrobacter	4861	99.2	99.2	0	0	0.8	124	3.9	3.5	0.4	3.5	92.6	255	20.1	19.6	0.5	5.7	74.2	194	4.3	3.9	0.4	1.8	93.9	954	11	10.8	0.2	1.4	87.6	425	7.2	7.1	0.1	3.8	89	758	enterobacterales_odb10	99.3	99.1	0.2	0.2	0.5	440
290338	Citrobacter_koseri_ATCC_BAA-895	Citrobacter	5031	94.3	93.5	0.8	1.6	4.1	124	3.9	3.5	0.4	3.1	93	255	20.1	19.1	1	5.7	74.2	194	4	3.8	0.2	1.9	94.1	954	10.1	9.9	0.2	1.9	88	425	6.8	6.5	0.3	3.8	89.4	758	enterobacterales_odb10	97.2	97	0.2	0.5	2.3	440
637910	Citrobacter_rodentium_ICC_168	Citrobacter	4913	100	100	0	0	0	124	3.9	3.5	0.4	3.1	93	255	20.6	20.6	0	6.7	72.7	194	4	3.8	0.2	1.7	94.3	954	10.9	10.4	0.5	1.6	87.5	425	6.5	6.5	0	4.1	89.4	758	enterobacterales_odb10	100	99.8	0.2	0	0	440
1197717	Cloacibacillus_porcorum	Synergistetes	3108	91.9	90.3	1.6	1.6	6.5	124	2	1.6	0.4	2	96	255	19	17.5	1.5	5.7	75.3	194	2.2	2.1	0.1	2.1	95.7	954	6.3	6.1	0.2	1.6	92.1	425	4.6	4.5	0.1	4.2	91.2	758	synergistetes_odb10	99.4	99.1	0.3	0	0.6	655
272563	Clostridioides_difficile_630	Clostridia	3809	96.8	95.2	1.6	1.6	1.6	124	3.1	2.7	0.4	2.4	94.5	255	18	17.5	0.5	5.7	76.3	194	3.3	3	0.3	2.4	94.3	954	10.1	8.5	1.6	1.6	88.3	425	5.9	5.8	0.1	3.3	90.8	758	clostridiales_odb10	99.2	97.7	1.5	0	0.8	264
84022	Clostridium_aceticum	Clostridia	3466	100	99.2	0.8	0	0	124	3.9	3.9	0	3.1	93	255	19.1	18.6	0.5	5.2	75.7	194	3.7	3.4	0.3	1.9	94.4	954	10.8	10.1	0.7	1.4	87.8	425	6	5.9	0.1	4.4	89.6	758	clostridiales_odb10	99.6	99.2	0.4	0.4	0	264
441771	Clostridium_botulinum_a_str_hall	Clostridia	3403	98.4	95.2	3.2	0	1.6	124	3.2	2.4	0.8	2	94.8	255	22.7	22.2	0.5	5.2	72.1	194	4	3.7	0.3	2	94	954	10.3	9.6	0.7	0.9	88.8	425	6.3	6.2	0.1	3.2	90.5	758	clostridiales_odb10	99.2	98.1	1.1	0.4	0.4	264
720554	Clostridium_clariflavum_dsm_19732	Clostridia	3892	99.2	99.2	0	0	0.8	124	2.4	2.4	0	2.4	95.2	255	21.6	21.1	0.5	7.2	71.2	194	3.9	3.7	0.2	2.1	94	954	9.6	8.9	0.7	1.4	89	425	6.3	6.3	0	4.1	89.6	758	clostridiales_odb10	99.6	99.2	0.4	0	0.4	264
588581	Clostridium_papyrosolvens_dsm_2782	Clostridia	4172	97.6	95.2	2.4	1.6	0.8	124	2.7	2.7	0	2.4	94.9	255	16.5	16	0.5	6.7	76.8	194	3.2	3.1	0.1	1.9	94.9	954	10.5	9.6	0.9	1.4	88.1	425	6.7	6.2	0.5	3.3	90	758	clostridiales_odb10	99.2	97.7	1.5	0.4	0.4	264
1590652	Cohnella_sp_vkm_b_2846	Paenibacillaceae	3386	83.9	83.9	0	0.8	15.3	124	3.5	3.1	0.4	2	94.5	255	16.5	16	0.5	6.2	77.3	194	3.4	3.2	0.2	1.4	95.2	954	9.7	8.5	1.2	1.2	89.1	425	4.7	4.6	0.1	4.2	91.1	758	bacillales_odb10	81.3	80	1.3	0.7	18	450
118168	Coleofasciculus_chthonoplastes_pcc_7420	Cyanobacteria	8294	91.1	90.3	0.8	6.5	2.4	124	6.7	5.5	1.2	5.9	87.4	255	19.6	19.6	0	3.6	76.8	194	4.9	4.4	0.5	2.7	92.4	954	21	19.8	1.2	4.9	74.1	425	7.2	6.5	0.7	5	87.8	758	oscillatoriales_odb10	94.3	93.6	0.7	1.7	4	1493
450746	Coprobacillus_sp_8_1_38faa	Erysipelotrichaceae	2349	91.9	91.9	0	1.6	6.5	124	1.6	1.2	0.4	1.6	96.8	255	20.1	19.6	0.5	3.1	76.8	194	2.6	2.6	0	1.8	95.6	954	7.8	7.3	0.5	1.6	90.6	425	5.6	5.5	0.1	3.3	91.1	758	mycoplasmatales_odb10	90.3	89.7	0.6	0.6	9.1	174
717962	Coprococcus_catus_gd_7	Clostridia	2985	87.9	85.5	2.4	1.6	10.5	124	2.8	2.4	0.4	2	95.2	255	17	16.5	0.5	2.6	80.4	194	3	2.9	0.1	1.5	95.5	954	9.9	9.4	0.5	1.4	88.7	425	4.5	4.5	0	3.3	92.2	758	clostridiales_odb10	87.8	86.7	1.1	1.1	11.1	264
1111135	Coriobacteriaceae_bacterium_bv3ac1	Actinobacteria	1610	90.3	89.5	0.8	4	5.7	124	2.8	2.4	0.4	1.6	95.6	255	15.4	14.9	0.5	3.6	81	194	2	1.9	0.1	1.7	96.3	954	6.3	6.1	0.2	1.9	91.8	425	4.5	4.4	0.1	3.4	92.1	758	coriobacteriales_odb10	98.6	98.4	0.2	0.4	1	548
700015	Coriobacterium_glomerans_pw2	Actinobacteria	1768	90.3	89.5	0.8	3.2	6.5	124	2.4	2.4	0	1.2	96.4	255	16.5	16.5	0	4.1	79.4	194	1.7	1.7	0	1.8	96.5	954	6.1	6.1	0	1.2	92.7	425	4.2	4.2	0	3.6	92.2	758	coriobacteriales_odb10	96.7	96.5	0.2	0	3.3	548
196627	Corynebacterium_glutamicum_atcc_13032	Actinobacteria	3057	98.4	97.6	0.8	0.8	0.8	124	3.9	3.1	0.8	2	94.1	255	18.5	18	0.5	6.7	74.8	194	3.2	3.1	0.1	1.6	95.2	954	8.5	8	0.5	1.4	90.1	425	5.9	5.8	0.1	3.8	90.3	758	corynebacteriales_odb10	99.8	99.7	0.1	0	0.2	743
35755	Corynebacterium_kutscheri	Actinobacteria	2047	99.2	98.4	0.8	0.8	0	124	4.3	4.3	0	1.6	94.1	255	17.5	17	0.5	4.1	78.4	194	3.4	3.4	0	1.5	95.1	954	7.7	7.5	0.2	2.1	90.2	425	5.9	5.8	0.1	3.2	90.9	758	corynebacteriales_odb10	97.7	97.7	0	0.1	2.2	743
227377	Coxiella_burnetii_rsa_493	Legionellales	1850	99.2	99.2	0	0.8	0	124	4.7	4.7	0	2.4	92.9	255	19.1	18.6	0.5	3.1	77.8	194	3.6	3.4	0.2	1.4	95	954	8.2	8	0.2	0.7	91.1	425	5.8	5.8	0	3	91.2	758	gammaproteobacteria_odb10	93.7	93.7	0	0.8	5.5	366
1173022	Crinalium_epipsammum_pcc_9333	Cyanobacteria	4752	97.6	95.2	2.4	0.8	1.6	124	7.1	6.7	0.4	3.9	89	255	20.1	19.6	0.5	4.1	75.8	194	5	4.6	0.4	2.4	92.6	954	19.7	18.1	1.6	5.4	74.9	425	6.9	6.6	0.3	4.6	88.5	758	oscillatoriales_odb10	97.1	96.8	0.3	0.4	2.5	1493
165597	Crocosphaera_watsonii_wh_8501	Cyanobacteria	5958	94.3	93.5	0.8	5.6	0.1	124	4.7	4.7	0	3.1	92.2	255	19.6	18.6	1	4.1	76.3	194	4	3.8	0.2	1.8	94.2	954	19.6	19.1	0.5	3.5	76.9	425	6.3	6.2	0.1	4.4	89.3	758	chroococcales_odb10	92.9	92.6	0.3	2	5.1	1493
1159554	Cronobacter_dublinensis_subsp_dublinensis_LMG_23823	Cronobacter	4214	100	100	0	0	0	124	3.9	3.5	0.4	3.9	92.2	255	19.6	19.1	0.5	6.2	74.2	194	3.6	3.5	0.1	2	94.4	954	10.8	9.9	0.9	1.6	87.6	425	6.7	6.6	0.1	4	89.3	758	enterobacterales_odb10	99.3	99.1	0.2	0	0.7	440
290339	Cronobacter_sakazakii_ATCC_BAA-894	Cronobacter	4442	91.9	91.9	0	1.6	6.5	124	3.5	3.1	0.4	2.7	93.8	255	19.6	19.1	0.5	6.2	74.2	194	3.5	3.4	0.1	2	94.5	954	10.6	9.9	0.7	1.6	87.8	425	6.3	6.2	0.1	4.2	89.5	758	enterobacterales_odb10	96.2	95.5	0.7	0.7	3.1	440
693216	Cronobacter_turicensis_z3032	Cronobacter	4455	100	100	0	0	0	124	3.9	3.5	0.4	3.1	93	255	19.6	19.1	0.5	6.2	74.2	194	3.6	3.5	0.1	2.1	94.3	954	10.6	9.9	0.7	1.9	87.5	425	6.7	6.6	0.1	4.1	89.2	758	enterobacterales_odb10	99.5	99.3	0.2	0	0.5	440
1529318	Cryobacterium_sp_mlb_32	Actinobacteria	3214	81.4	78.2	3.2	4.8	13.8	124	4.7	4.3	0.4	2	93.3	255	15.4	14.9	0.5	3.1	81.5	194	2.9	2.6	0.3	1.2	95.9	954	7.5	6.8	0.7	1.6	90.9	425	4.6	4.6	0	3.4	92	758	micrococcales_odb10	87.7	85.8	1.9	0.7	11.6	537
469378	Cryptobacterium_curtum_dsm_15641	Actinobacteria	1357	91.9	91.9	0	3.2	4.9	124	2.4	2.4	0	2	95.6	255	16.5	16.5	0	5.2	78.3	194	2.1	2.1	0	1.3	96.6	954	6.1	5.9	0.2	1.9	92	425	3.6	3.6	0	3.7	92.7	758	coriobacteriia_odb10	98.6	98.6	0	0	1.4	422
927661	Cryptosporangium_arvum_dsm_44712	Actinobacteria	8259	100	98.4	1.6	0	0	124	5.5	5.5	0	2.7	91.8	255	19.1	18.6	0.5	6.2	74.7	194	4	4	0	1.5	94.5	954	10.1	8.9	1.2	2.4	87.5	425	5.9	5.5	0.4	4.2	89.9	758	actinobacteria_class_odb10	99.1	98	1.1	0	0.9	356
465820	Curtobacterium_oceanosedimentum	Actinobacteria	2923	88.7	87.9	0.8	3.2	8.1	124	4.3	3.9	0.4	1.6	94.1	255	17.5	17	0.5	5.7	76.8	194	3	2.9	0.1	1.5	95.5	954	8.2	7.5	0.7	1.6	90.2	425	5.6	5.5	0.1	2.9	91.5	758	micrococcales_odb10	93.6	92.9	0.7	0.7	5.7	537
33010	Cutibacterium_avidum	Actinobacteria	2307	99.2	99.2	0	0.8	0	124	3.1	3.1	0	2	94.9	255	18	18	0	3.6	78.4	194	3.1	2.9	0.2	1.4	95.5	954	7.3	6.8	0.5	1.4	91.3	425	6	5.9	0.1	3.2	90.8	758	propionibacteriales_odb10	98.9	98.9	0	0.6	0.5	649
280699	Cyanidioschyzon_merolae	Rodophyta	4998	75	62.9	12.1	8.9	16.1	124	72.2	70.6	1.6	6.7	21.1	255	64.4	57.7	6.7	5.7	29.9	194	31.6	30.7	0.9	4.7	63.7	954	31.8	30.6	1.2	8.5	59.7	425	32.8	31.7	1.1	9.9	57.3	758	eukaryota_odb10	72.2	70.6	1.6	6.7	21.1	255
755178	Cyanobacterium_aponinum_pcc_10605	Cyanobacteria	3431	97.6	97.6	0	0.8	1.6	124	3.1	3.1	0	3.1	93.8	255	19.1	18.6	0.5	5.2	75.7	194	4.1	4	0.1	1.3	94.6	954	17.2	16.5	0.7	2.8	80	425	6.2	5.9	0.3	4	89.8	758	chroococcales_odb10	99.3	99.2	0.1	0.1	0.6	1493
1228987	Cyanobacterium_endosymbiont_of_epithemia_turgida_isolate_etsb_lake_yunoko	Cyanobacteria	1720	95.2	94.4	0.8	1.6	3.2	124	4.3	4.3	0	1.6	94.1	255	19.1	19.1	0	3.1	77.8	194	3.2	3.2	0	1.5	95.3	954	14.1	13.9	0.2	1.6	84.3	425	6	5.9	0.1	3.3	90.7	758	cyanobacteria_odb10	83.6	83.6	0	0.8	15.6	773
292563	Cyanobacterium_stanieri_pcc_7202	Cyanobacteria	2837	97.6	97.6	0	1.6	0.8	124	3.9	3.9	0	1.2	94.9	255	19.1	19.1	0	4.1	76.8	194	3.7	3.7	0	1.6	94.7	954	17.2	16.7	0.5	2.6	80.2	425	5.6	5.5	0.1	4	90.4	758	chroococcales_odb10	96.9	96.8	0.1	0.1	3	1493
292564	Cyanobium_gracile_pcc_6307	Cyanobacteria	3280	96	96	0	4	0	124	3.9	3.5	0.4	0.8	95.3	255	20.1	20.1	0	3.6	76.3	194	2.9	2.8	0.1	1.2	95.9	954	14.3	14.1	0.2	2.1	83.6	425	5.9	5.8	0.1	3	91.1	758	synechococcales_odb10	99.7	99.7	0	0	0.3	788
180281	Cyanobium_sp_pcc_7001	Cyanobacteria	2771	91.1	91.1	0	7.3	1.6	124	3.9	3.9	0	1.2	94.9	255	18	18	0	4.6	77.4	194	2.8	2.8	0	1	96.2	954	14.6	14.1	0.5	2.1	83.3	425	5.4	5.3	0.1	4	90.6	758	synechococcales_odb10	95.6	95.6	0	0.6	3.8	788
41431	Cyanothece_sp_pcc_8801	Cyanobacteria	4367	98.4	97.6	0.8	1.6	0	124	4.3	4.3	0	3.5	92.2	255	22.6	21.1	1.5	3.1	74.3	194	4.6	4.5	0.1	1.5	93.9	954	19.6	19.1	0.5	3.5	76.9	425	6.4	6.1	0.3	4.1	89.5	758	oscillatoriales_odb10	98.1	97.7	0.4	0.2	1.7	1493
533240	Cylindrospermopsis_raciborskii_cs_505	Cyanobacteria	3449	93.5	93.5	0	5.6	0.9	124	5.1	5.1	0	2.4	92.5	255	18.5	18	0.5	4.6	76.9	194	3.8	3.7	0.1	1.9	94.3	954	18.3	18.1	0.2	4.2	77.5	425	6.6	6.2	0.4	3.6	89.8	758	nostocales_odb10	90	89.8	0.2	1.2	8.8	1899
1747196	Cylindrospermopsis_sp_cr12	Cyanobacteria	3086	96	96	0	3.2	0.8	124	4.7	4.7	0	3.1	92.2	255	18.5	18	0.5	4.6	76.9	194	3.7	3.6	0.1	1.9	94.4	954	18.3	18.1	0.2	4.2	77.5	425	6.6	6.2	0.4	3.4	90	758	nostocales_odb10	91.1	90.9	0.2	0.5	8.4	1899
56107	Cylindrospermum_stagnale_pcc_7417	Cyanobacteria	6229	96.8	96	0.8	2.4	0.8	124	6.7	5.9	0.8	4.3	89	255	18.5	17	1.5	4.6	76.9	194	5.5	5.2	0.3	2.3	92.2	954	20.7	19.1	1.6	4.5	74.8	425	6.7	6.2	0.5	4.7	88.6	758	nostocales_odb10	99.9	99.5	0.4	0	0.1	1899
1242864	Cystobacter_fuscus_dsm_2262	Deltaproteobacteria	10512	98.4	95.2	3.2	1.6	0	124	7.9	7.1	0.8	3.1	89	255	19.6	18.6	1	9.3	71.1	194	5	4.7	0.3	1.7	93.3	954	14.2	11.8	2.4	2.6	83.2	425	7.7	7	0.7	5.1	87.2	758	bacteria_odb10	98.4	95.2	3.2	1.6	0	124
13035	Dactylococcopsis_salina_pcc_8305	Cyanobacteria	3336	96	96	0	3.2	0.8	124	3.5	3.5	0	3.9	92.6	255	20.6	20.6	0	3.6	75.8	194	3.6	3.6	0	2.1	94.3	954	19.8	19.1	0.7	2.8	77.4	425	6.5	6.2	0.3	3.8	89.7	758	synechococcales_odb10	98.8	98.7	0.1	0.1	1.1	788
7955	Danio_rerio	Metazoa	30310	34.7	23.4	11.3	13.7	51.6	124	99.2	83.1	16.1	0.8	0	255	63.4	42.8	20.6	6.7	29.9	194	98	79.4	18.6	0.8	1.2	954	45.2	32	13.2	5.9	48.9	425	75.9	54	21.9	3.8	20.3	758	actinopterygii_odb10	94.9	77.7	17.2	1.9	3.2	3640
639282	Deferribacter_desulfuricans_ssm1	Deferribacteres	2374	95.2	95.2	0	1.6	3.2	124	4.7	4.7	0	2.4	92.9	255	19.6	19.1	0.5	5.2	75.2	194	3.5	3.4	0.1	1.7	94.8	954	7.8	7.8	0	1.2	91	425	6.2	6.2	0	3.8	90	758	bacteria_odb10	95.2	95.2	0	1.6	3.2	124
61435	Dehalococcoides_mccartyi_gca_001459095	Chloroflexi	1620	90.3	89.5	0.8	3.2	6.5	124	3.1	3.1	0	1.2	95.7	255	20.1	20.1	0	3.1	76.8	194	2.2	2.1	0.1	1.2	96.6	954	6.8	6.6	0.2	0.5	92.7	425	5	5	0	3.2	91.8	758	chloroflexi_odb10	98.9	98.9	0	0	1.1	271
1217799	Dehalogenimonas_alkenigignens	Chloroflexi	1932	86.3	84.7	1.6	6.5	7.2	124	3.1	2.7	0.4	1.6	95.3	255	19.6	19.1	0.5	2.6	77.8	194	2.5	2.5	0	1.2	96.3	954	8	7.5	0.5	0.5	91.5	425	5.6	5.3	0.3	2.4	92	758	chloroflexi_odb10	98.5	97.4	1.1	0.7	0.8	271
552811	Dehalogenimonas_lykanthroporepellens_bl_dc_9	Chloroflexi	1659	88.7	87.9	0.8	4	7.3	124	3.5	3.5	0	0.8	95.7	255	19.1	19.1	0	2.6	78.3	194	2.4	2.4	0	1.5	96.1	954	7.3	7.3	0	1.2	91.5	425	5.3	5.3	0	2.9	91.8	758	bacteria_odb10	88.7	87.9	0.8	4	7.3	124
243230	Deinococcus_radiodurans_r1	Deinococcus-Thermus	3101	91.1	91.1	0	3.2	5.7	124	3.5	3.5	0	1.2	95.3	255	19.6	19.6	0	6.7	73.7	194	2.8	2.7	0.1	1.7	95.5	954	9.1	8.9	0.2	1.6	89.3	425	5.4	5.3	0.1	3.7	90.9	758	bacteria_odb10	91.1	91.1	0	3.2	5.7	124
1489678	Deinococcus_sp_rl	Deinococcus-Thermus	2614	87.9	87.9	0	6.5	5.6	124	3.9	3.9	0	1.6	94.5	255	20.6	20.6	0	6.2	73.2	194	2.8	2.7	0.1	1.8	95.4	954	9.2	9.2	0	1.2	89.6	425	5.5	5.4	0.1	3.7	90.8	758	bacteria_odb10	87.9	87.9	0	6.5	5.6	124
522772	Denitrovibrio_acetiphilus_dsm_12809	Deferribacteres	2964	96.8	96.8	0	0.8	2.4	124	3.5	3.5	0	2.4	94.1	255	17	16	1	6.2	76.8	194	3.1	3	0.1	1.5	95.4	954	7.1	6.6	0.5	1.9	91	425	6.5	6.5	0	3.4	90.1	758	bacteria_odb10	96.8	96.8	0	0.8	2.4	124
188626	Dermacoccus_sp_ellin185	Actinobacteria	2919	98.4	98.4	0	1.6	0	124	3.9	3.5	0.4	2	94.1	255	16	15.5	0.5	5.2	78.8	194	2.7	2.7	0	2.1	95.2	954	9.2	8.5	0.7	1.9	88.9	425	5.4	5	0.4	4	90.6	758	micrococcales_odb10	98	97.4	0.6	1.1	0.9	537
1781255	Desertifilum_sp_ippas_b_1220	Cyanobacteria	4964	99.2	97.6	1.6	0.8	0	124	5.1	4.7	0.4	5.1	89.8	255	21.1	19.6	1.5	3.6	75.3	194	4.7	4.5	0.2	2.4	92.9	954	19.8	17.9	1.9	4	76.2	425	6.7	6.3	0.4	4.9	88.4	758	cyanobacteria_odb10	99.5	99.2	0.3	0	0.5	773
997346	Desmospora_sp_8437	Thermoactinomycetaceae	4048	96	95.2	0.8	3.2	0.8	124	4.3	3.5	0.8	3.1	92.6	255	20.6	19.6	1	6.2	73.2	194	3.9	3.7	0.2	2	94.1	954	10.6	9.9	0.7	2.6	86.8	425	5.2	5.1	0.1	4.4	90.4	758	bacillales_odb10	91.7	91.3	0.4	4.9	3.4	450
49338	Desulfitobacterium_hafniense	Clostridia	5417	100	100	0	0	0	124	3.9	3.5	0.4	2	94.1	255	18.5	17.5	1	5.7	75.8	194	3.7	3.4	0.3	1.7	94.6	954	11.3	10.6	0.7	1.4	87.3	425	6.8	6.7	0.1	4.4	88.8	758	clostridiales_odb10	99.6	97.7	1.9	0.4	0	264
525897	Desulfomicrobium_baculatum_dsm_4028	Deltaproteobacteria	3436	96	94.4	1.6	2.4	1.6	124	4.7	4.7	0	2.4	92.9	255	18.6	18.6	0	4.6	76.8	194	3.1	3	0.1	1.8	95.1	954	8	7.5	0.5	1.6	90.4	425	5.9	5.9	0	4.5	89.6	758	desulfovibrionales_odb10	99	98.7	0.3	0.3	0.7	777
476652	Desulfosporosinus_acididurans	Clostridia	4401	100	100	0	0	0	124	2.7	2.7	0	3.5	93.8	255	21.1	19.6	1.5	4.1	74.8	194	3.9	3.8	0.1	1.7	94.4	954	9.6	8.2	1.4	2.1	88.3	425	6.3	6.2	0.1	3.7	90	758	clostridiales_odb10	98.9	96.2	2.7	0	1.1	264
177439	Desulfotalea_psychrophila_lsv54	Deltaproteobacteria	3236	88.7	88.7	0	4	7.3	124	2.8	2.4	0.4	3.5	93.7	255	17	17	0	3.6	79.4	194	2.6	2.4	0.2	1.5	95.9	954	8.7	8.5	0.2	1.6	89.7	425	6.1	6.1	0	4	89.9	758	desulfobacterales_odb10	92	91.7	0.3	1.2	6.8	599
696281	Desulfotomaculum_ruminis_dsm_2154	Clostridia	3796	100	100	0	0	0	124	3.9	3.9	0	3.5	92.6	255	20.6	20.1	0.5	5.2	74.2	194	3.5	3.5	0	2.5	94	954	10.3	9.6	0.7	1.4	88.3	425	6.9	6.6	0.3	4	89.1	758	firmicutes_odb10	96.8	96.3	0.5	0	3.2	218
882	Desulfovibrio_vulgaris_str_hildenborough	Deltaproteobacteria	3531	91.9	91.9	0	4.8	3.3	124	3.1	3.1	0	2	94.9	255	18	18	0	5.2	76.8	194	2.7	2.7	0	1.6	95.7	954	8.2	8.2	0	1.4	90.4	425	5.7	5.7	0	4.7	89.6	758	desulfovibrionales_odb10	99.2	99.1	0.1	0.5	0.3	777
694431	Desulfurella_acetivorans_a63	Deltaproteobacteria	1833	89.5	89.5	0	2.4	8.1	124	2.4	2	0.4	2	95.6	255	19.6	19.6	0	5.7	74.7	194	2.7	2.4	0.3	1.8	95.5	954	7.1	6.6	0.5	1.2	91.7	425	5.9	5.9	0	3	91.1	758	bacteria_odb10	89.5	89.5	0	2.4	8.1	124
555088	Dethiobacter_alkaliphilus_aht_1	Clostridia	3163	96.8	95.2	1.6	0	3.2	124	3.5	2.7	0.8	2	94.5	255	24.7	23.7	1	5.2	70.1	194	3.1	3	0.1	2	94.9	954	10.1	9.4	0.7	1.2	88.7	425	6.6	6.3	0.3	3.2	90.2	758	clostridiales_odb10	97.3	96.2	1.1	0.4	2.3	264
1429043	Dethiosulfatarculus_sandiegensis	Deltaproteobacteria	5400	96.8	96	0.8	2.4	0.8	124	3.9	3.9	0	3.1	93	255	19.6	18.6	1	7.2	73.2	194	3.5	3.1	0.4	2	94.5	954	8	7.8	0.2	1.4	90.6	425	6.2	5.7	0.5	4.2	89.6	758	deltaproteobacteria_odb10	97	95.8	1.2	0.4	2.6	259
592028	Dialister_invisus_dsm_15470	Negavicutes	1954	96.8	96	0.8	1.6	1.6	124	2	2	0	1.6	96.4	255	17.5	17	0.5	5.2	77.3	194	2.5	2.5	0	1.4	96.1	954	8.7	8	0.7	0.9	90.4	425	4.2	4.2	0	3.3	92.5	758	firmicutes_odb10	94.5	93.6	0.9	0.5	5	218
910314	Dialister_microaerophilus_upii_345_e	Negavicutes	1310	94.4	94.4	0	3.2	2.4	124	2	2	0	1.2	96.8	255	17	16	1	3.1	79.9	194	2.6	2.6	0	1.6	95.8	954	8	8	0	0.9	91.1	425	4.5	4.5	0	2.8	92.7	758	firmicutes_odb10	93.2	92.7	0.5	0.5	6.3	218
39950	Dialister_pneumosintes	Negavicutes	1164	97.6	97.6	0	0.8	1.6	124	1.6	1.6	0	1.6	96.8	255	17	17	0	4.6	78.4	194	2.5	2.5	0	1.5	96	954	8.2	8.2	0	0.9	90.9	425	4.9	4.9	0	2.2	92.9	758	firmicutes_odb10	92.7	92.2	0.5	0.9	6.4	218
742743	Dialister_succinatiphilus_yit_11850	Negavicutes	2155	97.6	97.6	0	1.6	0.8	124	2.4	2.4	0	0.8	96.8	255	17.5	17	0.5	4.6	77.9	194	2.5	2.4	0.1	1.6	95.9	954	8.5	8	0.5	1.2	90.3	425	4.9	4.9	0	3.7	91.4	758	firmicutes_odb10	94.5	94	0.5	0.9	4.6	218
309799	Dictyoglomus_thermophilum_h_6_12	Dyctoglomi	1912	93.5	92.7	0.8	0.8	5.7	124	3.5	3.1	0.4	2.4	94.1	255	22.7	22.2	0.5	4.6	72.7	194	3.5	3.5	0	2.8	93.7	954	6.8	6.6	0.2	0.9	92.3	425	5.2	4.9	0.3	3.7	91.1	758	bacteria_odb10	93.5	92.7	0.8	0.8	5.7	124
515635	Dictyoglomus_turgidum_dsm_6724	Dyctoglomi	1744	94.4	94.4	0	0.8	4.8	124	3.9	3.9	0	2	94.1	255	23.2	22.7	0.5	3.6	73.2	194	3.3	3.2	0.1	2.1	94.6	954	6.6	6.4	0.2	1.2	92.2	425	5.2	5.1	0.1	3.3	91.5	758	bacteria_odb10	94.4	94.4	0	0.8	4.8	124
352472	Dictyostelium_discoideum	Amoebozoa	13242	30.6	26.6	4	16.1	53.3	124	93.3	89.4	3.9	1.6	5.1	255	64.5	58.8	5.7	4.6	30.9	194	65.4	62.7	2.7	3.5	31.1	954	40	37.6	2.4	5.2	54.8	425	62.4	60.4	2	4.2	33.4	758	eukaryota_odb10	93.3	89.4	3.9	1.6	5.1	255
37915	Dietzia_maris	Actinobacteria	3078	97.6	97.6	0	1.6	0.8	124	4.7	4.7	0	1.6	93.7	255	17	17	0	6.7	76.3	194	3.7	3.6	0.1	1.5	94.8	954	8.2	7.5	0.7	1.6	90.2	425	5.9	5.8	0.1	3.8	90.3	758	corynebacteriales_odb10	97.7	97.4	0.3	0.3	2	743
883103	Dolosigranulum_pigrum_atcc_51524	Lactobacillales	1692	92.7	92.7	0	0.8	6.5	124	3.5	2.7	0.8	1.6	94.9	255	18.6	18.6	0	3.1	78.3	194	2.8	2.8	0	2.1	95.1	954	8.7	8.2	0.5	0.7	90.6	425	5.2	5.1	0.1	2.5	92.3	758	mycoplasmatales_odb10	86.8	86.2	0.6	2.3	10.9	174
7227	Drosophila_melanogaster	Metazoa	13926	28.2	24.2	4	14.5	57.3	124	100	98.8	1.2	0	0	255	62.3	54.1	8.2	5.7	32	194	99.3	97.9	1.4	0.2	0.5	954	37.7	35.3	2.4	4.5	57.8	425	65.5	63.1	2.4	4.2	30.3	758	diptera_odb10	100	99.6	0.4	0	0	3285
634503	Edwardsiella_ictaluri_93-146	Hafniaceae	3735	96.8	96.8	0	0	3.2	124	4.7	4.3	0.4	3.1	92.2	255	18	17.5	0.5	5.7	76.3	194	3.8	3.7	0.1	1.7	94.5	954	9.2	8.7	0.5	2.6	88.2	425	6.5	6.5	0	4	89.5	758	enterobacterales_odb10	98.5	98	0.5	0	1.5	440
498217	Edwardsiella_tarda_EIB202	Hafniaceae	3589	93.5	92.7	0.8	1.6	4.9	124	3.9	3.5	0.4	3.1	93	255	18	17	1	6.2	75.8	194	3.5	3.4	0.1	2	94.5	954	9.4	8.9	0.5	1.9	88.7	425	6.2	6.2	0	4.1	89.7	758	enterobacterales_odb10	95.4	95.2	0.2	1.4	3.2	440
502558	Eggerthella_sp_yy7918	Actinobacteria	2680	92.7	90.3	2.4	4	3.3	124	2.4	2.4	0	1.2	96.4	255	15.4	13.9	1.5	6.2	78.4	194	2.3	2	0.3	1.7	96	954	6.6	6.1	0.5	1.9	91.5	425	4.7	4.4	0.3	4.2	91.1	758	coriobacteriia_odb10	98.6	98.1	0.5	0	1.4	422
999415	Eggerthia_catenaformis_ot_569_dsm_20559	Erysipelotrichaceae	1884	96.8	96.8	0	2.4	0.8	124	1.6	1.2	0.4	2	96.4	255	18.5	18	0.5	5.7	75.8	194	2.7	2.7	0	1.6	95.7	954	7	6.8	0.2	1.6	91.4	425	4.9	4.9	0	3	92.1	758	mycoplasmatales_odb10	95.4	94.8	0.6	0	4.6	174
445932	Elusimicrobium_minutum_pei191	Elusimicrobia	1529	86.3	85.5	0.8	6.5	7.2	124	2	2	0	1.2	96.8	255	12.8	11.3	1.5	4.6	82.6	194	2.2	2.1	0.1	1.6	96.2	954	5.1	4.9	0.2	1.6	93.3	425	4.2	4.2	0	2.9	92.9	758	bacteria_odb10	86.3	85.5	0.8	6.5	7.2	124
294381	Entamoeba_histolytica	Amoebozoa	8113	11.3	9.7	1.6	8.1	80.6	124	52.6	46.7	5.9	5.1	42.3	255	56.2	28.9	27.3	4.1	39.7	194	28.7	21.7	7	2.4	68.9	954	12.5	10.4	2.1	2.4	85.1	425	27.1	21.6	5.5	6.2	66.7	758	eukaryota_odb10	52.6	46.7	5.9	5.1	42.3	255
716541	Enterobacter_cloacae_subsp_cloacae_atcc_13047	other_Enterobacteriaceae	5518	95.2	94.4	0.8	4.8	0	124	3.9	3.5	0.4	3.5	92.6	255	19.6	18.6	1	5.7	74.7	194	3.9	3.7	0.2	1.8	94.3	954	10.3	9.4	0.9	2.1	87.6	425	6.7	6.3	0.4	4	89.3	758	enterobacterales_odb10	98.5	98	0.5	1.1	0.4	440
1140002	Enterococcus_avium_atcc_14025	Lactobacillales	4512	99.2	99.2	0	0.8	0	124	3.1	3.1	0	2.4	94.5	255	23.1	21.6	1.5	5.2	71.7	194	3	2.9	0.1	2.8	94.2	954	9.2	8.5	0.7	1.4	89.4	425	6.4	6.3	0.1	3.7	89.9	758	lactobacillales_odb10	99.5	99	0.5	0.2	0.3	402
44008	Enterococcus_cecorum	Lactobacillales	2143	99.2	99.2	0	0.8	0	124	3.1	2.7	0.4	1.6	95.3	255	19.6	19.1	0.5	5.7	74.7	194	3	2.9	0.1	2.3	94.7	954	8.4	8.2	0.2	1.4	90.2	425	5.9	5.9	0	3.2	90.9	758	lactobacillales_odb10	99.3	99.3	0	0	0.7	402
1140001	Enterococcus_durans_atcc_6056	Lactobacillales	3043	98.4	97.6	0.8	1.6	0	124	3.5	3.1	0.4	1.2	95.3	255	20.1	20.1	0	4.6	75.3	194	3.1	3.1	0	1.8	95.1	954	8	7.8	0.2	1.6	90.4	425	5.9	5.9	0	2.4	91.7	758	lactobacillales_odb10	99.5	98.8	0.7	0.5	0	402
226185	Enterococcus_faecalis_v583	Lactobacillales	3265	96.8	95.2	1.6	0.8	2.4	124	2.4	1.6	0.8	2	95.6	255	18.5	18	0.5	6.2	75.3	194	2.7	2.6	0.1	2.1	95.2	954	8.7	8.2	0.5	1.4	89.9	425	4.9	4.5	0.4	3.3	91.8	758	lactobacillales_odb10	97.8	97.3	0.5	0	2.2	402
1353	Enterococcus_gallinarum	Lactobacillales	2763	98.4	98.4	0	1.6	0	124	3.5	3.1	0.4	0.8	95.7	255	22.2	20.1	2.1	4.1	73.7	194	3.1	3.1	0	1.7	95.2	954	8.2	8	0.2	1.9	89.9	425	5.4	5.1	0.3	3.7	90.9	758	lactobacillales_odb10	98.7	98.5	0.2	0.2	1.1	402
1158608	Enterococcus_haemoperoxidus_atcc_baa_382	Lactobacillales	3214	98.4	98.4	0	1.6	0	124	3.1	2.7	0.4	2	94.9	255	20.6	20.1	0.5	4.6	74.8	194	2.9	2.9	0	2.2	94.9	954	8.7	8.2	0.5	2.4	88.9	425	5.8	5.7	0.1	3.7	90.5	758	lactobacillales_odb10	99.5	99	0.5	0.5	0	402
1354	Enterococcus_hirae	Lactobacillales	2404	99.2	98.4	0.8	0.8	0	124	3.2	2.4	0.8	2	94.8	255	20.6	20.1	0.5	5.2	74.2	194	3	3	0	2	95	954	9	8.5	0.5	1.6	89.4	425	5	4.9	0.1	3.3	91.7	758	lactobacillales_odb10	99.5	99	0.5	0.2	0.3	402
1158609	Enterococcus_moraviensis_atcc_baa_383	Lactobacillales	3340	98.4	98.4	0	1.6	0	124	3.2	2.4	0.8	3.1	93.7	255	20.6	20.6	0	4.6	74.8	194	3	2.9	0.1	2.2	94.8	954	9.2	8.7	0.5	2.1	88.7	425	6	5.9	0.1	3.6	90.4	758	lactobacillales_odb10	99.8	99.3	0.5	0.2	0	402
1158610	Enterococcus_phoeniculicola_atcc_baa_412	Lactobacillales	3521	99.2	99.2	0	0.8	0	124	2.8	2.4	0.4	2.4	94.8	255	21.1	20.1	1	5.2	73.7	194	2.8	2.6	0.2	2.5	94.7	954	7.8	7.1	0.7	1.9	90.3	425	5	5	0	3	92	758	lactobacillales_odb10	99.2	99	0.2	0	0.8	402
1140003	Enterococcus_sulfureus_atcc_49903	Lactobacillales	2176	99.2	99.2	0	0.8	0	124	2.4	2.4	0	1.2	96.4	255	18.6	18.6	0	5.7	75.7	194	3	3	0	2.2	94.8	954	7.7	7.5	0.2	1.9	90.4	425	5.9	5.9	0	3.2	90.9	758	lactobacillales_odb10	100	99.8	0.2	0	0	402
908337	Eremococcus_coleocola_acs_139_v_col8	Lactobacillales	1720	92.7	91.1	1.6	0.8	6.5	124	2.8	2	0.8	1.2	96	255	13.9	13.9	0	3.1	83	194	3	2.7	0.3	1.9	95.1	954	8.7	8.2	0.5	0.7	90.6	425	4.6	4.5	0.1	1.7	93.7	758	mycoplasmatales_odb10	87.3	85.6	1.7	2.9	9.8	174
716540	Erwinia_amylovora_ATCC_49946	Erwiniaceae	3553	100	100	0	0	0	124	3.1	2.7	0.4	2.7	94.2	255	18	18	0	6.7	75.3	194	3.6	3.6	0	1.8	94.6	954	10.3	10.1	0.2	2.6	87.1	425	6.3	6.2	0.1	4.5	89.2	758	enterobacterales_odb10	100	99.5	0.5	0	0	440
2547962	Erwinia_sp_QL_Z3	Erwiniaceae	4574	100	100	0	0	0	124	3.1	2.7	0.4	2	94.9	255	18.6	18.6	0	6.7	74.7	194	3.5	3.4	0.1	2	94.5	954	10.8	9.6	1.2	2.1	87.1	425	6.3	6.2	0.1	4.5	89.2	758	enterobacterales_odb10	100	99.8	0.2	0	0	440
445974	Erysipelatoclostridium_ramosum_dsm_1402	Erysipelotrichaceae	3169	97.6	96.8	0.8	1.6	0.8	124	2.7	2.7	0	1.6	95.7	255	17	16	1	5.2	77.8	194	2.9	2.6	0.3	2.1	95	954	8.2	7.5	0.7	1.6	90.2	425	5.4	5.3	0.1	4	90.6	758	firmicutes_odb10	95	94.5	0.5	0	5	218
525280	Erysipelothrix_rhusiopathiae_atcc_19414	Erysipelotrichaceae	1645	89.5	89.5	0	4	6.5	124	2.4	2.4	0	1.2	96.4	255	14.4	14.4	0	3.6	82	194	3	3	0	1.3	95.7	954	7.1	6.6	0.5	0.9	92	425	4.7	4.7	0	1.7	93.6	758	mycoplasmatales_odb10	91.9	90.8	1.1	1.1	7	174
1514105	Erysipelothrix_sp_lv19	Erysipelotrichaceae	2271	91.9	91.1	0.8	3.2	4.9	124	3.1	2.7	0.4	1.6	95.3	255	16.5	15.5	1	1.5	82	194	2.9	2.8	0.1	2	95.1	954	7	6.8	0.2	1.2	91.8	425	5.3	5	0.3	2	92.7	758	mycoplasmatales_odb10	90.2	89.1	1.1	1.1	8.7	174
457422	Erysipelotrichaceae_bacterium_2_2_44a	Erysipelotrichaceae	4976	95.1	91.9	3.2	2.4	2.5	124	2.4	2	0.4	2.7	94.9	255	17	16	1	5.2	77.8	194	2.9	2.7	0.2	2.1	95	954	8.7	8	0.7	1.2	90.1	425	5.8	5.5	0.3	3.6	90.6	758	mycoplasmatales_odb10	94.8	93.1	1.7	1.1	4.1	174
1440052	Escherichia_albertii_KF1	other_Escherichia	4422	98.4	98.4	0	1.6	0	124	4.7	3.9	0.8	3.5	91.8	255	21.1	20.6	0.5	5.2	73.7	194	4.2	3.9	0.3	1.7	94.1	954	11.5	10.8	0.7	1.6	86.9	425	6.4	6.1	0.3	4.4	89.2	758	enterobacterales_odb10	99.8	99.3	0.5	0.2	0	440
216592	Escherichia_coli_042	Escherichia_coli_group_D	4284	100	100	0	0	0	124	4.3	3.9	0.4	3.9	91.8	255	21.1	20.6	0.5	5.2	73.7	194	4.2	3.7	0.5	1.8	94	954	11.3	10.4	0.9	1.9	86.8	425	6.8	6.5	0.3	4	89.2	758	enterobacterales_odb10	100	99.5	0.5	0	0	440
362663	Escherichia_coli_536	Escherichia_coli_group_B2_2	4629	97.6	97.6	0	0.8	1.6	124	3.9	3.5	0.4	4.3	91.8	255	21.1	20.6	0.5	4.6	74.3	194	4.4	3.9	0.5	1.7	93.9	954	11.1	10.6	0.5	2.1	86.8	425	6.6	6.3	0.3	4	89.4	758	enterobacterales_odb10	99.1	98.6	0.5	0.2	0.7	440
585055	Escherichia_coli_55989	Escherichia_coli_group_B1_2	4763	99.2	99.2	0	0	0.8	124	4.3	3.9	0.4	3.9	91.8	255	21.1	21.1	0	5.2	73.7	194	4.3	3.9	0.4	1.8	93.9	954	10.8	9.9	0.9	1.9	87.3	425	6.9	6.6	0.3	4.1	89	758	enterobacterales_odb10	99.6	99.1	0.5	0	0.4	440
655817	Escherichia_coli_ABU_83972	Escherichia_coli_group_B2_4	4796	96.8	96.8	0	0	3.2	124	4.3	3.9	0.4	3.9	91.8	255	20.6	19.6	1	4.6	74.8	194	4.2	3.8	0.4	1.7	94.1	954	11.1	10.4	0.7	1.9	87	425	6.6	6.3	0.3	4.1	89.3	758	enterobacterales_odb10	98.2	97.7	0.5	0.5	1.3	440
405955	Escherichia_coli_APEC_O1	Escherichia_coli_group_B2_7	4178	100	99.2	0.8	0	0	124	4.3	3.9	0.4	3.9	91.8	255	20.6	20.1	0.5	5.2	74.2	194	4.2	3.8	0.4	1.8	94	954	11.1	9.9	1.2	1.9	87	425	6.8	6.5	0.3	4.1	89.1	758	enterobacterales_odb10	100	99.5	0.5	0	0	440
413997	Escherichia_coli_B_REL_606	Escherichia_coli_group_A_1	4209	99.2	99.2	0	0	0.8	124	4.3	3.9	0.4	3.9	91.8	255	20.6	20.1	0.5	5.2	74.2	194	4.2	3.8	0.4	1.8	94	954	10.8	10.1	0.7	1.9	87.3	425	6.9	6.6	0.3	4.1	89	758	enterobacterales_odb10	100	99.5	0.5	0	0	440
340184	Escherichia_coli_B7A	Escherichia_coli_group_B1_3	5384	93.5	93.5	0	6.5	0	124	3.9	3.5	0.4	4.3	91.8	255	19.6	19.1	0.5	6.2	74.2	194	4.1	3.7	0.4	1.8	94.1	954	10.3	9.4	0.9	1.9	87.8	425	6.5	6.2	0.3	4	89.5	758	enterobacterales_odb10	96.9	96.4	0.5	2.5	0.6	440
481805	Escherichia_coli_C_ATCC_8739	Escherichia_coli_group_A_1	4424	100	100	0	0	0	124	4.3	3.9	0.4	3.9	91.8	255	20.6	20.1	0.5	5.2	74.2	194	4.3	3.8	0.5	1.8	93.9	954	11.3	10.6	0.7	2.1	86.6	425	6.9	6.6	0.3	4.2	88.9	758	enterobacterales_odb10	99.8	99.3	0.5	0	0.2	440
199310	Escherichia_coli_CFT073	Escherichia_coli_group_B2_4	4747	100	99.2	0.8	0	0	124	4.3	3.9	0.4	3.9	91.8	255	21.1	20.1	1	4.6	74.3	194	4.1	3.7	0.4	1.9	94	954	11.3	10.6	0.7	1.9	86.8	425	7	6.6	0.4	4.1	88.9	758	enterobacterales_odb10	100	99.5	0.5	0	0	440
340186	Escherichia_coli_E110019	Escherichia_coli_group_B1_1	4892	100	100	0	0	0	124	4.3	3.9	0.4	4.3	91.4	255	20.6	20.1	0.5	5.2	74.2	194	4.3	3.9	0.4	1.8	93.9	954	11.3	10.1	1.2	2.1	86.6	425	7	6.7	0.3	3.8	89.2	758	enterobacterales_odb10	100	99.5	0.5	0	0	440
331111	Escherichia_coli_E24377A	Escherichia_coli_group_B1_3	4997	98.4	98.4	0	0	1.6	124	4.3	3.9	0.4	3.9	91.8	255	20.6	20.1	0.5	5.2	74.2	194	4.2	3.8	0.4	1.8	94	954	10.8	9.9	0.9	1.9	87.3	425	6.9	6.6	0.3	4	89.1	758	enterobacterales_odb10	99.6	98.9	0.7	0	0.4	440
585397	Escherichia_coli_ED1a	Escherichia_coli_group_B2_6	4915	99.2	98.4	0.8	0	0.8	124	4.3	3.9	0.4	3.9	91.8	255	21.1	20.1	1	5.2	73.7	194	4.2	3.8	0.4	1.8	94	954	10.9	10.4	0.5	1.9	87.2	425	6.6	6.2	0.4	4.2	89.2	758	enterobacterales_odb10	99.6	99.1	0.5	0	0.4	440
316401	Escherichia_coli_ETEC_H10407	Escherichia_coli_group_A_2	4875	100	100	0	0	0	124	4.3	3.9	0.4	3.9	91.8	255	20.6	20.1	0.5	5.2	74.2	194	4.2	3.8	0.4	1.8	94	954	11	10.1	0.9	1.9	87.1	425	6.8	6.7	0.1	4.1	89.1	758	enterobacterales_odb10	99.6	99.1	0.5	0	0.4	440
331112	Escherichia_coli_HS	Escherichia_coli_group_A_1	4132	100	100	0	0	0	124	4.3	3.9	0.4	3.9	91.8	255	21.1	20.6	0.5	4.6	74.3	194	4.2	3.9	0.3	1.8	94	954	11.3	10.4	0.9	1.9	86.8	425	6.9	6.6	0.3	4	89.1	758	enterobacterales_odb10	100	99.5	0.5	0	0	440
585034	Escherichia_coli_IAI1	Escherichia_coli_group_B1_4	4354	99.2	99.2	0	0	0.8	124	4.3	3.9	0.4	3.9	91.8	255	20.6	20.1	0.5	5.2	74.2	194	4.2	3.8	0.4	1.8	94	954	10.8	9.9	0.9	1.9	87.3	425	6.9	6.6	0.3	4	89.1	758	enterobacterales_odb10	99.6	99.1	0.5	0	0.4	440
585057	Escherichia_coli_IAI39	Escherichia_coli_group_F_1	4732	99.2	99.2	0	0	0.8	124	4.3	3.9	0.4	3.9	91.8	255	21.1	20.1	1	4.6	74.3	194	4.2	3.8	0.4	1.6	94.2	954	10.8	10.1	0.7	1.9	87.3	425	6.9	6.6	0.3	4	89.1	758	enterobacterales_odb10	99.6	99.1	0.5	0	0.4	440
591946	Escherichia_coli_LF82	Escherichia_coli_group_B2_6	4401	100	100	0	0	0	124	4.3	3.9	0.4	3.9	91.8	255	21.6	20.6	1	4.6	73.8	194	4.3	3.9	0.4	1.8	93.9	954	11.3	10.8	0.5	1.9	86.8	425	7	6.7	0.3	4.1	88.9	758	enterobacterales_odb10	100	99.5	0.5	0	0	440
662541	Escherichia_coli_NCTC_86	Escherichia_coli_group_A_2	4708	96.8	96	0.8	0	3.2	124	4.3	3.9	0.4	3.9	91.8	255	20.1	19.6	0.5	5.2	74.7	194	4.1	3.7	0.4	1.7	94.2	954	10.8	9.6	1.2	1.6	87.6	425	6.8	6.5	0.3	4.1	89.1	758	enterobacterales_odb10	97.8	97.3	0.5	0.5	1.7	440
585395	Escherichia_coli_O103_H2_12009	Escherichia_coli_group_B1_3	5121	100	100	0	0	0	124	4.7	4.3	0.4	3.9	91.4	255	20.6	20.1	0.5	5.7	73.7	194	4.2	3.8	0.4	1.8	94	954	11	10.1	0.9	1.9	87.1	425	6.9	6.6	0.3	4	89.1	758	enterobacterales_odb10	100	99.5	0.5	0	0	440
585396	Escherichia_coli_O111_H-11128	Escherichia_coli_group_B1_1	5407	100	100	0	0	0	124	4.3	3.9	0.4	3.9	91.8	255	20.6	20.1	0.5	5.2	74.2	194	4.3	3.9	0.4	1.8	93.9	954	11	10.1	0.9	1.9	87.1	425	6.8	6.5	0.3	4	89.2	758	enterobacterales_odb10	100	99.5	0.5	0	0	440
574521	Escherichia_coli_O127_H6_E2348_69	Escherichia_coli_group_B2	4653	100	100	0	0	0	124	4.3	3.9	0.4	3.9	91.8	255	21.1	20.6	0.5	5.2	73.7	194	4.2	3.8	0.4	1.7	94.1	954	11.3	10.8	0.5	1.6	87.1	425	6.8	6.5	0.3	4.1	89.1	758	enterobacterales_odb10	100	99.5	0.5	0	0	440
573235	Escherichia_coli_O26_H11_11368	Escherichia_coli_group_B1_1	5519	100	100	0	0	0	124	4.3	3.9	0.4	3.9	91.8	255	20.6	20.1	0.5	5.2	74.2	194	4.2	3.8	0.4	1.8	94	954	11.1	9.9	1.2	1.9	87	425	6.8	6.5	0.3	4	89.2	758	enterobacterales_odb10	100	99.5	0.5	0	0	440
585035	Escherichia_coli_S88	Escherichia_coli_group_B2_7	4832	99.2	98.4	0.8	0	0.8	124	3.9	3.5	0.4	4.3	91.8	255	21.6	21.1	0.5	5.2	73.2	194	4.2	3.8	0.4	1.7	94.1	954	10.8	10.1	0.7	1.9	87.3	425	6.9	6.5	0.4	4.1	89	758	enterobacterales_odb10	99.6	99.1	0.5	0	0.4	440
409438	Escherichia_coli_SE11	Escherichia_coli_group_B1_4	5002	100	100	0	0	0	124	4.3	3.9	0.4	3.9	91.8	255	20.6	20.1	0.5	5.2	74.2	194	4.2	3.8	0.4	1.9	93.9	954	11	10.1	0.9	1.9	87.1	425	6.8	6.5	0.3	4.1	89.1	758	enterobacterales_odb10	100	99.5	0.5	0	0	440
431946	Escherichia_coli_SE15	Escherichia_coli_group_B2_1	4488	100	100	0	0	0	124	4.3	3.9	0.4	3.9	91.8	255	21.6	20.6	1	5.2	73.2	194	4.2	3.8	0.4	1.8	94	954	11.1	10.4	0.7	1.9	87	425	6.8	6.5	0.3	4.2	89	758	enterobacterales_odb10	100	99.5	0.5	0	0	440
439855	Escherichia_coli_SMS_3_5	Escherichia_coli_group_F_1	4913	100	100	0	0	0	124	4.3	3.9	0.4	3.5	92.2	255	21.6	21.1	0.5	4.6	73.8	194	4.3	3.9	0.4	1.7	94	954	11.1	10.6	0.5	2.1	86.8	425	7	6.7	0.3	3.8	89.2	758	enterobacterales_odb10	100	99.5	0.5	0	0	440
511145	Escherichia_coli_str_k_12_substr_mg1655	Escherichia_coli_group_A_2	4140	100	100	0	0	0	124	4.3	3.9	0.4	3.9	91.8	255	20.6	19.6	1	5.2	74.2	194	4.2	3.8	0.4	1.8	94	954	11	10.1	0.9	1.9	87.1	425	6.7	6.6	0.1	4.1	89.2	758	enterobacterales_odb10	100	99.5	0.5	0	0	440
566546	Escherichia_coli_W	Escherichia_coli_group_B1_4	4731	100	100	0	0	0	124	4.3	3.9	0.4	3.9	91.8	255	21.1	20.6	0.5	5.2	73.7	194	4.3	3.8	0.5	1.8	93.9	954	11.3	10.4	0.9	2.1	86.6	425	7	6.7	0.3	3.8	89.2	758	enterobacterales_odb10	100	99.5	0.5	0	0	440
364106	Escherichia_coli_UTI89	Escherichia_coli_group_B2_5	5211	100	100	0	0	0	124	3.9	3.5	0.4	4.3	91.8	255	20.6	19.6	1	5.2	74.2	194	4.3	3.9	0.4	1.8	93.9	954	11.3	10.6	0.7	2.1	86.6	425	6.9	6.6	0.3	4.1	89	758	enterobacterales_odb10	99.8	99.3	0.5	0	0.2	440
585054	Escherichia_fergusonii_ATCC_35469	other_Escherichia	4324	99.2	99.2	0	0	0.8	124	3.9	3.5	0.4	3.5	92.6	255	20.6	19.6	1	5.2	74.2	194	4.2	4.1	0.1	1.8	94	954	11.1	10.4	0.7	2.1	86.8	425	7	6.7	0.3	4.2	88.8	758	enterobacterales_odb10	99.6	99.1	0.5	0	0.4	440
1499973	Escherichia_marmotae_HT073016	other_Escherichia	4208	100	100	0	0	0	124	3.9	3.5	0.4	3.9	92.2	255	21.1	20.6	0.5	4.6	74.3	194	4	3.8	0.2	1.8	94.2	954	11.3	10.6	0.7	1.9	86.8	425	6.7	6.6	0.1	4.1	89.2	758	enterobacterales_odb10	100	99.5	0.5	0	0	440
1321814	Eubacterium_brachy_atcc_33089	Clostridia	1479	96	96	0	0	4	124	2	2	0	0.8	97.2	255	15.4	14.9	0.5	3.6	81	194	2.8	2.7	0.1	1.8	95.4	954	8	7.5	0.5	0.7	91.3	425	4.2	4.2	0	3	92.8	758	clostridiales_odb10	95.5	95.5	0	0	4.5	264
428127	Eubacterium_dolichum_dsm_3991	Erysipelotrichaceae	2350	96	95.2	0.8	0	4	124	2	2	0	2	96	255	17	16.5	0.5	3.6	79.4	194	2.8	2.8	0	1.7	95.5	954	8.7	8.2	0.5	1.2	90.1	425	4.2	4.2	0	3.8	92	758	firmicutes_odb10	92.2	91.3	0.9	0.5	7.3	218
1736	Eubacterium_limosum	Clostridia	3805	95.1	93.5	1.6	1.6	3.3	124	2.4	2.4	0	1.6	96	255	20.1	17.5	2.6	3.1	76.8	194	2.9	2.5	0.4	1.6	95.5	954	9.8	8.9	0.9	1.4	88.8	425	6.4	6.1	0.3	3.8	89.8	758	clostridiales_odb10	98.1	97.3	0.8	1.1	0.8	264
592031	Eubacterium_saphenum_atcc_49989	Clostridia	954	90.3	90.3	0	3.2	6.5	124	0.8	0.8	0	2	97.2	255	13.9	13.4	0.5	3.1	83	194	2.5	2.4	0.1	1.4	96.1	954	6.8	6.6	0.2	0.5	92.7	425	4.1	4.1	0	2.9	93	758	clostridiales_odb10	87.1	86.7	0.4	2.3	10.6	264
41202	Ewingella_americana_B6-1	Yersiniaceae	4325	96.8	96.8	0	0	3.2	124	3.5	3.1	0.4	2.7	93.8	255	18	18	0	5.7	76.3	194	3.7	3.6	0.1	1.8	94.5	954	10.3	9.4	0.9	1.9	87.8	425	6.2	6.1	0.1	4.2	89.6	758	enterobacterales_odb10	97.5	97.3	0.2	0	2.5	440
1087448	Exiguobacterium_antarcticum_b7	Exiguobacterium	2772	99.2	99.2	0	0	0.8	124	4.3	4.3	0	3.1	92.6	255	18.6	18.6	0	6.7	74.7	194	3.7	3.5	0.2	1.8	94.5	954	10.6	9.4	1.2	2.1	87.3	425	4.8	4.7	0.1	4.2	91	758	bacillales_odb10	97.1	97.1	0	0.2	2.7	450
340146	Exiguobacterium_mexicanum	Exiguobacterium	3484	100	99.2	0.8	0	0	124	4.3	4.3	0	3.9	91.8	255	18	17.5	0.5	7.2	74.8	194	3.7	3.5	0.2	1.9	94.4	954	11.3	10.8	0.5	1.9	86.8	425	5.7	5.4	0.3	4.4	89.9	758	bacillales_odb10	98	97.8	0.2	0.2	1.8	450
169177	Exiguobacterium_undae	Exiguobacterium	3238	100	100	0	0	0	124	3.9	3.9	0	3.1	93	255	19.1	18.6	0.5	7.2	73.7	194	3.8	3.6	0.2	1.9	94.3	954	10.6	9.4	1.2	1.9	87.5	425	5.1	5	0.1	4.5	90.4	758	bacillales_odb10	97.8	97.8	0	0.4	1.8	450
883110	Facklamia_hominis_acs_120_v_sch10	Lactobacillales	1775	95.2	95.2	0	1.6	3.2	124	3.1	2.7	0.4	1.6	95.3	255	18	18	0	4.1	77.9	194	3.4	3.4	0	1.7	94.9	954	8.4	8.2	0.2	1.2	90.4	425	4.8	4.7	0.1	3.3	91.9	758	lactobacillales_odb10	94.7	94.5	0.2	1.7	3.6	402
883112	Facklamia_ignava_ccug_37419	Lactobacillales	1643	91.1	90.3	0.8	1.6	7.3	124	3.5	3.1	0.4	1.6	94.9	255	18.6	18.6	0	4.6	76.8	194	3.1	3.1	0	1.7	95.2	954	8.2	8	0.2	1.2	90.6	425	4.7	4.6	0.1	2.4	92.9	758	mycoplasmatales_odb10	86.8	86.2	0.6	1.7	11.5	174
411483	Faecalibacterium_prausnitzii_a2_165	Clostridia	3475	92.7	91.1	1.6	5.6	1.7	124	1.6	1.6	0	1.2	97.2	255	14.9	14.4	0.5	4.6	80.5	194	2.3	2.3	0	2.4	95.3	954	9.4	8.9	0.5	1.6	89	425	4.4	4.4	0	3.6	92	758	clostridiales_odb10	94.3	93.9	0.4	3	2.7	264
1702221	Faecalibaculum_rodentium	Erysipelotrichaceae	2794	93.5	92.7	0.8	1.6	4.9	124	2.4	2.4	0	2	95.6	255	18	17.5	0.5	3.1	78.9	194	2.2	2.1	0.1	1.8	96	954	7.8	7.3	0.5	1.9	90.3	425	4.6	4.6	0	4	91.4	758	firmicutes_odb10	89.9	89	0.9	1.4	8.7	218
649755	Faecalitalea_cylindroides_atcc_27803	Erysipelotrichaceae	2057	90.3	89.5	0.8	4.8	4.9	124	2	2	0	2.4	95.6	255	14.9	14.9	0	4.6	80.5	194	3	2.9	0.1	1.6	95.4	954	8.4	8.2	0.2	2.1	89.5	425	4.6	4.6	0	3.7	91.7	758	mycoplasmatales_odb10	91.4	91.4	0	1.7	6.9	174
1163730	Fervidicoccus_fontis_kam940	Crenarchaeota	1385	12.1	12.1	0	12.1	75.8	124	6.3	5.9	0.4	4.7	89	255	95.9	95.4	0.5	2.1	2	194	5.8	5.7	0.1	1.4	92.8	954	2.4	2.4	0	0.9	96.7	425	5	4.9	0.1	4.2	90.8	758	desulfurococcales_odb10	82.5	81.9	0.6	0.8	16.7	491
520764	Fervidicola_ferrireducens	Clostridia	2422	98.4	98.4	0	0.8	0.8	124	2.4	2.4	0	2.7	94.9	255	25.7	24.2	1.5	5.2	69.1	194	3.5	3.5	0	1.9	94.6	954	8.7	8.2	0.5	0.7	90.6	425	5.6	5.5	0.1	3.7	90.7	758	thermoanaerobacterales_odb10	96.4	95.8	0.6	0.2	3.4	476
59374	Fibrobacter_succinogenes_subsp_succinogenes_s85	Fibrobacteres	3085	88.7	87.1	1.6	4	7.3	124	2.4	2.4	0	1.6	96	255	16	16	0	5.7	78.3	194	2.1	2	0.1	1.4	96.5	954	8	7.3	0.7	1.9	90.1	425	5.9	5.8	0.1	4.4	89.7	758	bacteria_odb10	88.7	87.1	1.6	4	7.3	124
255247	Fictibacillus_arsenicus	Fictibacillus	3951	100	100	0	0	0	124	4.7	3.9	0.8	2.7	92.6	255	20.6	19.6	1	5.7	73.7	194	4.5	4.2	0.3	1.6	93.9	954	11.3	10.4	0.9	1.6	87.1	425	6.2	6.2	0	4.5	89.3	758	bacillales_odb10	99.6	99.6	0	0	0.4	450
1196324	Fictibacillus_macauensis_zfhkf_1	Fictibacillus	3850	100	100	0	0	0	124	5.1	4.7	0.4	2.7	92.2	255	20.1	19.1	1	5.2	74.7	194	4.1	3.7	0.4	2.1	93.8	954	12	11.1	0.9	1.4	86.6	425	5.5	5.4	0.1	4.1	90.4	758	bacillales_odb10	99.3	99.3	0	0.2	0.5	450
661478	Fimbriimonas_ginsengisoli_gsoil_348	Armatimonadetes	4820	87.1	86.3	0.8	7.3	5.6	124	3.1	3.1	0	3.5	93.4	255	17	17	0	6.2	76.8	194	3.3	3.2	0.1	1.2	95.5	954	8.7	8	0.7	1.4	89.9	425	4.6	4.5	0.1	4.9	90.5	758	bacteria_odb10	87.1	86.3	0.8	7.3	5.6	124
1260	Finegoldia_magna	Tissierellia	1819	95.2	95.2	0	0	4.8	124	2.7	2.7	0	1.6	95.7	255	16.5	14.4	2.1	5.2	78.3	194	2.6	2.5	0.1	1.7	95.7	954	8.7	8.2	0.5	1.4	89.9	425	5	4.9	0.1	3	92	758	tissierellales_odb10	98.1	97.9	0.2	0.5	1.4	433
402612	Flavobacterium_psychrophilum_jip02_86	Bacteroidetes	2446	99.2	99.2	0	0.8	0	124	4.3	3.9	0.4	2.4	93.3	255	14.9	14.4	0.5	5.2	79.9	194	4.4	4.3	0.1	1.6	94	954	9.4	9.2	0.2	2.1	88.5	425	5.8	5.8	0	3.7	90.5	758	flavobacteriales_odb10	99.6	99.5	0.1	0	0.4	733
1678840	Flexilinea_flocculi	Chloroflexi	2792	86.3	86.3	0	5.6	8.1	124	3.5	3.1	0.4	3.1	93.4	255	17.5	17	0.5	4.1	78.4	194	2.9	2.9	0	1.5	95.6	954	6.8	6.1	0.7	1.4	91.8	425	5	4.9	0.1	2.9	92.1	758	chloroflexi_odb10	89.6	88.9	0.7	0.4	10	271
691883	Fonticula_alba_gca_000388065	Holomycota	5901	25.8	24.2	1.6	19.4	54.8	124	71	71	0	11	18	255	54.1	51.5	2.6	6.2	39.7	194	41.6	41.2	0.4	8.2	50.2	954	20.4	19.5	0.9	5.9	73.7	425	43.2	42.7	0.5	11.7	45.1	758	eukaryota_odb10	71	71	0	11	18	255
177416	Francisella_tularensis_subsp_tularensis_schu_s4	Thiotrichales	1605	99.2	98.4	0.8	0.8	0	124	4.3	4.3	0	1.2	94.5	255	17	17	0	5.7	77.3	194	3.5	3.4	0.1	1.2	95.3	954	7.5	7.3	0.2	0.9	91.6	425	5.3	5.3	0	3	91.7	758	thiotrichales_odb10	96.5	96.3	0.2	0.8	2.7	491
651822	Fretibacterium_fastidiosum	Synergistetes	1435	58.1	58.1	0	0.8	41.1	124	0.8	0.8	0	0.8	98.4	255	11.9	11.9	0	3.6	84.5	194	1	1	0	1.3	97.7	954	4.2	4	0.2	1.2	94.6	425	2.8	2.8	0	2.2	95	758	synergistetes_odb10	44.9	44.4	0.5	0.6	54.5	655
930946	Fructobacillus_fructosus_kctc_3544	Lactobacillales	1449	92.7	92.7	0	2.4	4.9	124	1.6	1.6	0	1.2	97.2	255	12.4	11.9	0.5	3.6	84	194	2.3	2.3	0	1.7	96	954	6.3	6.1	0.2	0.5	93.2	425	4.9	4.9	0	2.4	92.7	758	lactobacillales_odb10	95	94.8	0.2	0.7	4.3	402
1658766	Fructobacillus_sp_efb_n1	Lactobacillales	1629	96	96	0	3.2	0.8	124	1.6	1.6	0	2.4	96	255	16	15.5	0.5	4.1	79.9	194	2.3	2.3	0	1.6	96.1	954	7	6.8	0.2	0.2	92.8	425	5	5	0	3.2	91.8	758	lactobacillales_odb10	95.5	95	0.5	0.7	3.8	402
134605	Fusobacterium_equinum	Fusobacteria	1852	96.8	96.8	0	0.8	2.4	124	2.4	2.4	0	1.6	96	255	14.4	13.9	0.5	4.1	81.5	194	3.1	3	0.1	1.8	95.1	954	8.3	7.8	0.5	1.2	90.5	425	4.5	4.5	0	3	92.5	758	fusobacteriales_odb10	98.4	98.4	0	0	1.6	510
190304	Fusobacterium_nucleatum_subsp_nucleatum_atcc_25586	Fusobacteria	2067	96.8	96	0.8	0	3.2	124	2.4	2	0.4	1.6	96	255	17	16.5	0.5	2.6	80.4	194	3.1	2.8	0.3	1.9	95	954	7.6	7.1	0.5	1.2	91.2	425	5.1	5	0.1	2.8	92.1	758	fusobacteriales_odb10	98.6	98.6	0	1	0.4	510
130081	Galdieria_sulphuraria	Rodophyta	6622	56.4	42.7	13.7	14.5	29.1	124	77.3	75.7	1.6	8.2	14.5	255	60.9	55.2	5.7	5.7	33.4	194	48.6	47.1	1.5	4.7	46.7	954	41.5	38.4	3.1	6.1	52.4	425	44.2	42.5	1.7	10	45.8	758	eukaryota_odb10	77.3	75.7	1.6	8.2	14.5	255
2702	Gardnerella_vaginalis	Actinobacteria	1281	92.7	92.7	0	0.8	6.5	124	2	2	0	0.8	97.2	255	15.4	14.9	0.5	2.6	82	194	2.1	2.1	0	0.9	97	954	5.7	5.2	0.5	0.7	93.6	425	4.5	4.5	0	1.8	93.7	758	actinobacteria_class_odb10	76.2	75.6	0.6	1.7	22.1	356
698952	Gardnerella_vaginalis_0288e	Actinobacteria	1356	93.5	93.5	0	2.4	4.1	124	2	2	0	0.8	97.2	255	15.4	14.9	0.5	3.6	81	194	2.1	2.1	0	0.9	97	954	5.9	5.9	0	0.7	93.4	425	4.5	4.5	0	2	93.5	758	actinobacteria_class_odb10	78.4	77.8	0.6	2.2	19.4	356
1173025	Geitlerinema_sp_pcc_7407	Cyanobacteria	3815	97.6	95.2	2.4	2.4	0	124	4.7	4.3	0.4	3.1	92.2	255	20.6	20.6	0	4.6	74.8	194	4	3.9	0.1	1.4	94.6	954	20.3	19.8	0.5	3.1	76.6	425	6.3	5.9	0.4	4.6	89.1	758	oscillatoriales_odb10	98.6	98.1	0.5	0.2	1.2	1493
502393	Gemella_asaccharolytica	Gemella	1251	89.5	89.5	0	1.6	8.9	124	3.5	3.1	0.4	0.8	95.7	255	13.9	13.9	0	4.1	82	194	2.4	2.4	0	1.4	96.2	954	6.3	6.1	0.2	0.7	93	425	5.1	5	0.1	2.2	92.7	758	mycoplasmatales_odb10	84.5	84.5	0	2.9	12.6	174
1321820	Gemella_bergeriae_atcc_700627	Gemella	1541	93.5	93.5	0	2.4	4.1	124	2.8	2.4	0.4	1.2	96	255	17	17	0	3.6	79.4	194	3	3	0	1.4	95.6	954	7.3	7.1	0.2	0.5	92.2	425	5	4.9	0.1	2.5	92.5	758	mycoplasmatales_odb10	87.4	86.8	0.6	2.3	10.3	174
1379	Gemella_haemolysans	Gemella	1795	97.6	97.6	0	0	2.4	124	2.8	2.4	0.4	1.6	95.6	255	16.5	16.5	0	3.6	79.9	194	3	3	0	1.2	95.8	954	7.3	7.1	0.2	0.7	92	425	4.6	4.5	0.1	2.8	92.6	758	bacillales_odb10	76.4	76.4	0	0.9	22.7	450
562983	Gemella_sanguinis_m325	Gemella	1675	93.5	93.5	0	2.4	4.1	124	2.8	2.4	0.4	1.2	96	255	15.5	15.5	0	4.1	80.4	194	2.9	2.9	0	1.5	95.6	954	7	6.8	0.2	0.9	92.1	425	5.1	5	0.1	2	92.9	758	bacillales_odb10	72.9	72.9	0	2.2	24.9	450
1615909	Geminocystis_sp_nies_3708	Cyanobacteria	3639	96	96	0	3.2	0.8	124	3.5	3.5	0	3.5	93	255	18	17.5	0.5	4.6	77.4	194	3.8	3.6	0.2	1.7	94.5	954	17.6	16.9	0.7	3.1	79.3	425	6.2	5.9	0.3	3.7	90.1	758	chroococcales_odb10	98.8	98.8	0	0.2	1	1493
379066	Gemmatimonas_aurantiaca_t_27	Gemmatimonadaceae	3935	92.7	92.7	0	4	3.3	124	3.1	3.1	0	2.4	94.5	255	18	18	0	3.6	78.4	194	3.1	3	0.1	1.6	95.3	954	9.8	8.9	0.9	1.6	88.6	425	5.5	5.5	0	4.2	90.3	758	bacteria_odb10	92.7	92.7	0	4	3.3	124
1379270	Gemmatimonas_phototrophica	Gemmatimonadaceae	3388	90.3	89.5	0.8	2.4	7.3	124	4.7	4.7	0	2.4	92.9	255	14.4	14.4	0	5.2	80.4	194	3.7	3.6	0.1	2	94.3	954	9.4	8.7	0.7	1.9	88.7	425	6.1	6.1	0	3.8	90.1	758	bacteria_odb10	90.3	89.5	0.8	2.4	7.3	124
861299	Gemmatirosa_kalamazoonesis	Gemmatimonadaceae	6369	95.1	92.7	2.4	2.4	2.5	124	4.7	4.7	0	2.7	92.6	255	21.1	21.1	0	4.1	74.8	194	3.4	3.2	0.2	2	94.6	954	9.9	8.7	1.2	1.9	88.2	425	5.4	5.1	0.3	5.3	89.3	758	bacteria_odb10	95.1	92.7	2.4	2.4	2.5	124
1462	Geobacillus_kaustophilus	Geobacillus	3734	99.2	99.2	0	0.8	0	124	3.1	2.7	0.4	3.1	93.8	255	20.6	20.1	0.5	8.2	71.2	194	3.7	3.6	0.1	2.5	93.8	954	11.5	10.8	0.7	1.4	87.1	425	6.1	5.8	0.3	4.5	89.4	758	bacillales_odb10	99.1	98.9	0.2	0.2	0.7	450
129338	Geobacillus_subterraneus	Geobacillus	3161	99.2	99.2	0	0.8	0	124	3.1	2.7	0.4	3.1	93.8	255	20.6	20.1	0.5	6.2	73.2	194	3.8	3.5	0.3	2.2	94	954	11.3	10.8	0.5	1.4	87.3	425	5.9	5.5	0.4	4.5	89.6	758	bacillales_odb10	99.3	99.3	0	0.2	0.5	450
420246	Geobacillus_thermodenitrificans_ng80_2	Geobacillus	3445	97.6	97.6	0	1.6	0.8	124	3.9	3.5	0.4	3.5	92.6	255	21.1	20.6	0.5	6.2	72.7	194	3.7	3.4	0.3	2.2	94.1	954	11.3	10.4	0.9	1.2	87.5	425	5.7	5.4	0.3	4.7	89.6	758	bacillales_odb10	98.2	98.2	0	0.9	0.9	450
1136178	Geobacillus_thermoglucosidans_tno_09_020	Parageobacillus	3443	100	98.4	1.6	0	0	124	3.1	2.7	0.4	3.9	93	255	19.1	18.6	0.5	7.7	73.2	194	4.2	3.8	0.4	2.1	93.7	954	11.8	10.6	1.2	1.4	86.8	425	5.7	5.4	0.3	5	89.3	758	bacillales_odb10	98.6	98.4	0.2	0	1.4	450
33941	Geobacillus_thermoleovorans	Geobacillus	3060	91.9	91.9	0	0.8	7.3	124	3.1	2.7	0.4	2.4	94.5	255	18.5	18	0.5	6.7	74.8	194	3.4	3.4	0	2	94.6	954	11.1	10.6	0.5	1.2	87.7	425	5.6	5.3	0.3	4.2	90.2	758	mycoplasmatales_odb10	82.8	82.2	0.6	3.4	13.8	174
243231	Geobacter_sulfurreducens_pca	Deltaproteobacteria	3432	97.6	97.6	0	1.6	0.8	124	4.7	4.3	0.4	4.7	90.6	255	20.1	19.6	0.5	5.7	74.2	194	3.9	3.6	0.3	2.3	93.8	954	9.6	9.4	0.2	1.9	88.5	425	6.2	6.1	0.1	4.5	89.3	758	bacteria_odb10	97.6	97.6	0	1.6	0.8	124
1736354	Geodermatophilus_sp_leaf369	Actinobacteria	4093	94.3	93.5	0.8	1.6	4.1	124	4.7	4.7	0	1.6	93.7	255	17	16.5	0.5	4.6	78.4	194	3.8	3.8	0	1.3	94.9	954	8.2	7.5	0.7	2.1	89.7	425	5.6	5.5	0.1	4.1	90.3	758	actinobacteria_class_odb10	98.3	98	0.3	0	1.7	356
1460634	Geomicrobium_sp_jcm_19037	Geomicrobium	4492	92.7	92.7	0	4.8	2.5	124	3.5	3.1	0.4	3.5	93	255	18.5	17	1.5	4.1	77.4	194	3.8	3.7	0.1	2	94.2	954	10.8	10.1	0.7	1.6	87.6	425	5.8	5.5	0.3	3.6	90.6	758	bacillales_odb10	92.2	92.2	0	4	3.8	450
1424294	Geosporobacter_ferrireducens	Clostridia	5249	100	96.8	3.2	0	0	124	2.7	2.7	0	2	95.3	255	22.6	21.6	1	6.7	70.7	194	4.5	3.7	0.8	2.4	93.1	954	11	9.6	1.4	1.2	87.8	425	6.6	6.5	0.1	4.2	89.2	758	clostridiales_odb10	100	95.8	4.2	0	0	264
1183438	Gloeobacter_kilaueensis_js1	Cyanobacteria	4507	96.8	95.2	1.6	3.2	0	124	4.7	4.7	0	2.7	92.6	255	18.6	18.6	0	3.6	77.8	194	4	3.7	0.3	1.7	94.3	954	16.5	15.8	0.7	2.8	80.7	425	6.6	5.9	0.7	4.5	88.9	758	cyanobacteria_odb10	90.4	88.5	1.9	0.1	9.5	773
251221	Gloeobacter_violaceus_pcc_7421	Cyanobacteria	4430	96	95.2	0.8	3.2	0.8	124	4.7	3.9	0.8	3.1	92.2	255	19.6	19.6	0	3.6	76.8	194	4.3	4	0.3	1.7	94	954	15.5	14.8	0.7	2.8	81.7	425	6.4	5.7	0.7	4.5	89.1	758	cyanobacteria_odb10	91.8	90	1.8	0.8	7.4	773
102232	Gloeocapsa_sp_pcc_73106	Cyanobacteria	4087	97.6	96.8	0.8	2.4	0	124	3.9	3.9	0	3.5	92.6	255	21.1	19.6	1.5	3.1	75.8	194	4.1	3.9	0.2	2	93.9	954	17.8	17.6	0.2	3.3	78.9	425	6	5.7	0.3	4.2	89.8	758	chroococcales_odb10	97.1	96.8	0.3	0.5	2.4	1493
526226	Gordonia_bronchialis_dsm_43247	Actinobacteria	4695	97.6	96	1.6	1.6	0.8	124	4.7	4.3	0.4	2	93.3	255	17.5	17.5	0	4.6	77.9	194	3.6	3.5	0.1	1.7	94.7	954	9	8.5	0.5	2.1	88.9	425	5.4	5.1	0.3	4.5	90.1	758	corynebacteriales_odb10	99.5	99.2	0.3	0.3	0.2	743
1108044	Gordonia_otitidis_nbrc_100426	Actinobacteria	4943	98.4	96.8	1.6	1.6	0	124	5.5	5.1	0.4	1.6	92.9	255	17	17	0	3.6	79.4	194	3.2	3	0.2	2	94.8	954	7.8	7.1	0.7	2.8	89.4	425	5.8	5.4	0.4	4	90.2	758	corynebacteriales_odb10	97.4	97.3	0.1	1.7	0.9	743
657308	Gordonibacter_pamelaeae_7_10_1_b	Actinobacteria	2949	77.4	76.6	0.8	13.7	8.9	124	1.6	1.2	0.4	1.6	96.8	255	12.9	12.4	0.5	6.2	80.9	194	1.5	1.4	0.1	1.5	97	954	4.7	4.5	0.2	2.1	93.2	425	3.7	3.7	0	4.2	92.1	758	bacteria_odb10	77.4	76.6	0.8	13.7	8.9	124
1308866	Gracilibacillus_halophilus_yim_c55_5	other_Bacillaceae	2968	96	96	0	2.4	1.6	124	3.6	2.4	1.2	1.2	95.2	255	19.1	18.6	0.5	6.2	74.7	194	3.2	2.9	0.3	2	94.8	954	10.5	9.6	0.9	1.6	87.9	425	5.6	5.5	0.1	3.4	91	758	bacillales_odb10	93.3	93.3	0	2	4.7	450
626369	Granulicatella_elegans_atcc_700633	Lactobacillales	1562	87.9	87.9	0	0	12.1	124	2.4	2	0.4	1.6	96	255	16	16	0	3.1	80.9	194	2.7	2.7	0	1.8	95.5	954	8.2	8	0.2	0.2	91.6	425	4.3	4.2	0.1	2.2	93.5	758	mycoplasmatales_odb10	82.2	82.2	0	0.6	17.2	174
682795	Granulicella_mallensis_mp5actx8	Acidobacteria	4815	93.5	92.7	0.8	5.6	0.9	124	3.1	3.1	0	3.9	93	255	18	17	1	5.2	76.8	194	3.5	3.4	0.1	2.5	94	954	8.7	7.8	0.9	3.1	88.2	425	6.6	6.3	0.3	4.2	89.2	758	acidobacteria_odb10	98.9	98.7	0.2	0	1.1	601
1198114	Granulicella_tundricola_mp5actx9	Acidobacteria	4542	94.3	92.7	1.6	4	1.7	124	2.7	2.7	0	3.9	93.4	255	19.1	19.1	0	4.6	76.3	194	3.4	3.4	0	2.2	94.4	954	8.2	7.5	0.7	2.1	89.7	425	6.3	6.2	0.1	3.8	89.9	758	acidobacteria_odb10	99.9	99.2	0.7	0	0.1	601
71421	Haemophilus_influenzae_rd_kw20	Pasteurellales	1709	98.4	96.8	1.6	1.6	0	124	1.6	1.6	0	2	96.4	255	18.6	18.6	0	4.6	76.8	194	2.9	2.8	0.1	1.3	95.8	954	7.8	7.8	0	1.9	90.3	425	5.5	5.4	0.1	3	91.5	758	pasteurellales_odb10	94	93.5	0.5	1	5	1100
1453496	Hafnia_alvei_FB1	Hafniaceae	4063	100	100	0	0	0	124	3.9	3.5	0.4	3.5	92.6	255	19.1	19.1	0	6.7	74.2	194	4.1	4	0.1	1.7	94.2	954	10.6	10.1	0.5	2.6	86.8	425	6.4	6.3	0.1	4.1	89.5	758	enterobacterales_odb10	100	99.8	0.2	0	0	440
656519	Halanaerobium_hydrogeniformans	Clostridia	2295	99.2	97.6	1.6	0.8	0	124	3.9	3.9	0	1.6	94.5	255	19	18	1	5.7	75.3	194	3	2.7	0.3	1.9	95.1	954	8.9	8.7	0.2	2.1	89	425	6.4	6.3	0.1	3.2	90.4	758	clostridia_odb10	93.9	92.7	1.2	0.4	5.7	247
572479	Halanaerobium_praevalens_dsm_2228	Clostridia	2068	100	99.2	0.8	0	0	124	3.5	3.1	0.4	0.8	95.7	255	17	16.5	0.5	5.7	77.3	194	3	2.6	0.4	2	95	954	9.2	8.5	0.7	1.6	89.2	425	5.3	5.3	0	2.8	91.9	758	clostridia_odb10	95.1	94.3	0.8	0.4	4.5	247
1293054	Halanaerobium_saccharolyticum_subsp_saccharolyticum_dsm_6643	Clostridia	2664	100	98.4	1.6	0	0	124	3.1	2.7	0.4	1.6	95.3	255	19.6	18.6	1	5.2	75.2	194	2.6	2.3	0.3	2.2	95.2	954	10.1	9.9	0.2	1.4	88.5	425	6.1	5.8	0.3	3.7	90.2	758	clostridia_odb10	94.7	94.3	0.4	0.8	4.5	247
272569	Haloarcula_marismortui_atcc_43049	Euryarchaeota	4240	18.5	17.7	0.8	12.9	68.6	124	6.7	6.7	0	3.5	89.8	255	94.8	94.8	0	2.1	3.1	194	4.5	4.1	0.4	1.3	94.2	954	5.4	4.2	1.2	1.4	93.2	425	4.7	4.2	0.5	6.3	89	758	halobacteriales_odb10	94.4	93.8	0.6	2.7	2.9	904
866895	Halobacillus_halophilus_dsm_2266	Halobacillus	4118	100	100	0	0	0	124	5.1	5.1	0	2.4	92.5	255	22.1	21.1	1	4.6	73.3	194	3.7	3.4	0.3	2.8	93.5	954	12.3	11.1	1.2	1.9	85.8	425	5.8	5.7	0.1	3.8	90.4	758	bacillales_odb10	99.8	99.6	0.2	0.2	0	450
195088	Halobacillus_karajensis	Halobacillus	3994	100	100	0	0	0	124	4.3	3.9	0.4	2.7	93	255	21.6	21.1	0.5	5.2	73.2	194	4	3.7	0.3	2.5	93.5	954	11.3	9.4	1.9	2.6	86.1	425	5.9	5.8	0.1	4.1	90	758	bacillales_odb10	100	99.6	0.4	0	0	450
478009	Halobacterium_salinarum_r1	Euryarchaeota	2707	18.5	17.7	0.8	12.1	69.4	124	8.2	8.2	0	3.9	87.9	255	99.5	99.5	0	0	0.5	194	4.8	4.5	0.3	1.3	93.9	954	4.9	4.2	0.7	1.6	93.5	425	5	4.9	0.1	5.1	89.9	758	halobacteriales_odb10	94.2	93.8	0.4	0	5.8	904
748449	Halobacteroides_halobius_dsm_5150	Clostridia	2468	98.4	97.6	0.8	0.8	0.8	124	2.8	2.4	0.4	2	95.2	255	19	18	1	4.6	76.4	194	3.6	3.4	0.2	2	94.4	954	8.4	7.5	0.9	2.6	89	425	5.8	5.7	0.1	3.7	90.5	758	clostridia_odb10	95.9	94.3	1.6	0.4	3.7	247
309800	Haloferax_volcanii_ds2	Euryarchaeota	4027	20.2	19.4	0.8	13.7	66.1	124	7.5	7.5	0	4.3	88.2	255	100	99.5	0.5	0	0	194	5.1	4.9	0.2	1.5	93.4	954	5.4	4.7	0.7	2.1	92.5	425	5.2	4.9	0.3	6.2	88.6	758	haloferacales_odb10	99.9	99.7	0.2	0.1	0	1039
373903	Halothermothrix_orenii_h_168	Clostridia	2342	99.2	97.6	1.6	0	0.8	124	4.3	3.9	0.4	2.4	93.3	255	24.7	23.7	1	4.6	70.7	194	4	3.9	0.1	1.8	94.2	954	8.4	8.2	0.2	1.4	90.2	425	6.1	5.8	0.3	3.8	90.1	758	clostridia_odb10	95.1	93.1	2	0.8	4.1	247
1304833	Hassallia_byssoidea_vb512170	Cyanobacteria	10181	100	24.2	75.8	0	0	124	7.8	4.7	3.1	6.3	85.9	255	22.1	14.9	7.2	3.6	74.3	194	6.6	4.7	1.9	2.4	91	954	22.9	18.4	4.5	4.7	72.4	425	9.5	6.7	2.8	5	85.5	758	bacteria_odb10	100	24.2	75.8	0	0	124
883114	Helcococcus_kunzii_atcc_51366	Tissierellia	1882	96.8	94.4	2.4	0.8	2.4	124	3.1	2.7	0.4	1.2	95.7	255	13.9	13.9	0	4.6	81.5	194	2.5	2.4	0.1	1.9	95.6	954	7.5	7.3	0.2	0.5	92	425	4.4	4.4	0	2.4	93.2	758	tissierellales_odb10	93.8	91.7	2.1	0.5	5.7	433
85962	Helicobacter_pylori_26695	Epsilonproteobacteria	1566	81.5	81.5	0	7.3	11.2	124	2	2	0	1.2	96.8	255	13.4	13.4	0	3.1	83.5	194	1.8	1.8	0	0.9	97.3	954	4.5	4.5	0	1.4	94.1	425	4.1	4.1	0	2.2	93.7	758	campylobacterales_odb10	99.5	99.5	0	0.3	0.2	628
211	Helicobacter_sp_clo_3	Epsilonproteobacteria	1846	83.1	83.1	0	7.3	9.6	124	1.6	1.6	0	0.4	98	255	13.9	13.9	0	4.6	81.5	194	1.8	1.8	0	1.2	97	954	4	4	0	2.1	93.9	425	4.1	4.1	0	3.3	92.6	758	campylobacterales_odb10	94.6	94.6	0	0.5	4.9	628
498761	Heliobacterium_modesticaldum_ice1	Clostridia	3002	100	97.6	2.4	0	0	124	2.4	2.4	0	2	95.6	255	19.1	17	2.1	5.7	75.2	194	3.7	3.6	0.1	1.7	94.6	954	9.4	9.4	0	1.9	88.7	425	5.4	5.1	0.3	4.4	90.2	758	firmicutes_odb10	95.9	95.4	0.5	0	4.1	218
316274	Herpetosiphon_aurantiacus_dsm_785	Chloroflexi	5278	91.1	90.3	0.8	6.5	2.4	124	4.3	3.9	0.4	3.9	91.8	255	20.6	20.1	0.5	5.2	74.2	194	5	4.5	0.5	1.4	93.6	954	12.7	11.5	1.2	1.6	85.7	425	6.3	6.2	0.1	4.5	89.2	758	chloroflexi_odb10	99.3	99.3	0	0.7	0	271
70996	Herpetosiphon_geysericola	Chloroflexi	4688	93.5	93.5	0	2.4	4.1	124	5.5	5.1	0.4	2.7	91.8	255	20.1	19.6	0.5	5.2	74.7	194	4.8	4.3	0.5	1.3	93.9	954	12.2	10.8	1.4	2.1	85.7	425	6.4	6.3	0.1	4.6	89	758	chloroflexi_odb10	97.4	97	0.4	0.7	1.9	271
518637	Holdemanella_biformis_dsm_3989	Erysipelotrichaceae	2529	91.9	88.7	3.2	2.4	5.7	124	3.1	3.1	0	2.4	94.5	255	15.5	15.5	0	4.1	80.4	194	2.8	2.6	0.2	1.8	95.4	954	8	7.8	0.2	2.1	89.9	425	4.2	4.2	0	4.1	91.7	758	firmicutes_odb10	89	88.5	0.5	1.8	9.2	218
545696	Holdemania_filiformis_dsm_12042	Erysipelotrichaceae	4223	94.3	92.7	1.6	3.2	2.5	124	2.7	2.7	0	2.7	94.6	255	16.5	16	0.5	5.2	78.3	194	2.6	2.4	0.2	2	95.4	954	7.5	7.3	0.2	1.9	90.6	425	4	4	0	4.2	91.8	758	firmicutes_odb10	89.5	88.1	1.4	2.8	7.7	218
9606	Homo_sapiens	Metazoa	23356	35.5	31.5	4	12.1	52.4	124	99.6	91.8	7.8	0.4	0	255	64.5	48.5	16	6.7	28.8	194	99.4	92	7.4	0.3	0.3	954	45.7	38.6	7.1	6.1	48.2	425	75.9	61.3	14.6	3.3	20.8	758	primates_odb10	99.3	93.5	5.8	0.1	0.6	13780
443218	Hoyosella_subflava_dqs3_9a1	Actinobacteria	4705	100	99.2	0.8	0	0	124	4.7	3.9	0.8	2	93.3	255	18.6	18.6	0	4.1	77.3	194	3.5	3.4	0.1	1.7	94.8	954	8.3	7.8	0.5	1.9	89.8	425	5.5	5	0.5	4.6	89.9	758	corynebacteriales_odb10	97.2	96.4	0.8	1.2	1.6	743
1484	Hydrogenibacillus_schlegelii	other_Bacillaceae	2081	84.7	84.7	0	2.4	12.9	124	2	2	0	2.4	95.6	255	17.5	17	0.5	5.2	77.3	194	3.1	3	0.1	1.2	95.7	954	7.5	7.3	0.2	0.9	91.6	425	4.5	4.4	0.1	3.4	92.1	758	firmicutes_odb10	76.1	76.1	0	3.7	20.2	218
392423	Hydrogenivirga_sp_128_5_r1_1	Aquificae	3808	90.3	60.5	29.8	3.2	6.5	124	4.7	3.9	0.8	2.4	92.9	255	22.1	14.9	7.2	4.1	73.8	194	2.9	2.1	0.8	1.9	95.2	954	7.5	5.4	2.1	1.9	90.6	425	5.8	4	1.8	3.8	90.4	758	bacteria_odb10	90.3	60.5	29.8	3.2	6.5	124
608538	Hydrogenobacter_thermophilus_tk_6	Aquificae	1894	87.9	87.9	0	4	8.1	124	3.9	3.9	0	2.4	93.7	255	23.7	23.2	0.5	2.1	74.2	194	2.8	2.7	0.1	1.4	95.8	954	8	7.8	0.2	1.6	90.4	425	5.4	5.4	0	3.2	91.4	758	bacteria_odb10	87.9	87.9	0	4	8.1	124
380749	Hydrogenobaculum_sp_y04aas1	Aquificae	1629	83.9	83.9	0	8.9	7.2	124	3.1	3.1	0	1.2	95.7	255	20.6	20.1	0.5	3.1	76.3	194	2.5	2.5	0	1	96.5	954	5.6	5.6	0	1.4	93	425	5.3	5.3	0	2.8	91.9	758	aquificae_odb10	98.4	98.2	0.2	0	1.6	549
415426	Hyperthermus_butylicus_dsm_5456	Crenarchaeota	1602	12.1	11.3	0.8	8.9	79	124	7.1	7.1	0	5.5	87.4	255	92.8	92.8	0	1.5	5.7	194	6	5.7	0.3	1.6	92.4	954	1.6	1.6	0	0.7	97.7	425	4.3	4.2	0.1	4.5	91.2	758	desulfurococcales_odb10	96.1	95.5	0.6	0.8	3.1	491
945713	Ignavibacterium_album_jcm_16511	Ignavibacteriae	3195	98.4	98.4	0	0	1.6	124	6.3	6.3	0	1.6	92.1	255	21.6	21.1	0.5	4.6	73.8	194	4.7	4.6	0.1	1.8	93.5	954	10.5	9.6	0.9	1.2	88.3	425	7	6.9	0.1	3.7	89.3	758	bacteria_odb10	98.4	98.4	0	0	1.6	124
940295	Ignicoccus_islandicus_dsm_13165	Crenarchaeota	1511	16.1	16.1	0	9.7	74.2	124	5.9	5.9	0	3.5	90.6	255	93.8	93.8	0	1.5	4.7	194	5	4.8	0.2	1.5	93.5	954	1.2	1.2	0	0.7	98.1	425	5	4.9	0.1	5	90	758	desulfurococcales_odb10	91.9	91.9	0	0.6	7.5	491
1313172	Ilumatobacter_coccineus_ym16_304	Actinobacteria	4291	95.2	95.2	0	2.4	2.4	124	3.5	3.5	0	2.7	93.8	255	18.6	18.6	0	2.6	78.8	194	3.2	3	0.2	1.5	95.3	954	9.6	8.9	0.7	2.1	88.3	425	6.3	6.3	0	3.4	90.3	758	actinobacteria_phylum_odb10	89.1	88.4	0.7	2.4	8.5	292
572544	Ilyobacter_polytropus_dsm_2926	Fusobacteria	2880	98.4	96.8	1.6	0	1.6	124	3.5	2.7	0.8	1.6	94.9	255	16.5	16	0.5	6.7	76.8	194	3.2	3	0.2	2.1	94.7	954	9.2	8.7	0.5	1.2	89.6	425	5.7	5.4	0.3	4.1	90.2	758	bacteria_odb10	98.4	96.8	1.6	0	1.6	124
584657	Intrasporangium_chromatireducens_q5_1	Actinobacteria	4366	98.4	98.4	0	0.8	0.8	124	4.3	3.5	0.8	2.4	93.3	255	20.1	19.1	1	5.2	74.7	194	3.4	3.2	0.2	1.6	95	954	8.9	8	0.9	2.4	88.7	425	5.4	5.3	0.1	4.2	90.4	758	micrococcales_odb10	96.3	95.9	0.4	0.9	2.8	537
743718	Isoptericola_variabilis_225	Actinobacteria	2881	99.2	99.2	0	0.8	0	124	3.9	3.9	0	2	94.1	255	17.5	16.5	1	6.2	76.3	194	3.1	3	0.1	1.3	95.6	954	8.7	7.8	0.9	2.1	89.2	425	5.1	5	0.1	4.4	90.5	758	micrococcales_odb10	99.5	99.3	0.2	0.2	0.3	537
313589	Janibacter_sp_htcc2649	Actinobacteria	4100	97.6	96.8	0.8	2.4	0	124	4.3	4.3	0	1.6	94.1	255	17	16.5	0.5	5.2	77.8	194	3.3	3.2	0.1	1.3	95.4	954	9.2	8.5	0.7	2.1	88.7	425	5.2	5.1	0.1	4.2	90.6	758	actinobacteria_class_odb10	99.4	99.4	0	0.6	0	356
889306	Jeotgalibacillus_soli_cunha_et_al_2012	Planococcaceae	3938	96.8	96	0.8	0	3.2	124	4.3	3.9	0.4	3.1	92.6	255	19.1	18.6	0.5	6.2	74.7	194	3.9	3.6	0.3	1.9	94.2	954	10.5	8.9	1.6	2.8	86.7	425	6.2	5.8	0.4	4.1	89.7	758	bacillales_odb10	98.9	98.7	0.2	0.2	0.9	450
1461582	Jeotgalicoccus_sp_13mg44_air	Staphylococcaceae	2181	99.2	98.4	0.8	0	0.8	124	2.8	2.4	0.4	1.6	95.6	255	16	16	0	5.2	78.8	194	3.1	3	0.1	2.2	94.7	954	10.4	9.9	0.5	0.9	88.7	425	5.1	5.1	0	3.2	91.7	758	bacillales_odb10	96.9	96.9	0	0.4	2.7	450
471856	Jonesia_denitrificans_dsm_20603	Actinobacteria	2511	98.4	98.4	0	1.6	0	124	3.5	3.5	0	2	94.5	255	18	17.5	0.5	3.1	78.9	194	3.2	3.2	0	1.5	95.3	954	7.5	7.3	0.2	1.6	90.9	425	5.1	5.1	0	3.7	91.2	758	micrococcales_odb10	98.5	98.3	0.2	0.2	1.3	537
1111126	Jonquetella_sp_bv3c21	Synergistetes	1566	89.5	88.7	0.8	3.2	7.3	124	1.6	1.6	0	2	96.4	255	17	17	0	4.6	78.4	194	1.8	1.8	0	1.6	96.6	954	5.9	5.9	0	1.9	92.2	425	4.5	4.5	0	2.9	92.6	758	synergistetes_odb10	90.4	90.2	0.2	0.8	8.8	655
1410657	Kandleria_vitulina_dsm_20405	Erysipelotrichaceae	2043	94.4	94.4	0	1.6	4	124	2.4	2	0.4	2	95.6	255	22.1	21.6	0.5	3.1	74.8	194	2.7	2.7	0	1.6	95.7	954	8.5	8	0.5	1.6	89.9	425	5.4	5.4	0	3.8	90.8	758	mycoplasmatales_odb10	94.8	94.8	0	0.6	4.6	174
860235	Kibdelosporangium_phytohabitans	Actinobacteria	10204	99.2	95.2	4	0.8	0	124	6.3	5.5	0.8	3.1	90.6	255	21.2	19.1	2.1	4.1	74.7	194	4.7	4.5	0.2	1.8	93.5	954	10.1	8.9	1.2	2.6	87.3	425	6.2	5.7	0.5	5	88.8	758	actinobacteria_class_odb10	99.7	98.6	1.1	0	0.3	356
266940	Kineococcus_radiotolerans_srs30216_atcc_baa_149	Actinobacteria	4681	98.4	98.4	0	0.8	0.8	124	3.9	3.9	0	2	94.1	255	18	18	0	5.2	76.8	194	3.6	3.5	0.1	1.4	95	954	8.7	8.7	0	1.6	89.7	425	5.3	5	0.3	3.7	91	758	actinobacteria_class_odb10	99.1	98.3	0.8	0.3	0.6	356
1184609	Kineosphaera_limosa_nbrc_100340	Actinobacteria	4422	97.6	96.8	0.8	2.4	0	124	4.3	4.3	0	1.6	94.1	255	17.5	17	0.5	4.6	77.9	194	3	2.9	0.1	1.8	95.2	954	8.4	7.5	0.9	1.6	90	425	5.7	5.3	0.4	4.5	89.8	758	micrococcales_odb10	97.2	96.5	0.7	1.1	1.7	537
1028307	Klebsiella_aerogenes_KCTC_2190	Klebsiella/Raoultella	4912	100	100	0	0	0	124	3.9	3.5	0.4	2.7	93.4	255	19.6	19.1	0.5	6.7	73.7	194	3.8	3.8	0	2	94.2	954	11.1	10.4	0.7	1.4	87.5	425	6.7	6.6	0.1	4.4	88.9	758	enterobacterales_odb10	100	99.5	0.5	0	0	440
1006551	Klebsiella_michiganensis_KCTC_1686	Klebsiella/Raoultella	5488	100	100	0	0	0	124	3.9	3.5	0.4	2.7	93.4	255	19.6	19.6	0	6.2	74.2	194	3.7	3.7	0	1.9	94.4	954	11.5	10.6	0.9	1.4	87.1	425	7.4	7.3	0.1	4	88.6	758	enterobacterales_odb10	99.8	99.3	0.5	0.2	0	440
272620	Klebsiella_pneumoniae_subsp_pneumoniae_mgh_78578	Klebsiella/Raoultella	5185	98.4	98.4	0	1.6	0	124	3.9	3.5	0.4	2.7	93.4	255	19.6	19.6	0	6.2	74.2	194	4.1	4	0.1	2.2	93.7	954	10.3	8.7	1.6	1.6	88.1	425	6.7	6.6	0.1	4.4	88.9	758	enterobacterales_odb10	98.9	98.4	0.5	0.7	0.4	440
640131	Klebsiella_variicola_At-22	Klebsiella/Raoultella	5057	99.2	99.2	0	0	0.8	124	3.9	3.5	0.4	2.7	93.4	255	19.6	19.1	0.5	6.2	74.2	194	4	3.9	0.1	2	94	954	11	9.4	1.6	1.4	87.6	425	7	6.9	0.1	4.2	88.8	758	enterobacterales_odb10	99.6	98.9	0.7	0	0.4	440
37923	Kocuria_kristinae	Actinobacteria	1782	93.5	93.5	0	4	2.5	124	3.9	3.9	0	1.2	94.9	255	17.5	17.5	0	3.6	78.9	194	3	2.9	0.1	1.6	95.4	954	7.6	7.1	0.5	0.9	91.5	425	5.7	5.7	0	2.9	91.4	758	micrococcales_odb10	89.6	89.4	0.2	1.1	9.3	537
1300165	Kosakonia_cowanii_DSM_18146_888-76	other_Enterobacteriaceae	4360	100	100	0	0	0	124	3.5	3.1	0.4	3.1	93.4	255	20.1	20.1	0	6.2	73.7	194	3.5	3.5	0	2	94.5	954	10.6	9.9	0.7	1.4	88	425	6.6	6.5	0.1	3.8	89.6	758	enterobacterales_odb10	98.8	98.6	0.2	0.2	1	440
186479	Kouleothrix_aurantiaca	Chloroflexi	7843	63.7	62.9	0.8	21.8	14.5	124	2	2	0	3.5	94.5	255	13.4	13.4	0	8.2	78.4	194	2.8	2.7	0.1	1.8	95.4	954	7.8	7.1	0.7	4	88.2	425	2.9	2.9	0	5	92.1	758	chloroflexi_odb10	59.4	58.7	0.7	14.8	25.8	271
485913	Ktedonobacter_racemifer_dsm_44963	Chloroflexi	11453	94.4	86.3	8.1	4	1.6	124	6.7	5.9	0.8	6.3	87	255	24.2	20.6	3.6	3.1	72.7	194	5.3	4.4	0.9	2.6	92.1	954	12.2	9.4	2.8	4.2	83.6	425	6.6	5.8	0.8	5.4	88	758	bacteria_odb10	94.4	86.3	8.1	4	1.6	124
1750719	Kurthia_sp_11kri321	Planococcaceae	2893	100	99.2	0.8	0	0	124	3.9	3.5	0.4	3.1	93	255	19.6	19.1	0.5	4.1	76.3	194	3.7	3.5	0.2	2.2	94.1	954	11.6	10.4	1.2	1.2	87.2	425	5.6	5.1	0.5	4.2	90.2	758	bacillales_odb10	99.3	99.3	0	0.2	0.5	450
562970	Kyrpidia_tusciae_dsm_2912	Alicyclobacillaceae	3150	98.4	97.6	0.8	0.8	0.8	124	3.9	3.5	0.4	2	94.1	255	21.1	19.6	1.5	4.6	74.3	194	3.7	3.5	0.2	1.8	94.5	954	10.4	9.9	0.5	1.9	87.7	425	5.9	5.5	0.4	3.7	90.4	758	firmicutes_odb10	94.5	94	0.5	0.5	5	218
478801	Kytococcus_sedentarius_dsm_20547	Actinobacteria	2554	97.6	97.6	0	1.6	0.8	124	3.9	3.9	0	1.6	94.5	255	16.5	16.5	0	3.6	79.9	194	3	2.9	0.1	1.7	95.3	954	7.8	7.3	0.5	1.4	90.8	425	4.9	4.6	0.3	3.4	91.7	758	micrococcales_odb10	93	92.4	0.6	0.4	6.6	537
1095629	Laccaria_amethystina_laam_08_1	Holomycota	21020	33.9	32.3	1.6	12.9	53.2	124	97.7	95.3	2.4	2.4	0.1	255	59.8	56.2	3.6	5.7	34.5	194	55.4	53.7	1.7	5.7	38.9	954	31.3	28.9	2.4	7.3	61.4	425	99.1	97.5	1.6	0.3	0.6	758	agaricales_odb10	97.5	96.1	1.4	1.4	1.1	3870
357809	Lachnoclostridium_phytofermentans_isdg	Clostridia	3902	97.6	96.8	0.8	1.6	0.8	124	3.1	2.7	0.4	3.5	93.4	255	19.1	16	3.1	5.7	75.2	194	3.4	3	0.4	2	94.6	954	9.1	8.2	0.9	2.1	88.8	425	6.2	5.8	0.4	3.6	90.2	758	clostridiales_odb10	99.6	98.5	1.1	0.4	0	264
1423715	Lactobacillus_acidifarinae_dsm_19394	Lactobacillales	2657	88.7	87.1	1.6	4.8	6.5	124	2.8	2.4	0.4	2	95.2	255	13.9	13.9	0	4.1	82	194	2.2	2.2	0	2	95.8	954	7	6.8	0.2	1.6	91.4	425	5	4.7	0.3	3	92	758	lactobacillales_odb10	97.5	97	0.5	1.2	1.3	402
1579	Lactobacillus_acidophilus	Lactobacillales	1777	96	96	0	1.6	2.4	124	3.1	2.7	0.4	1.6	95.3	255	15.4	14.9	0.5	4.1	80.5	194	2.5	2.4	0.1	1.7	95.8	954	5.6	5.4	0.2	1.9	92.5	425	4.8	4.7	0.1	2.8	92.4	758	lactobacillales_odb10	97	96.3	0.7	0.2	2.8	402
1423718	Lactobacillus_agilis_dsm_20509	Lactobacillales	1951	96	95.2	0.8	3.2	0.8	124	3.1	2.7	0.4	1.6	95.3	255	17	16.5	0.5	4.6	78.4	194	2.3	2.2	0.1	2	95.7	954	7.8	7.8	0	1.2	91	425	5.1	5	0.1	3	91.9	758	lactobacillales_odb10	98.2	98	0.2	1.2	0.6	402
525309	Lactobacillus_antri_dsm_16041	Lactobacillales	2224	96	95.2	0.8	4	0	124	2.8	2.4	0.4	1.6	95.6	255	18	17	1	4.6	77.4	194	2.3	2.3	0	2.3	95.4	954	8.2	8	0.2	0.5	91.3	425	4.3	4.2	0.1	3.8	91.9	758	lactobacillales_odb10	98.8	98.3	0.5	0.5	0.7	402
303541	Lactobacillus_apis	Lactobacillales	1508	89.5	89.5	0	2.4	8.1	124	3.1	3.1	0	1.2	95.7	255	13.4	12.9	0.5	4.1	82.5	194	2.4	2.4	0	1.3	96.3	954	5.6	5.4	0.2	1.6	92.8	425	4.5	4.5	0	2.5	93	758	mycoplasmatales_odb10	83.9	83.9	0	2.3	13.8	174
1580	Lactobacillus_brevis	Lactobacillales	2788	94.3	93.5	0.8	0.8	4.9	124	3.9	3.1	0.8	1.6	94.5	255	15.4	14.9	0.5	4.6	80	194	2.9	2.8	0.1	1.6	95.5	954	8	7.5	0.5	1.4	90.6	425	4.1	3.8	0.3	3.2	92.7	758	lactobacillales_odb10	99.7	99	0.7	0.2	0.1	402
1582	Lactobacillus_casei	Lactobacillales	2671	98.4	97.6	0.8	0.8	0.8	124	3.1	2.7	0.4	1.6	95.3	255	16.5	16.5	0	4.6	78.9	194	2.4	2.3	0.1	2.1	95.5	954	6.8	6.6	0.2	1.6	91.6	425	4.5	4.4	0.1	4	91.5	758	lactobacillales_odb10	99.8	99.3	0.5	0.2	0	402
1392007	Lactobacillus_equi_dpc_6820	Lactobacillales	2019	87.1	87.1	0	8.1	4.8	124	2.4	2	0.4	1.2	96.4	255	16	15.5	0.5	5.2	78.8	194	2.2	2.2	0	1.9	95.9	954	6.6	6.4	0.2	1.2	92.2	425	4.2	4.1	0.1	3.2	92.6	758	lactobacillales_odb10	92.7	92.5	0.2	5.2	2.1	402
1400520	Lactobacillus_fabifermentans_t30pcm01	Lactobacillales	3360	98.4	97.6	0.8	0	1.6	124	3.5	3.1	0.4	1.2	95.3	255	18	17.5	0.5	5.7	76.3	194	2.4	2.4	0	2.3	95.3	954	7.8	7.3	0.5	1.6	90.6	425	4.8	4.7	0.1	3.8	91.4	758	lactobacillales_odb10	99.3	99.3	0	0	0.7	402
525328	Lactobacillus_iners_dsm_13335	Lactobacillales	1214	90.3	90.3	0	2.4	7.3	124	2.4	2	0.4	2	95.6	255	13.9	13.4	0.5	4.1	82	194	2.3	2.2	0.1	1.4	96.3	954	6.8	6.6	0.2	1.2	92	425	4.7	4.6	0.1	2.4	92.9	758	mycoplasmatales_odb10	84.5	83.9	0.6	2.3	13.2	174
1033837	Lactobacillus_kefiranofaciens_zw3	Lactobacillales	2162	95.2	94.4	0.8	2.4	2.4	124	2.8	2.4	0.4	1.2	96	255	17.5	16.5	1	4.6	77.9	194	2.5	2.5	0	1.6	95.9	954	6.1	5.9	0.2	1.9	92	425	5	4.9	0.1	3	92	758	lactobacillales_odb10	98.8	98.3	0.5	0.7	0.5	402
1302272	Lactobacillus_kimchicus_jcm_15530	Lactobacillales	2470	97.6	97.6	0	1.6	0.8	124	2.4	1.6	0.8	1.6	96	255	17.5	17	0.5	4.6	77.9	194	2.4	2.4	0	2.1	95.5	954	7	6.8	0.2	2.1	90.9	425	5.6	5.5	0.1	3.6	90.8	758	lactobacillales_odb10	97.8	97.8	0	1.5	0.7	402
220668	Lactobacillus_plantarum_wcfs1	Lactobacillales	3108	100	99.2	0.8	0	0	124	3.9	3.1	0.8	1.6	94.5	255	18.5	18	0.5	5.7	75.8	194	2.7	2.6	0.1	2.4	94.9	954	8.7	7.8	0.9	1.4	89.9	425	5.6	5.5	0.1	3.8	90.6	758	lactobacillales_odb10	100	99.5	0.5	0	0	402
1114972	Lactobacillus_rossiae_dsm_15814	Lactobacillales	2635	94.3	93.5	0.8	0.8	4.9	124	3.5	2.7	0.8	1.6	94.9	255	14	11.9	2.1	5.2	80.8	194	2.7	2.7	0	1.9	95.4	954	7.3	6.8	0.5	1.2	91.5	425	4.4	4	0.4	3.2	92.4	758	lactobacillales_odb10	99.7	98.5	1.2	0	0.3	402
348151	Lactobacillus_siliginis	Lactobacillales	1922	94.4	94.4	0	0	5.6	124	3.2	2.4	0.8	1.2	95.6	255	13.9	13.4	0.5	3.6	82.5	194	2.4	2.4	0	1.9	95.7	954	7.6	7.1	0.5	0.5	91.9	425	3.9	3.8	0.1	3.3	92.8	758	lactobacillales_odb10	98	97.8	0.2	0.2	1.8	402
1363	Lactococcus_garvieae	Lactobacillales	2281	98.4	98.4	0	1.6	0	124	3.1	2.7	0.4	1.6	95.3	255	16.5	16.5	0	4.6	78.9	194	3	2.8	0.2	1.7	95.3	954	8	7.8	0.2	1.6	90.4	425	4.6	4.5	0.1	3.4	92	758	lactobacillales_odb10	98.8	98.3	0.5	0.5	0.7	402
272623	Lactococcus_lactis_subsp_lactis_il1403	Lactobacillales	2266	97.6	96.8	0.8	2.4	0	124	3.5	3.1	0.4	1.6	94.9	255	17	14.9	2.1	4.1	78.9	194	2.9	2.9	0	2.1	95	954	8.4	8.2	0.2	1.6	90	425	5.5	5.4	0.1	3.8	90.7	758	lactobacillales_odb10	98	97.8	0.2	1	1	402
297352	Lactococcus_piscium_mkfs47	Lactobacillales	2403	99.2	98.4	0.8	0.8	0	124	2.8	2.4	0.4	1.2	96	255	14.9	14.4	0.5	4.6	80.5	194	2.8	2.8	0	1.8	95.4	954	7.3	6.8	0.5	1.6	91.1	425	5.8	5.7	0.1	3.4	90.8	758	lactobacillales_odb10	98	97.8	0.2	0	2	402
1776443	Lactococcus_sp_dd01	Lactobacillales	2260	97.6	96.8	0.8	1.6	0.8	124	3.1	2.7	0.4	1.6	95.3	255	17	17	0	4.1	78.9	194	3	2.8	0.2	1.7	95.3	954	7.7	7.5	0.2	1.4	90.9	425	4.7	4.6	0.1	3.3	92	758	lactobacillales_odb10	96.8	95.8	1	1.2	2	402
7897	Latimeria_chalumnae	Metazoa	19568	30.6	29	1.6	13.7	55.7	124	89.8	88.2	1.6	5.1	5.1	255	56.7	49	7.7	7.7	35.6	194	91.3	89.9	1.4	4.4	4.3	954	38.3	35.5	2.8	8.5	53.2	425	65.1	55.9	9.2	6.9	28	758	vertebrata_odb10	88.5	86.9	1.6	5.1	6.4	3354
1528099	Lawsonella_clevelandensis	Actinobacteria	1378	94.4	94.4	0	1.6	4	124	2.7	2.7	0	1.2	96.1	255	18	18	0	2.1	79.9	194	2.7	2.7	0	1	96.3	954	6.8	6.6	0.2	2.1	91.1	425	5.8	5.7	0.1	2.2	92	758	corynebacteriales_odb10	76.5	76.4	0.1	0.5	23	743
1234378	Lawsonia_intracellularis_n343	Deltaproteobacteria	1368	88.7	88.7	0	6.5	4.8	124	2.4	2.4	0	2	95.6	255	18.6	18.6	0	3.6	77.8	194	2.3	2.2	0.1	1	96.7	954	7.1	7.1	0	1.2	91.7	425	5.4	5.3	0.1	3	91.6	758	desulfovibrionales_odb10	77.2	77.1	0.1	0.4	22.4	777
68170	Lechevalieria_aerocolonigenes	Actinobacteria	8237	96.8	96	0.8	0.8	2.4	124	5.5	5.5	0	3.5	91	255	19.5	18	1.5	3.6	76.9	194	4.3	4.1	0.2	1.8	93.9	954	10.6	9.2	1.4	2.1	87.3	425	5.2	5.1	0.1	4.7	90.1	758	actinobacteria_class_odb10	98.1	97.5	0.6	0.6	1.3	356
297246	Legionella_pneumophila_str_paris	Legionellales	3166	100	100	0	0	0	124	4.3	4.3	0	3.5	92.2	255	18.5	18	0.5	5.7	75.8	194	4.1	4	0.1	1.5	94.4	954	11.1	10.6	0.5	0.9	88	425	6.7	6.7	0	4.2	89.1	758	legionellales_odb10	99.9	99.9	0	0	0.1	772
347515	Leishmania_major	Excavata	8314	14.5	10.5	4	13.7	71.8	124	53.8	51.8	2	10.6	35.6	255	54.6	27.8	26.8	5.2	40.2	194	31.1	27.7	3.4	4.3	64.6	954	14.1	12	2.1	4.9	81	425	27.6	24	3.6	8.8	63.6	758	euglenozoa_odb10	100	100	0	0	0	130
158841	Leminorella_richardii_NCTC_12151	Budviciaceae	3579	96	96	0	1.6	2.4	124	4.3	3.9	0.4	3.1	92.6	255	18.5	18	0.5	5.2	76.3	194	3.6	3.5	0.1	1.9	94.5	954	9.9	9.2	0.7	2.4	87.7	425	6.4	6.3	0.1	4.5	89.1	758	enterobacterales_odb10	96.8	96.6	0.2	1.4	1.8	440
1472767	Lentibacillus_amyloliquefaciens	other_Bacillaceae	3587	98.4	98.4	0	0.8	0.8	124	4.3	3.5	0.8	2	93.7	255	21.1	20.6	0.5	6.7	72.2	194	4.1	3.8	0.3	1.9	94	954	11.8	10.6	1.2	1.4	86.8	425	6	5.9	0.1	3.2	90.8	758	bacillales_odb10	98	98	0	0.2	1.8	450
313628	Lentisphaera_araneosa_htcc2155	Lentisphaera_Araneosa_HTCC2155_node	5104	84.7	83.9	0.8	4.8	10.5	124	3.5	3.5	0	2	94.5	255	16	16	0	3.6	80.4	194	2.9	2.9	0	1.9	95.2	954	9.1	8.9	0.2	2.8	88.1	425	6.5	6.5	0	3.3	90.2	758	bacteria_odb10	84.7	83.9	0.8	4.8	10.5	124
1586287	Lentzea_guizhouensis	Actinobacteria	8927	96.8	95.2	1.6	0.8	2.4	124	5.5	5.5	0	3.5	91	255	19	17.5	1.5	5.2	75.8	194	4.2	4.1	0.1	1.9	93.9	954	10.9	8.5	2.4	2.1	87	425	5.7	5.4	0.3	4.6	89.7	758	actinobacteria_class_odb10	96.3	96.3	0	0.3	3.4	356
229920	Leptolinea_tardivitalis	Chloroflexi	2939	88.7	87.9	0.8	3.2	8.1	124	4.7	4.3	0.4	2.7	92.6	255	20.6	19.6	1	3.6	75.8	194	3.3	3	0.3	1.9	94.8	954	9.9	9.2	0.7	0.7	89.4	425	5.2	5.1	0.1	3.8	91	758	chloroflexi_odb10	90.4	88.2	2.2	0.4	9.2	271
102129	Leptolyngbya_sp_pcc_7375	Cyanobacteria	7828	98.4	96	2.4	1.6	0	124	5.5	4.7	0.8	4.3	90.2	255	20.1	19.6	0.5	4.6	75.3	194	4.7	4.5	0.2	1.9	93.4	954	21	19.8	1.2	3.3	75.7	425	7.4	6.6	0.8	5	87.6	758	synechococcales_odb10	99.2	98.1	1.1	0	0.8	788
322866	Leptolyngbya_valderiana_bdu_20041	Cyanobacteria	5400	90.3	68.5	21.8	1.6	8.1	124	4.3	2.7	1.6	3.9	91.8	255	20.1	14.4	5.7	4.6	75.3	194	4.5	3.7	0.8	2.2	93.3	954	16.3	15.1	1.2	2.8	80.9	425	6.7	5.4	1.3	4.2	89.1	758	synechococcales_odb10	79.9	77.9	2	1.6	18.5	788
929563	Leptonema_illini_dsm_21528	Spirochaetes	4161	92.7	92.7	0	4	3.3	124	4.3	4.3	0	2.7	93	255	16.5	16.5	0	4.1	79.4	194	3.3	3.2	0.1	2.2	94.5	954	8	7.3	0.7	1.4	90.6	425	5.5	5.4	0.1	4.9	89.6	758	spirochaetia_odb10	98.4	96.7	1.7	0.8	0.8	239
189518	Leptospira_interrogans_serovar_lai_str_56601	Spirochaetes	3706	87.9	87.9	0	5.6	6.5	124	3.9	3.9	0	1.6	94.5	255	16.5	16.5	0	5.2	78.3	194	3.7	3.6	0.1	2	94.3	954	8.4	8.2	0.2	2.1	89.5	425	5.9	5.8	0.1	4.5	89.6	758	spirochaetia_odb10	100	100	0	0	0	239
1193012	Leptospira_sp_fiocruz_lv3954	Spirochaetes	4059	84.7	84.7	0	8.9	6.4	124	3.9	3.9	0	1.6	94.5	255	16	16	0	5.2	78.8	194	3	2.8	0.2	2	95	954	8.5	8	0.5	2.1	89.4	425	5.6	5.5	0.1	4.2	90.2	758	spirochaetia_odb10	97.9	97.9	0	0.8	1.3	239
178606	Leptospirillum_ferriphilum	Nitrospirae	2726	71.8	71.8	0	14.5	13.7	124	2.7	2.7	0	2.4	94.9	255	18	18	0	3.6	78.4	194	2.4	2.4	0	1.4	96.2	954	5.2	5.2	0	1.6	93.2	425	5.4	5.1	0.3	3.6	91	758	bacteria_odb10	71.8	71.8	0	14.5	13.7	124
596323	Leptotrichia_goodfellowii_f0264	Fusobacteria	2375	94.4	94.4	0	1.6	4	124	3.5	3.5	0	1.2	95.3	255	18	17.5	0.5	4.1	77.9	194	3.1	3	0.1	1.5	95.4	954	8	7.8	0.2	0.9	91.1	425	4.9	4.9	0	2.6	92.5	758	fusobacteriales_odb10	95.9	95.1	0.8	2.2	1.9	510
663704	Leucobacter_sp_g161	Actinobacteria	3093	94.4	94.4	0	1.6	4	124	3.5	3.1	0.4	1.6	94.9	255	15.4	14.9	0.5	4.1	80.5	194	3.1	2.9	0.2	0.9	96	954	7.3	6.6	0.7	1.6	91.1	425	5	4.9	0.1	3	92	758	micrococcales_odb10	93.9	93.3	0.6	0.4	5.7	537
1229758	Leuconostoc_carnosum_jb16	Lactobacillales	1691	99.2	99.2	0	0	0.8	124	2.4	2.4	0	1.6	96	255	17	15.5	1.5	4.1	78.9	194	2.4	2.4	0	1.9	95.7	954	7.7	7.5	0.2	0.9	91.4	425	5	5	0	3.3	91.7	758	lactobacillales_odb10	97.8	97.3	0.5	0.2	2	402
1246	Leuconostoc_lactis	Lactobacillales	1698	99.2	98.4	0.8	0	0.8	124	2	2	0	0.8	97.2	255	16.5	15.5	1	3.6	79.9	194	2.6	2.6	0	1.5	95.9	954	7.5	6.8	0.7	0.9	91.6	425	5	5	0	3.2	91.8	758	lactobacillales_odb10	98	97.5	0.5	0	2	402
203120	Leuconostoc_mesenteroides_subsp_mesenteroides_atcc_8293	Lactobacillales	2005	97.6	96.8	0.8	0.8	1.6	124	1.6	1.6	0	1.6	96.8	255	17	16	1	4.1	78.9	194	2.5	2.5	0	1.9	95.6	954	7.8	7.3	0.5	0.5	91.7	425	5.1	5.1	0	4.1	90.8	758	lactobacillales_odb10	97.3	96.8	0.5	0.2	2.5	402
1154757	Leuconostoc_pseudomesenteroides_4882	Lactobacillales	2086	91.9	91.9	0	3.2	4.9	124	2	2	0	2	96	255	15.9	14.9	1	4.1	80	194	2.4	2.4	0	1.6	96	954	6.6	6.4	0.2	0.9	92.5	425	4.6	4.6	0	3.8	91.6	758	lactobacillales_odb10	90.8	90.3	0.5	1.5	7.7	402
229921	Levilinea_saccharolytica	Chloroflexi	3173	88.7	87.9	0.8	1.6	9.7	124	4.3	3.9	0.4	3.1	92.6	255	19.6	17.5	2.1	4.6	75.8	194	3.3	2.8	0.5	1.4	95.3	954	9.9	8.7	1.2	0.2	89.9	425	4.3	4	0.3	3.8	91.9	758	chloroflexi_odb10	86.4	83.4	3	0.4	13.2	271
1555112	Limnochorda_pilosa	Limnochordia	3601	93.5	93.5	0	1.6	4.9	124	3.9	3.5	0.4	2	94.1	255	20.6	20.6	0	6.7	72.7	194	2.9	2.7	0.2	2	95.1	954	9.2	8.7	0.5	2.4	88.4	425	5.6	5.3	0.3	4.2	90.2	758	firmicutes_odb10	81.7	81.2	0.5	3.7	14.6	218
1637645	Limnoraphis_robusta_cs_951	Cyanobacteria	5458	82.2	76.6	5.6	3.2	14.6	124	5.5	3.9	1.6	5.1	89.4	255	13.4	10.8	2.6	4.6	82	194	4.6	4	0.6	2.4	93	954	18.1	14.6	3.5	4.9	77	425	5.2	4.1	1.1	5.4	89.4	758	oscillatoriales_odb10	83.4	74.7	8.7	0.5	16.1	1493
1265817	Listeria_floridensis_fsl_s10_1187	Listeriaceae	2905	87.1	87.1	0	8.1	4.8	124	3.5	3.5	0	3.5	93	255	16.5	16	0.5	4.6	78.9	194	3	3	0	2.2	94.8	954	8.2	7.5	0.7	2.4	89.4	425	4.9	4.9	0	3.2	91.9	758	bacillales_odb10	80.4	80.2	0.2	6.9	12.7	450
169963	Listeria_monocytogenes_egd_e	Listeriaceae	2846	100	99.2	0.8	0	0	124	3.9	3.1	0.8	2	94.1	255	18.5	18	0.5	5.7	75.8	194	3.6	3.6	0	2.1	94.3	954	10.4	9.2	1.2	1.9	87.7	425	6.2	6.2	0	3.4	90.4	758	bacillales_odb10	96.6	96.2	0.4	0	3.4	450
1265816	Listeria_riparia_fsl_s10_1204	Listeriaceae	3176	93.5	93.5	0	3.2	3.3	124	3.9	3.5	0.4	2	94.1	255	17	17	0	4.6	78.4	194	3.1	3.1	0	2.3	94.6	954	9.1	8.2	0.9	1.4	89.5	425	5.4	5.4	0	4	90.6	758	bacillales_odb10	88.9	88.2	0.7	3.8	7.3	450
1640	Listeria_seeligeri	Listeriaceae	2801	100	99.2	0.8	0	0	124	3.9	3.5	0.4	2.4	93.7	255	18.5	18	0.5	5.2	76.3	194	3.6	3.6	0	2.4	94	954	10.4	9.2	1.2	1.6	88	425	6.2	6.1	0.1	3.8	90	758	bacillales_odb10	96.4	96	0.4	0	3.6	450
1497679	Listeriaceae_bacterium_fsl_a5_0209	Listeriaceae	3335	99.2	99.2	0	0.8	0	124	4.3	4.3	0	2.7	93	255	18.5	18	0.5	5.7	75.8	194	3.7	3.5	0.2	2.1	94.2	954	9.8	8.9	0.9	1.4	88.8	425	5.8	5.8	0	3.6	90.6	758	bacillales_odb10	96.2	95.8	0.4	0	3.8	450
1538547	Lokiarchaeum_sp_gc14_75	Asgard_archaea	5384	15.3	12.9	2.4	10.5	74.2	124	8.2	5.5	2.7	3.9	87.9	255	81.5	55.7	25.8	5.2	13.3	194	6.1	3.9	2.2	1.3	92.6	954	4	2.1	1.9	1.9	94.1	425	6.7	4.6	2.1	4	89.3	758	archaea_odb10	81.5	55.7	25.8	5.2	13.3	194
360412	Longilinea_arvoryzae	Chloroflexi	3886	90.3	90.3	0	4	5.7	124	5.5	5.1	0.4	3.1	91.4	255	22.1	21.6	0.5	3.6	74.3	194	4.4	4.1	0.3	1.7	93.9	954	9.9	9.2	0.7	2.1	88	425	4.8	4.7	0.1	4	91.2	758	bacteria_odb10	90.3	90.3	0	4	5.7	124
1631356	Luteipulveratus_sp_c296001	Actinobacteria	3902	96	96	0	2.4	1.6	124	5.1	4.7	0.4	1.2	93.7	255	15.9	14.9	1	5.7	78.4	194	3.6	3.5	0.1	1.3	95.1	954	8.4	7.5	0.9	2.4	89.2	425	6.1	5.7	0.4	4.4	89.5	758	micrococcales_odb10	97.8	97.4	0.4	0.4	1.8	537
1348334	Lyngbya_aestuarii_bl_j	Cyanobacteria	6515	92.7	89.5	3.2	6.5	0.8	124	5.5	4.7	0.8	3.9	90.6	255	19.6	19.1	0.5	4.1	76.3	194	4.5	4.5	0	2.6	92.9	954	20.7	18.8	1.9	4.5	74.8	425	6.7	6.3	0.4	4.7	88.6	758	oscillatoriales_odb10	96.9	94.4	2.5	1.3	1.8	1493
1574623	Lyngbya_confervoides_bdu141951	Cyanobacteria	6091	96	83.9	12.1	3.2	0.8	124	5.9	5.5	0.4	4.3	89.8	255	20.7	18.6	2.1	4.1	75.2	194	4.7	4.5	0.2	1.9	93.4	954	19.3	18.1	1.2	3.8	76.9	425	6.5	5.7	0.8	5.3	88.2	758	oscillatoriales_odb10	89	87.9	1.1	0.4	10.6	1493
1294264	Lysinibacillus_boronitolerans_jcm_21713_10a_nbrc_103108	Lysinibacillus	4318	99.2	99.2	0	0.8	0	124	5.1	4.3	0.8	3.5	91.4	255	19.6	18.6	1	4.1	76.3	194	4.1	3.9	0.2	1.9	94	954	12	10.1	1.9	1.6	86.4	425	6.3	6.2	0.1	3.8	89.9	758	bacillales_odb10	100	99.8	0.2	0	0	450
28031	Lysinibacillus_fusiformis_gca_000724775	Lysinibacillus	4461	99.2	98.4	0.8	0.8	0	124	5.1	4.3	0.8	3.1	91.8	255	19.6	18.6	1	5.2	75.2	194	4.5	3.8	0.7	2	93.5	954	12	10.4	1.6	1.6	86.4	425	6.4	5.9	0.5	4	89.6	758	bacillales_odb10	99.8	98.7	1.1	0	0.2	450
1220589	Lysinibacillus_odysseyi_34hs_1_nbrc_100172	Lysinibacillus	4109	100	100	0	0	0	124	4.3	3.9	0.4	3.5	92.2	255	20.1	19.1	1	4.6	75.3	194	4.3	4	0.3	2.3	93.4	954	11.7	10.1	1.6	1.6	86.7	425	6.5	6.2	0.3	3.4	90.1	758	bacillales_odb10	99.3	98.9	0.4	0	0.7	450
444177	Lysinibacillus_sphaericus_c3_41	Lysinibacillus	4771	91.1	90.3	0.8	5.6	3.3	124	5.1	4.7	0.4	3.5	91.4	255	19	18	1	4.6	76.4	194	4.4	4.2	0.2	2	93.6	954	11.3	10.1	1.2	1.9	86.8	425	6.1	5.7	0.4	4.4	89.5	758	bacillales_odb10	93.6	92.9	0.7	2.9	3.5	450
458233	Macrococcus_caseolyticus_jcsc5402	Staphylococcaceae	2061	95.2	95.2	0	0	4.8	124	3.5	3.5	0	2.7	93.8	255	17.5	17	0.5	6.7	75.8	194	3.8	3.7	0.1	1.4	94.8	954	8.3	7.8	0.5	2.1	89.6	425	4.6	4.6	0	3.4	92	758	bacillales_odb10	90	90	0	0.9	9.1	450
1284702	Mageeibacillus_indolicus_0009_5	Clostridia	1199	80.6	80.6	0	0.8	18.6	124	1.2	1.2	0	0.8	98	255	15.4	14.9	0.5	2.6	82	194	2.2	2.2	0	1.8	96	954	5.1	4.9	0.2	0.9	94	425	3.2	3.2	0	2.1	94.7	758	clostridiales_odb10	75.4	75.4	0	1.5	23.1	264
156889	Magnetococcus_marinus_mc_1	Alphaproteobacteria	3713	99.2	99.2	0	0	0.8	124	5.1	5.1	0	3.1	91.8	255	17.5	16.5	1	6.2	76.3	194	3.9	3.9	0	2.1	94	954	10.6	10.1	0.5	1.9	87.5	425	7	6.9	0.1	3.8	89.2	758	alphaproteobacteria_odb10	81.1	80.6	0.5	4.2	14.7	432
697281	Mahella_australiensis_50_1_bon	Clostridia	2870	96.8	96.8	0	0.8	2.4	124	2.4	2.4	0	2.4	95.2	255	22.1	21.6	0.5	5.7	72.2	194	3.3	3.2	0.1	1.7	95	954	7.8	7.3	0.5	1.2	91	425	5.8	5.8	0	3.3	90.9	758	thermoanaerobacterales_odb10	97.6	96.8	0.8	0.2	2.2	476
669261	Mannheimia_haemolytica_serotype_a2_str_ovine	Pasteurellales	2682	97.6	97.6	0	0.8	1.6	124	2	1.6	0.4	2	96	255	16.5	16.5	0	8.2	75.3	194	2.8	2.7	0.1	1.8	95.4	954	7.6	7.1	0.5	1.6	90.8	425	6.1	6.1	0	3.3	90.6	758	pasteurellales_odb10	98.5	98.3	0.2	0.5	1	1100
1594576	Mastigocladus_laminosus_uu774	Cyanobacteria	5924	80.6	65.3	15.3	8.1	11.3	124	5.5	4.7	0.8	4.3	90.2	255	15.5	12.4	3.1	4.1	80.4	194	3.8	3.4	0.4	2	94.2	954	16.2	15.3	0.9	4.7	79.1	425	5.8	5	0.8	5	89.2	758	nostocales_odb10	72	71.6	0.4	3.9	24.1	1899
371196	Mastigocoleus_testarum_bc008	Cyanobacteria	8733	97.6	62.1	35.5	1.6	0.8	124	6.3	2.4	3.9	6.7	87	255	22.2	11.9	10.3	2.1	75.7	194	5.2	2.7	2.5	2.5	92.3	954	21.2	9.9	11.3	4.9	73.9	425	7.6	3.6	4	5	87.4	758	nostocales_odb10	96.9	57.8	39.1	0.1	3	1899
742816	Megamonas_funiformis_yit_11815	Negavicutes	2529	97.6	97.6	0	1.6	0.8	124	3.5	3.5	0	2.7	93.8	255	18.5	18	0.5	4.1	77.4	194	2.6	2.4	0.2	1.8	95.6	954	9.8	9.6	0.2	1.2	89	425	5.8	5.8	0	3.4	90.8	758	selenomonadales_odb10	94.1	93.8	0.3	0	5.9	796
657316	Megamonas_hypermegale_art12_1	Negavicutes	2118	50.8	50.8	0	20.2	29	124	1.2	1.2	0	3.9	94.9	255	8.8	8.8	0	6.7	84.5	194	1.6	1.5	0.1	1.4	97	954	4.9	4.7	0.2	2.8	92.3	425	2.6	2.6	0	4.6	92.8	758	firmicutes_odb10	53.7	53.7	0	16.5	29.8	218
1122219	Megasphaera_cerevisiae_dsm_20462	Negavicutes	2879	98.4	98.4	0	1.6	0	124	2.7	2.7	0	1.6	95.7	255	17.5	17	0.5	5.2	77.3	194	3.1	2.9	0.2	1.7	95.2	954	9.4	9.2	0.2	0.7	89.9	425	5.6	5.3	0.3	4.1	90.3	758	firmicutes_odb10	96.8	96.8	0	0.9	2.3	218
907	Megasphaera_elsdenii	Negavicutes	2017	98.4	98.4	0	1.6	0	124	1.6	1.6	0	1.6	96.8	255	17.5	17	0.5	5.2	77.3	194	2.6	2.4	0.2	1.9	95.5	954	9.6	9.4	0.2	0.9	89.5	425	5.7	5.4	0.3	3.7	90.6	758	firmicutes_odb10	96.8	96.3	0.5	0.5	2.7	218
699218	Megasphaera_genomosp_type_1_str_28l	Negavicutes	1610	96	96	0	2.4	1.6	124	2.4	2.4	0	1.6	96	255	17	16.5	0.5	5.2	77.8	194	2.9	2.6	0.3	1.5	95.6	954	9.2	9.2	0	1.4	89.4	425	5	5	0	4	91	758	firmicutes_odb10	95.9	95.4	0.5	1.4	2.7	218
706434	Megasphaera_micronuciformis_f0359	Negavicutes	1774	96	96	0	4	0	124	2.7	2.7	0	1.2	96.1	255	18.5	18	0.5	4.6	76.9	194	2.4	2.3	0.1	1.6	96	954	8	8	0	1.4	90.6	425	5.5	5.5	0	3	91.5	758	firmicutes_odb10	97.7	97.7	0	0.9	1.4	218
537288	Megasphaera_sp_djf_b143	Negavicutes	2249	97.6	97.6	0	2.4	0	124	2.4	2.4	0	2.7	94.9	255	18.5	18	0.5	4.6	76.9	194	2.5	2.5	0	1.7	95.8	954	9.2	9.2	0	1.4	89.4	425	5.9	5.8	0.1	3.3	90.8	758	firmicutes_odb10	96.8	96.8	0	0.9	2.3	218
526227	Meiothermus_silvanus_dsm_9946	Deinococcus-Thermus	3505	89.5	89.5	0	4	6.5	124	2.7	2.7	0	2.4	94.9	255	22.7	22.7	0	4.1	73.2	194	3.5	3.4	0.1	2.1	94.4	954	9.2	8.7	0.5	2.1	88.7	425	6	5.9	0.1	4.1	89.9	758	bacteria_odb10	89.5	89.5	0	4	6.5	124
1191523	Melioribacter_roseus_p3m_2	Ignavibacteriae	2840	96	96	0	2.4	1.6	124	5.5	5.5	0	2.7	91.8	255	22.7	22.2	0.5	2.6	74.7	194	4.8	4.8	0	1.5	93.7	954	10.3	9.6	0.7	1.2	88.5	425	7.1	7.1	0	3.8	89.1	758	bacteria_odb10	96	96	0	2.4	1.6	124
33970	Melissococcus_plutonius	Lactobacillales	1633	94.3	93.5	0.8	3.2	2.5	124	2.8	2.4	0.4	1.6	95.6	255	15.5	15.5	0	5.2	79.3	194	2.4	2.4	0	2.2	95.4	954	6.8	6.6	0.2	1.6	91.6	425	4.3	4	0.3	2.9	92.8	758	lactobacillales_odb10	98.7	98.5	0.2	0.2	1.1	402
265311	Mesoplasma_florum_l1	Tenericutes	683	76.6	76.6	0	4.8	18.6	124	1.2	1.2	0	1.2	97.6	255	9.3	9.3	0	2.6	88.1	194	1.8	1.7	0.1	1.7	96.5	954	5.2	5.2	0	0.2	94.6	425	3	3	0	1.7	95.3	758	entomoplasmatales_odb10	98.8	98.8	0	0	1.2	332
1204725	Methanobacterium_formicicum_dsm_3637	Euryarchaeota	2519	20.2	20.2	0	9.7	70.1	124	7.1	6.7	0.4	3.5	89.4	255	99.4	97.9	1.5	0.5	0.1	194	6.1	5.9	0.2	1.3	92.6	954	3.3	3.3	0	1.9	94.8	425	6.1	5.8	0.3	4.7	89.2	758	methanobacteria_odb10	99.7	99.1	0.6	0.1	0.2	782
420247	Methanobrevibacter_smithii_atcc_35061	Euryarchaeota	1795	21	21	0	12.9	66.1	124	6.7	6.7	0	2.7	90.6	255	97.4	97.4	0	2.6	0	194	6.2	6.2	0	1.5	92.3	954	3.5	3.5	0	1.2	95.3	425	6.3	6.3	0	4.4	89.3	758	methanobacteria_odb10	99.5	99.4	0.1	0.4	0.1	782
243232	Methanocaldococcus_jannaschii_dsm_2661	Euryarchaeota	1770	20.1	18.5	1.6	9.7	70.2	124	8.6	8.2	0.4	2	89.4	255	97.9	97.9	0	1.5	0.6	194	5.3	5.2	0.1	1.8	92.9	954	2.4	2.4	0	1.2	96.4	425	6.5	6.5	0	5.3	88.2	758	methanococcales_odb10	98.2	98	0.2	0.4	1.4	958
267377	Methanococcus_maripaludis_s2	Euryarchaeota	1722	20.2	19.4	0.8	8.1	71.7	124	7.1	7.1	0	2.4	90.5	255	98.5	98.5	0	1.5	0	194	5.1	4.9	0.2	1.5	93.4	954	2.4	2.4	0	0.9	96.7	425	6.5	6.5	0	4.2	89.3	758	methanococcales_odb10	99.7	99.6	0.1	0.3	0	958
190192	Methanopyrus_kandleri_av19	Euryarchaeota	1687	17.7	17.7	0	10.5	71.8	124	7.5	7.5	0	2.7	89.8	255	96.9	96.4	0.5	3.1	0	194	6.2	6.2	0	1.4	92.4	954	2.1	2.1	0	1.2	96.7	425	6	5.9	0.1	4.6	89.4	758	euryarchaeota_odb10	96.2	94.9	1.3	1.7	2.1	234
188937	Methanosarcina_acetivorans_c2a	Euryarchaeota	4540	25	21.8	3.2	11.3	63.7	124	8.2	7.8	0.4	4.3	87.5	255	98.9	97.4	1.5	0	1.1	194	5.9	5.6	0.3	2.1	92	954	4.5	3.8	0.7	3.3	92.2	425	7.1	6.7	0.4	5.7	87.2	758	methanomicrobia_odb10	99.1	98.6	0.5	0.3	0.6	588
323259	Methanospirillum_hungatei_jf_1	Euryarchaeota	3139	21.8	20.2	1.6	9.7	68.5	124	5.9	5.9	0	2.4	91.7	255	99	96.9	2.1	0.5	0.5	194	4.9	4.4	0.5	1.6	93.5	954	4.2	4	0.2	2.8	93	425	5.4	4.9	0.5	5.3	89.3	758	methanomicrobiales_odb10	97.8	97.1	0.7	0.1	2.1	882
187420	Methanothermobacter_thermautotrophicus_str_delta_h	Euryarchaeota	1869	21	20.2	0.8	10.5	68.5	124	7.1	7.1	0	4.7	88.2	255	97.9	97.9	0	0.5	1.6	194	6	6	0	1.4	92.6	954	3.8	3.8	0	1.6	94.6	425	5.8	5.7	0.1	4.4	89.8	758	methanobacteria_odb10	96.5	96.4	0.1	1.9	1.6	782
1156937	Methylacidiphilum_fumariolicum_solv	PVC	2208	85.5	84.7	0.8	4.8	9.7	124	3.5	3.1	0.4	3.1	93.4	255	17.5	17.5	0	5.2	77.3	194	3.4	3.4	0	1.3	95.3	954	7.3	7.1	0.2	1.2	91.5	425	5.3	5	0.3	4	90.7	758	verrucomicrobia_odb10	99.6	99.6	0	0.2	0.2	471
1430884	Methylibium_sp_t29	Betaproteobacteria	4754	80.6	79.8	0.8	11.3	8.1	124	4.3	4.3	0	1.6	94.1	255	13.9	13.4	0.5	5.7	80.4	194	3	2.9	0.1	1.6	95.4	954	8.7	8.2	0.5	1.9	89.4	425	4.3	4.2	0.1	4.6	91.1	758	burkholderiales_odb10	78.6	78.2	0.4	11.9	9.5	688
265072	Methylobacillus_flagellatus_kt	Betaproteobacteria	2753	100	92.7	7.3	0	0	124	5.1	4.7	0.4	1.6	93.3	255	18	17	1	4.6	77.4	194	3.7	3.4	0.3	1.6	94.7	954	9.9	8.5	1.4	1.4	88.7	425	6.7	6.2	0.5	3.7	89.6	758	burkholderiales_odb10	91.6	86.5	5.1	1	7.4	688
1348253	Microbacterium_mangrovi	Actinobacteria	3508	96	96	0	0.8	3.2	124	3.5	3.5	0	2	94.5	255	19.1	18.6	0.5	4.1	76.8	194	3	2.8	0.2	1.3	95.7	954	8.2	8	0.2	2.4	89.4	425	5.3	5.3	0	4.1	90.6	758	micrococcales_odb10	98.4	98	0.4	0	1.6	537
465515	Micrococcus_luteus_nctc_2665	Actinobacteria	2236	100	99.2	0.8	0	0	124	3.9	3.1	0.8	1.6	94.5	255	18	18	0	4.1	77.9	194	2.9	2.8	0.1	1.2	95.9	954	7.5	7.3	0.2	1.9	90.6	425	5.2	4.9	0.3	3.7	91.1	758	micrococcales_odb10	98.2	98	0.2	0.6	1.2	537
1173027	Microcoleus_sp_pcc_7113	Cyanobacteria	6441	99.2	97.6	1.6	0.8	0	124	5.5	4.3	1.2	5.5	89	255	20.1	19.1	1	4.1	75.8	194	5.1	4.9	0.2	2.5	92.4	954	21.4	20.2	1.2	3.3	75.3	425	7.2	6.5	0.7	5.5	87.3	758	oscillatoriales_odb10	99.5	97.9	1.6	0.1	0.4	1493
756067	Microcoleus_vaginatus_fgp_2	Cyanobacteria	5134	96.8	96	0.8	2.4	0.8	124	4.3	4.3	0	5.5	90.2	255	20.1	19.6	0.5	4.1	75.8	194	4.6	4.5	0.1	2.5	92.9	954	21	20.5	0.5	4.2	74.8	425	6.6	6.3	0.3	4.9	88.5	758	oscillatoriales_odb10	99	98.1	0.9	0.1	0.9	1493
449447	Microcystis_aeruginosa_nies_843	Cyanobacteria	6311	96.8	96	0.8	3.2	0	124	4.3	4.3	0	4.7	91	255	20.1	19.6	0.5	4.6	75.3	194	3.9	3.7	0.2	2.4	93.7	954	19.3	18.6	0.7	4.2	76.5	425	7	6.6	0.4	4.2	88.8	758	chroococcales_odb10	98.4	98	0.4	0.7	0.9	1493
1638788	Microcystis_panniformis_fachb_1757	Cyanobacteria	5974	87.1	86.3	0.8	8.1	4.8	124	3.9	3.9	0	3.9	92.2	255	18.5	18	0.5	5.2	76.3	194	3.6	3.6	0	2.4	94	954	18.4	17.2	1.2	3.5	78.1	425	6.8	6.5	0.3	3	90.2	758	chroococcales_odb10	92.6	92.2	0.4	1.2	6.2	1493
1032480	Microlunatus_phosphovorus_nm_1	Actinobacteria	5359	99.2	98.4	0.8	0.8	0	124	3.9	3.1	0.8	2.7	93.4	255	17	16	1	3.1	79.9	194	3.7	3.6	0.1	2	94.3	954	9.2	7.8	1.4	2.1	88.7	425	6.4	6.1	0.3	3.7	89.9	758	propionibacteriales_odb10	98.1	97.5	0.6	0.2	1.7	649
291594	Micromonospora_rifamycinica	Actinobacteria	5460	99.2	96.8	2.4	0	0.8	124	4.7	4.7	0	2	93.3	255	20.1	20.1	0	4.6	75.3	194	3.7	3.5	0.2	2.1	94.2	954	9.8	8.2	1.6	2.6	87.6	425	5.8	5.4	0.4	4.2	90	758	actinobacteria_class_odb10	96.6	95.5	1.1	0.8	2.6	356
313606	Microscilla_marina_atcc_23134	Bacteroidetes	8319	95.2	95.2	0	2.4	2.4	124	5.9	5.5	0.4	4.7	89.4	255	17.5	17	0.5	6.2	76.3	194	5.2	4.7	0.5	2.1	92.7	954	12.2	11.3	0.9	2.6	85.2	425	6.6	6.3	0.3	4.4	89	758	bacteria_odb10	95.2	95.2	0	2.4	2.4	124
1485682	Mitosporidium_daphniae	Holomycota	3330	16.1	16.1	0	13.7	70.2	124	38.1	36.5	1.6	14.1	47.8	255	45.4	42.8	2.6	8.8	45.8	194	23	21.5	1.5	7.1	69.9	954	8.7	8.5	0.2	7.1	84.2	425	26.8	25.9	0.9	12.8	60.4	758	eukaryota_odb10	38.1	36.5	1.6	14.1	47.8	255
500635	Mitsuokella_multacida_dsm_20544	Negavicutes	2558	96.8	96.8	0	3.2	0	124	1.6	1.6	0	2	96.4	255	18	17	1	4.1	77.9	194	2.8	2.8	0	1.5	95.7	954	10.1	9.9	0.2	1.6	88.3	425	5.5	5.4	0.1	3.4	91.1	758	selenomonadales_odb10	94.6	94.1	0.5	0.3	5.1	796
1321781	Mitsuokella_sp_oral_taxon_131_str_w9106	Negavicutes	2309	95.2	95.2	0	4	0.8	124	1.6	1.6	0	1.2	97.2	255	17.5	17	0.5	4.1	78.4	194	2.3	2.3	0	1.6	96.1	954	8.9	8.9	0	1.6	89.5	425	5.4	5.3	0.1	3.3	91.3	758	selenomonadales_odb10	97.7	97.7	0	1	1.3	796
27923	Mnemiopsis_leidyi	Metazoa	16058	18.5	18.5	0	9.7	71.8	124	83.2	81.6	1.6	8.2	8.6	255	51.5	47.4	4.1	8.2	40.3	194	72.9	72	0.9	5.5	21.6	954	29.2	27.3	1.9	6.6	64.2	425	52.6	51.7	0.9	8.6	38.8	758	eukaryota_odb10	83.2	81.6	1.6	8.2	8.6	255
585199	Mobiluncus_mulieris_atcc_35243	Actinobacteria	2300	94.3	93.5	0.8	4.8	0.9	124	0.8	0.8	0	0.4	98.8	255	14.9	14.9	0	3.1	82	194	2.1	2.1	0	0.8	97.1	954	6.1	5.9	0.2	1.6	92.3	425	3.8	3.8	0	2.6	93.6	758	actinobacteria_class_odb10	88.5	88.5	0	1.4	10.1	356
1401079	Mogibacterium_timidum_atcc_33093	Clostridia	1657	94.4	94.4	0	0.8	4.8	124	2	2	0	1.6	96.4	255	17	16.5	0.5	5.2	77.8	194	2.4	2.4	0	1.9	95.7	954	6.9	6.4	0.5	1.2	91.9	425	4.2	4.2	0	3.4	92.4	758	clostridiales_odb10	95.8	95.8	0	0.4	3.8	264
431895	Monosiga_brevicollis_mx1	Holozoa	9168	28.2	27.4	0.8	19.4	52.4	124	79.2	78.8	0.4	7.1	13.7	255	58.8	56.2	2.6	5.2	36	194	59.5	59.3	0.2	6.5	34	954	26.6	24.5	2.1	9.9	63.5	425	51.6	51.2	0.4	9.4	39	758	eukaryota_odb10	79.2	78.8	0.4	7.1	13.7	255
489825	Moorea_producens_3l	Cyanobacteria	7445	96.8	96.8	0	3.2	0	124	5.5	4.7	0.8	6.7	87.8	255	19.6	19.1	0.5	5.2	75.2	194	4.7	4.3	0.4	2.3	93	954	18.6	18.1	0.5	6.4	75	425	7	6.5	0.5	5	88	758	oscillatoriales_odb10	95.5	94.8	0.7	1.3	3.2	1493
55779	Moorella_glycerini	Clostridia	3636	97.6	94.4	3.2	0.8	1.6	124	4.3	3.9	0.4	3.9	91.8	255	22.6	21.1	1.5	5.7	71.7	194	4.1	3.7	0.4	1.8	94.1	954	9.4	8.9	0.5	2.6	88	425	6.1	5.7	0.4	4.5	89.4	758	thermoanaerobacterales_odb10	98.9	93.9	5	0.6	0.5	476
264732	Moorella_thermoacetica_atcc_39073	Clostridia	2463	99.2	99.2	0	0.8	0	124	3.9	3.9	0	2.7	93.4	255	21.6	21.6	0	5.2	73.2	194	3	2.9	0.1	2	95	954	8	7.5	0.5	1.6	90.4	425	6.3	6.2	0.1	3.8	89.9	758	thermoanaerobacterales_odb10	99.4	97.9	1.5	0.6	0	476
857581	Moraxella_catarrhalis_7169	Pseudomonadales	1852	100	100	0	0	0	124	3.5	3.5	0	0.8	95.7	255	15.5	15.5	0	5.2	79.3	194	2.9	2.9	0	1.3	95.8	954	9.8	9.6	0.2	0.9	89.3	425	6.3	6.3	0	3	90.7	758	pseudomonadales_odb10	90.9	90.8	0.1	0.5	8.6	782
1124991	Morganella_morganii_subsp_morganii_KT	Morganellaceae	3526	99.2	99.2	0	0.8	0	124	3.5	3.1	0.4	3.1	93.4	255	20.6	20.1	0.5	6.2	73.2	194	3.7	3.5	0.2	1.9	94.4	954	10.1	9.9	0.2	1.6	88.3	425	6.7	6.7	0	4.7	88.6	758	enterobacterales_odb10	99.5	99.3	0.2	0.2	0.3	440
1314771	Mortierella_elongata_ag_77	Holomycota	14959	44.4	34.7	9.7	16.9	38.7	124	98	94.9	3.1	1.6	0.4	255	59.3	32	27.3	8.2	32.5	194	69.1	61.6	7.5	3.7	27.2	954	40.2	37.6	2.6	6.8	53	425	98.3	88	10.3	0.7	1	758	mucoromycota_odb10	97.7	95.4	2.3	1.4	0.9	1614
1379858	Mucispirillum_schaedleri_asf457	Deferribacteres	2144	94.3	93.5	0.8	3.2	2.5	124	2	2	0	1.6	96.4	255	16.5	15.5	1	5.7	77.8	194	2.4	2.4	0	2.3	95.3	954	7.3	7.1	0.2	1.6	91.1	425	5.7	5.7	0	3	91.3	758	bacteria_odb10	94.3	93.5	0.8	3.2	2.5	124
115862	Mycobacterium_caprae	Actinobacteria	3458	91.9	90.3	1.6	1.6	6.5	124	3.9	3.9	0	1.6	94.5	255	16	16	0	4.6	79.4	194	3.2	3.2	0	1.6	95.2	954	8	7.1	0.9	1.9	90.1	425	5.8	5.3	0.5	3.4	90.8	758	corynebacteriales_odb10	90	89.6	0.4	0.1	9.9	743
1796	Mycobacterium_senegalense	Actinobacteria	6299	98.4	96.8	1.6	1.6	0	124	5.1	4.7	0.4	2.4	92.5	255	18.5	18	0.5	4.6	76.9	194	3.6	3.4	0.2	1.7	94.7	954	8.5	7.3	1.2	2.4	89.1	425	5.7	5.3	0.4	4.9	89.4	758	corynebacteriales_odb10	99.6	99.1	0.5	0.1	0.3	743
243061	Mycobacterium_sherrisii	Actinobacteria	5020	99.2	97.6	1.6	0	0.8	124	5.5	5.1	0.4	1.6	92.9	255	18	18	0	4.6	77.4	194	3.5	3.5	0	1.4	95.1	954	8.9	7.3	1.6	2.4	88.7	425	6.3	5.8	0.5	4.2	89.5	758	corynebacteriales_odb10	99.3	98.9	0.4	0.1	0.6	743
1798	Mycobacterium_triviale	Actinobacteria	3469	100	99.2	0.8	0	0	124	5.5	5.5	0	1.2	93.3	255	19.1	18.6	0.5	3.1	77.8	194	3.2	3	0.2	1.5	95.3	954	9.2	7.8	1.4	1.9	88.9	425	5.4	5	0.4	4	90.6	758	corynebacteriales_odb10	98.5	98.5	0	0.5	1	743
83332	Mycobacterium_tuberculosis_h37rv	Actinobacteria	4018	98.4	96.8	1.6	0.8	0.8	124	4.3	3.9	0.4	1.6	94.1	255	18	17.5	0.5	5.2	76.8	194	3.5	3.5	0	1.7	94.8	954	8.7	7.3	1.4	2.1	89.2	425	6	5.5	0.5	3.7	90.3	758	corynebacteriales_odb10	99	98.5	0.5	0.4	0.6	743
2110	Mycoplasma_agalactiae	Tenericutes	820	69.4	69.4	0	4.8	25.8	124	1.2	1.2	0	0	98.8	255	7.7	7.7	0	1.5	90.8	194	2	2	0	1	97	954	4.7	4.7	0	0.5	94.8	425	2.5	2.5	0	2	95.5	758	mycoplasmatales_odb10	100	100	0	0	0	174
747682	Mycoplasma_alligatoris_a21jp2	Tenericutes	803	66.9	66.9	0	8.9	24.2	124	0.8	0.8	0	1.2	98	255	8.8	8.8	0	0.5	90.7	194	2.2	2.2	0	0.6	97.2	954	4.2	4.2	0	0.9	94.9	425	2.8	2.8	0	1.2	96	758	mycoplasmatales_odb10	96	96	0	3.4	0.6	174
28903	Mycoplasma_bovis	Tenericutes	763	68.5	68.5	0	5.6	25.9	124	1.2	1.2	0	0.4	98.4	255	7.2	7.2	0	1.5	91.3	194	2	2	0	1	97	954	4.7	4.7	0	0.7	94.6	425	2.6	2.6	0	1.3	96.1	758	mycoplasmatales_odb10	100	100	0	0	0	174
2113	Mycoplasma_californicum	Tenericutes	611	69.4	69.4	0	4	26.6	124	0.8	0.8	0	0.4	98.8	255	7.7	7.7	0	1	91.3	194	1.8	1.8	0	0.7	97.5	954	3.8	3.8	0	0.5	95.7	425	2.5	2.5	0	1.5	96	758	mycoplasmatales_odb10	98.9	98.9	0	0	1.1	174
29554	Mycoplasma_canadense	Tenericutes	538	68.5	68.5	0	5.6	25.9	124	0.4	0.4	0	1.2	98.4	255	7.7	7.7	0	1	91.3	194	1.4	1.4	0	0.8	97.8	954	4.5	4.5	0	0.5	95	425	2.6	2.6	0	0.9	96.5	758	mycoplasmatales_odb10	99.4	99.4	0	0	0.6	174
29555	Mycoplasma_canis	Tenericutes	680	67.7	67.7	0	5.6	26.7	124	0.4	0.4	0	0.4	99.2	255	7.2	7.2	0	1.5	91.3	194	1.7	1.7	0	0.7	97.6	954	4.2	4.2	0	0.7	95.1	425	2.5	2.5	0	1.6	95.9	758	mycoplasmatales_odb10	100	100	0	0	0	174
496833	Mycoplasma_fermentans_pg18	Tenericutes	893	68.5	68.5	0	7.3	24.2	124	0.8	0.8	0	0.8	98.4	255	7.2	7.2	0	1.5	91.3	194	1.8	1.8	0	0.9	97.3	954	4.2	4.2	0	0.7	95.1	425	2.6	2.6	0	1.2	96.2	758	mycoplasmatales_odb10	99.4	99.4	0	0.6	0	174
866629	Mycoplasma_leachii_99_014_6	Tenericutes	905	72.6	72.6	0	6.5	20.9	124	1.2	1.2	0	1.6	97.2	255	8.8	8.8	0	1.5	89.7	194	1.8	1.7	0.1	1.2	97	954	5.2	5.2	0	0.9	93.9	425	2.4	2.4	0	1.8	95.8	758	entomoplasmatales_odb10	94.6	94.3	0.3	0.3	5.1	332
272634	Mycoplasma_pneumoniae_m129	Tenericutes	688	59.7	59.7	0	8.1	32.2	124	1.2	1.2	0	1.2	97.6	255	6.2	6.2	0	1	92.8	194	1.8	1.8	0	0.7	97.5	954	2.8	2.8	0	1.2	96	425	2	2	0	1.8	96.2	758	mycoplasmatales_odb10	96.6	96.6	0	1.1	2.3	174
272635	Mycoplasma_pulmonis_uab_ctip	Tenericutes	782	68.5	68.5	0	4.8	26.7	124	1.2	1.2	0	0.8	98	255	7.7	7.7	0	1.5	90.8	194	2.3	2.2	0.1	0.5	97.2	954	4.4	4.2	0.2	0.7	94.9	425	2.4	2.4	0	1.8	95.8	758	mycoplasmatales_odb10	100	98.3	1.7	0	0	174
246197	Myxococcus_xanthus_dk_1622	Deltaproteobacteria	7329	98.4	96.8	1.6	1.6	0	124	7.1	7.1	0	2.7	90.2	255	18.5	18	0.5	6.2	75.3	194	5.1	4.8	0.3	1.7	93.2	954	13.4	12.2	1.2	2.1	84.5	425	7	6.6	0.4	4.7	88.3	758	deltaproteobacteria_odb10	98.1	98.1	0	0	1.9	259
5762	Naegleria_gruberi	Excavata	15709	34.7	32.3	2.4	9.7	55.6	124	76.9	75.3	1.6	11	12.1	255	57.3	52.1	5.2	7.2	35.5	194	50.5	48.8	1.7	5.8	43.7	954	27.6	24.5	3.1	8.5	63.9	425	45.8	44.2	1.6	6.5	47.7	758	eukaryota_odb10	76.9	75.3	1.6	11	12.1	255
479431	Nakamurella_multipartita_dsm_44233	Actinobacteria	5240	99.2	98.4	0.8	0.8	0	124	4.7	4.7	0	1.6	93.7	255	17.5	17	0.5	5.7	76.8	194	3.6	3.5	0.1	1.6	94.8	954	9.4	8.2	1.2	2.1	88.5	425	5.8	5.4	0.4	4.6	89.6	758	actinobacteria_class_odb10	98.3	98	0.3	0	1.7	356
72520	Nannochloropsis_gaditana_str_b_31	Stramenopiles	10496	61.3	50.8	10.5	14.5	24.2	124	68.2	67.8	0.4	14.5	17.3	255	55.6	47.9	7.7	7.7	36.7	194	42.8	41.6	1.2	8.3	48.9	954	41.6	39.5	2.1	10.6	47.8	425	38.8	36.8	2	12.5	48.7	758	stramenopiles_odb10	84	83	1	11	5	100
228908	Nanoarchaeum_equitans_kin4_m	DPANN	536	4.8	4	0.8	8.1	87.1	124	3.9	3.9	0	1.6	94.5	255	60.3	60.3	0	3.1	36.6	194	3.2	3.2	0	1.2	95.6	954	1.2	1.2	0	0.7	98.1	425	2.8	2.8	0	2.6	94.6	758	archaea_odb10	60.3	60.3	0	3.1	36.6	194
1737403	Nanohaloarchaea_archaeon_sg9	DPANN	1183	7.3	6.5	0.8	9.7	83	124	5.5	5.5	0	2.4	92.1	255	69.1	69.1	0	3.1	27.8	194	4.9	4.9	0	0.7	94.4	954	3	2.8	0.2	0.5	96.5	425	4.2	4.2	0	2.8	93	758	archaea_odb10	69.1	69.1	0	3.1	27.8	194
457570	Natranaerobius_thermophilus_jw_nm_wn_lf	Clostridia	2906	99.2	98.4	0.8	0.8	0	124	3.5	3.1	0.4	2	94.5	255	22.1	21.1	1	4.1	73.8	194	3.7	3.7	0	1.7	94.6	954	8.7	8.7	0	1.6	89.7	425	5.4	5	0.4	2.5	92.1	758	clostridia_odb10	95.9	94.7	1.2	1.2	2.9	247
268739	Natronomonas_moolapensis	Euryarchaeota	2749	18.5	17.7	0.8	13.7	67.8	124	5.9	5.9	0	3.1	91	255	100	100	0	0	0	194	4.6	4.5	0.1	1.6	93.8	954	4	3.1	0.9	2.4	93.6	425	4.1	4	0.1	5.7	90.2	758	halobacteriales_odb10	98.2	97.6	0.6	0.1	1.7	904
122587	Neisseria_meningitidis_z2491	Betaproteobacteria	1909	100	100	0	0	0	124	4.3	4.3	0	1.6	94.1	255	17.5	17.5	0	4.6	77.9	194	3.3	3.1	0.2	1.5	95.2	954	9.8	9.6	0.2	0.9	89.3	425	6.5	6.2	0.3	4	89.5	758	neisseriales_odb10	98.5	98.3	0.2	0.2	1.3	804
45351	Nematostella_vectensis	Metazoa	24773	34.7	32.3	2.4	20.2	45.1	124	93.4	91	2.4	5.5	1.1	255	60.9	55.7	5.2	6.7	32.4	194	89.4	87.5	1.9	5.1	5.5	954	36.2	34.1	2.1	9.9	53.9	425	67.7	64.8	2.9	9.2	23.1	758	metazoa_odb10	89.4	87.5	1.9	5.1	5.5	954
1497020	Neosynechococcus_sphagnicola_sy1	Cyanobacteria	2731	70.2	70.2	0	5.6	24.2	124	3.5	3.1	0.4	1.2	95.3	255	9.2	7.7	1.5	5.2	85.6	194	2.4	2.4	0	1.5	96.1	954	12	11.5	0.5	2.1	85.9	425	4.1	4	0.1	2.2	93.7	758	cyanobacteria_odb10	66.3	66	0.3	1	32.7	773
367110	Neurospora_crassa	Holomycota	9757	28.2	27.4	0.8	15.3	56.5	124	100	99.6	0.4	0	0	255	60.8	57.7	3.1	5.7	33.5	194	49.3	48.5	0.8	4.8	45.9	954	30.8	28.9	1.9	4.5	64.7	425	100	99.9	0.1	0	0	758	sordariomycetes_odb10	99.3	99.1	0.2	0.2	0.5	3817
749222	Nitratifractor_salsuginis_dsm_16511	Epsilonproteobacteria	2088	86.3	85.5	0.8	8.1	5.6	124	3.1	2.7	0.4	2	94.9	255	16.5	16	0.5	5.2	78.3	194	2.7	2.6	0.1	1	96.3	954	6.4	5.9	0.5	0.7	92.9	425	5.3	5.3	0	4.1	90.6	758	campylobacterales_odb10	93.7	92.7	1	0.5	5.8	628
1129897	Nitrolancea_hollandica_lb	Chloroflexi	3969	82.3	81.5	0.8	5.6	12.1	124	3.1	2.7	0.4	4.3	92.6	255	20.1	19.6	0.5	3.6	76.3	194	3.1	3.1	0	1.6	95.3	954	8.5	7.8	0.7	2.8	88.7	425	3.9	3.8	0.1	3.4	92.7	758	bacteria_odb10	82.3	81.5	0.8	5.6	12.1	124
436308	Nitrosopumilus_maritimus_scm1	Thaumarchaeota	1795	16.9	16.9	0	12.1	71	124	7.1	7.1	0	3.5	89.4	255	92.8	92.3	0.5	1.5	5.7	194	5.5	5.2	0.3	1.2	93.3	954	3.8	3.8	0	1.2	95	425	6.6	6.5	0.1	4	89.4	758	thaumarchaeota_odb10	99.4	98.8	0.6	0.3	0.3	722
926571	Nitrososphaera_viennensis_en76	Thaumarchaeota	3123	18.5	17.7	0.8	11.3	70.2	124	8.2	7.8	0.4	3.5	88.3	255	94.9	92.8	2.1	0.5	4.6	194	5.9	5.8	0.1	1.9	92.2	954	4.7	4.2	0.5	1.4	93.9	425	6.1	5.7	0.4	5	88.9	758	thaumarchaeota_odb10	97.9	97.1	0.8	0.6	1.5	722
1266370	Nitrospina_gracilis_3_211	Nitrospina	2962	91.1	90.3	0.8	4.8	4.1	124	3.5	3.5	0	2.7	93.8	255	19.6	18.6	1	3.6	76.8	194	3.5	3.5	0	1.8	94.7	954	10.1	9.9	0.2	2.1	87.8	425	5.5	5.5	0	4.6	89.9	758	bacteria_odb10	91.1	90.3	0.8	4.8	4.1	124
1799664	Nitrospira_sp_scgc_ag_212_e16	Nitrospirae	2094	65.3	64.5	0.8	2.4	32.3	124	2.7	2.7	0	2	95.3	255	13.4	13.4	0	2.6	84	194	2.7	2.6	0.1	1.5	95.8	954	4	4	0	1.9	94.1	425	3.8	3.8	0	2.6	93.6	758	bacteria_odb10	65.3	64.5	0.8	2.4	32.3	124
1748249	Nitrospirae_bacterium_hch_1	Nitrospirae	3335	94.3	93.5	0.8	4.8	0.9	124	5.1	4.7	0.4	2	92.9	255	19.6	19.1	0.5	4.6	75.8	194	3.3	3.2	0.1	1.7	95	954	7.5	7.5	0	1.9	90.6	425	6.3	6.2	0.1	3.2	90.5	758	bacteria_odb10	94.3	93.5	0.8	4.8	0.9	124
1110697	Nocardia_asteroides_nbrc_15531	Actinobacteria	6458	100	98.4	1.6	0	0	124	6.7	6.3	0.4	1.2	92.1	255	20.1	20.1	0	3.1	76.8	194	3.7	3.4	0.3	1.5	94.8	954	8.5	7.3	1.2	2.1	89.4	425	6.2	5.8	0.4	4.2	89.6	758	corynebacteriales_odb10	99.7	99.2	0.5	0.3	0	743
408672	Nocardioidaceae_bacterium_broad_1	Actinobacteria	5631	96.8	96	0.8	2.4	0.8	124	5.1	4.7	0.4	2.7	92.2	255	18	17.5	0.5	4.1	77.9	194	3.7	3.5	0.2	1.8	94.5	954	8.9	7.5	1.4	1.4	89.7	425	6.2	5.5	0.7	4.1	89.7	758	propionibacteriales_odb10	95.8	94.3	1.5	1.2	3	649
1844	Nocardioides_luteus	Actinobacteria	5357	99.2	97.6	1.6	0.8	0	124	5.1	4.7	0.4	2	92.9	255	19.5	18	1.5	5.2	75.3	194	3.8	3.4	0.4	1.7	94.5	954	8.9	7.5	1.4	1.6	89.5	425	6.3	5.8	0.5	3.8	89.9	758	propionibacteriales_odb10	98.8	97.7	1.1	0.2	1	649
313624	Nodularia_spumigena_ccy9414	Cyanobacteria	4860	95.1	91.9	3.2	3.2	1.7	124	5.5	5.1	0.4	3.1	91.4	255	19.6	18.6	1	3.1	77.3	194	4.2	4.1	0.1	2.3	93.5	954	19.5	18.6	0.9	4.5	76	425	6.4	6.1	0.3	5.3	88.3	758	nostocales_odb10	95.2	94.3	0.9	1	3.8	1899
224013	Nostoc_piscinale_cena21	Cyanobacteria	5022	88.7	87.9	0.8	3.2	8.1	124	5.1	5.1	0	4.7	90.2	255	17	16	1	4.1	78.9	194	4.1	4	0.1	2.2	93.7	954	18.6	17.4	1.2	4	77.4	425	6.7	6.2	0.5	3.7	89.6	758	nostocales_odb10	87	86.7	0.3	0.2	12.8	1899
63737	Nostoc_punctiforme_pcc_73102	Cyanobacteria	6690	97.6	95.2	2.4	2.4	0	124	6.7	6.3	0.4	4.7	88.6	255	19.6	18.6	1	4.1	76.3	194	5.6	5.1	0.5	2.3	92.1	954	21.2	19.1	2.1	4.2	74.6	425	7.5	6.6	0.9	4.7	87.8	758	nostocales_odb10	99.3	98.5	0.8	0.2	0.5	1899
221109	Oceanobacillus_iheyensis_hte831	Oceanobacillus	3496	100	100	0	0	0	124	3.9	3.5	0.4	3.5	92.6	255	21.1	20.6	0.5	5.2	73.7	194	4.2	4	0.2	2.4	93.4	954	12.2	11.5	0.7	1.9	85.9	425	6	5.9	0.1	4.2	89.8	758	bacillales_odb10	99.8	99.8	0	0	0.2	450
171693	Oceanobacillus_picturae	Oceanobacillus	3666	100	100	0	0	0	124	4.7	3.9	0.8	2.4	92.9	255	22.6	21.6	1	5.2	72.2	194	4.1	3.9	0.2	2.3	93.6	954	10.5	9.6	0.9	1.9	87.6	425	6.4	6.3	0.1	3.3	90.3	758	bacillales_odb10	99.8	99.8	0	0.2	0	450
37653	Octopus_bimaculoides	Metazoa	33607	25	24.2	0.8	15.3	59.7	124	87.1	86.7	0.4	10.6	2.3	255	61.8	57.2	4.6	7.2	31	194	89.9	89.4	0.5	6.7	3.4	954	37.5	35.1	2.4	8.5	54	425	60.4	59.2	1.2	9.5	30.1	758	mollusca_odb10	79.4	78.6	0.8	8.7	11.9	5295
1247	Oenococcus_oeni	Lactobacillales	1682	97.6	97.6	0	0.8	1.6	124	1.6	1.2	0.4	1.2	97.2	255	14.9	14.4	0.5	3.1	82	194	2.5	2.4	0.1	1.2	96.3	954	6.3	6.1	0.2	0.9	92.8	425	4.6	4.6	0	2.2	93.2	758	lactobacillales_odb10	92	92	0	1.5	6.5	402
43678	Oerskovia_enterophila	Actinobacteria	3918	97.6	97.6	0	2.4	0	124	3.9	3.9	0	2	94.1	255	18	18	0	4.1	77.9	194	3.2	3.1	0.1	1.2	95.6	954	8.9	8.2	0.7	2.4	88.7	425	5.5	5.5	0	4.1	90.4	758	micrococcales_odb10	98.5	98.3	0.2	0.6	0.9	537
1125712	Olsenella_profusa_f0195	Actinobacteria	2650	92.7	92.7	0	2.4	4.9	124	2.8	2.4	0.4	0.4	96.8	255	18.6	18.6	0	4.1	77.3	194	2.2	2.1	0.1	1.3	96.5	954	7.1	6.6	0.5	1.2	91.7	425	5.4	5.3	0.1	3.8	90.8	758	coriobacteriales_odb10	98.1	97.6	0.5	0.5	1.4	548
262768	Onion_yellows_phytoplasma_oy_m	Tenericutes	752	59.7	59.7	0	8.9	31.4	124	0.8	0.8	0	0.8	98.4	255	7.7	7.7	0	1	91.3	194	1.7	1.7	0	0.9	97.4	954	3.8	3.8	0	0.2	96	425	2.2	2.2	0	1.7	96.1	758	mollicutes_odb10	86.8	86.1	0.7	7.3	5.9	151
1184151	Opitutaceae_bacterium_tsb47	PVC	5064	85.5	84.7	0.8	6.5	8	124	3.1	3.1	0	1.2	95.7	255	13.4	12.9	0.5	4.1	82.5	194	2.3	2.1	0.2	1.6	96.1	954	9.4	8.7	0.7	1.4	89.2	425	5.4	5.3	0.1	4.4	90.2	758	bacteria_odb10	85.5	84.7	0.8	6.5	8	124
1413210	Orenia_metallireducens	Clostridia	3076	100	99.2	0.8	0	0	124	3.1	3.1	0	2	94.9	255	18.5	17.5	1	5.2	76.3	194	3.4	2.9	0.5	1.9	94.7	954	9.7	9.2	0.5	2.1	88.2	425	6.2	5.9	0.3	3.7	90.1	758	clostridia_odb10	96.7	94.7	2	0.4	2.9	247
1134406	Ornatilinea_apprima	Chloroflexi	3347	90.3	89.5	0.8	3.2	6.5	124	3.9	3.5	0.4	3.5	92.6	255	19	17.5	1.5	4.1	76.9	194	3.5	3.2	0.3	1.3	95.2	954	9.8	8.9	0.9	0.9	89.3	425	4.6	4.5	0.1	3.3	92.1	758	chloroflexi_odb10	89.3	87.5	1.8	0.4	10.3	271
56110	Oscillatoria_acuminata_pcc_6304	Cyanobacteria	5796	96.8	95.2	1.6	3.2	0	124	5.1	3.9	1.2	4.7	90.2	255	21.1	20.1	1	4.6	74.3	194	4.9	4.8	0.1	2.6	92.5	954	21	19.8	1.2	4	75	425	6.2	5.7	0.5	4.9	88.9	758	oscillatoriales_odb10	99.1	98.5	0.6	0.1	0.8	1493
179408	Oscillatoria_nigro_viridis_pcc_7112	Cyanobacteria	6360	96.8	96	0.8	2.4	0.8	124	5.1	4.7	0.4	3.9	91	255	19.6	19.1	0.5	4.1	76.3	194	4.5	4.5	0	2.2	93.3	954	21	20.5	0.5	4.5	74.5	425	6.8	6.5	0.3	4.7	88.5	758	oscillatoriales_odb10	99.3	98.2	1.1	0.1	0.6	1493
864702	Oscillatoriales_cyanobacterium_jsc_12	Cyanobacteria	4780	98.4	98.4	0	0.8	0.8	124	5.1	5.1	0	3.5	91.4	255	20.6	20.1	0.5	4.1	75.3	194	4.1	3.9	0.2	1.7	94.2	954	19.8	19.3	0.5	3.8	76.4	425	6.2	5.9	0.3	4.5	89.3	758	oscillatoriales_odb10	98.5	97.4	1.1	0.2	1.3	1493
693746	Oscillibacter_valericigenes_sjm18_20	Clostridia	4723	91.1	90.3	0.8	4	4.9	124	2	2	0	2.7	95.3	255	18.6	18.6	0	3.1	78.3	194	2.9	2.6	0.3	1.7	95.4	954	9.6	8.2	1.4	1.6	88.8	425	4.7	4.6	0.1	4.4	90.9	758	clostridiales_odb10	97.3	96.2	1.1	1.1	1.6	264
765420	Oscillochloris_trichoides_dg_6	Chloroflexi	3231	88.7	87.9	0.8	5.6	5.7	124	5.1	4.3	0.8	1.6	93.3	255	20.1	20.1	0	6.2	73.7	194	4.9	4.5	0.4	1.5	93.6	954	10.6	9.9	0.7	4.5	84.9	425	6.2	6.1	0.1	3.6	90.2	758	chloroflexi_odb10	98.2	97.8	0.4	0.4	1.4	271
937450	Oxalobacteraceae_bacterium_imcc9480	Betaproteobacteria	4019	88.7	88.7	0	8.9	2.4	124	5.5	5.5	0	2	92.5	255	16	16	0	4.1	79.9	194	3.6	3.6	0	1.9	94.5	954	11.1	10.4	0.7	1.6	87.3	425	6.8	6.5	0.3	4	89.2	758	burkholderiales_odb10	91.3	91	0.3	3.8	4.9	688
1117108	Paenibacillus_alvei_ts_15	Paenibacillaceae	5784	98.4	97.6	0.8	0.8	0.8	124	3.5	3.1	0.4	3.1	93.4	255	20.6	19.6	1	6.7	72.7	194	4.6	4	0.6	2	93.4	954	12	10.8	1.2	2.1	85.9	425	6.2	5.9	0.3	4.5	89.3	758	bacillales_odb10	98.9	97.1	1.8	0.7	0.4	450
160799	Paenibacillus_borealis	Paenibacillaceae	6213	100	99.2	0.8	0	0	124	3.5	3.5	0	3.5	93	255	20.6	19.6	1	6.2	73.2	194	4.3	4	0.3	2	93.7	954	11.5	10.8	0.7	1.9	86.6	425	6.2	6.1	0.1	4.5	89.3	758	bacillales_odb10	98.2	98	0.2	0.2	1.6	450
717606	Paenibacillus_curdlanolyticus_yk9	Paenibacillaceae	4824	100	99.2	0.8	0	0	124	3.9	3.5	0.4	2.7	93.4	255	20.6	19.1	1.5	6.2	73.2	194	4	3.9	0.1	1.9	94.1	954	12.2	11.5	0.7	2.1	85.7	425	6.6	6.2	0.4	4.4	89	758	bacillales_odb10	98.6	98.2	0.4	0.4	1	450
189425	Paenibacillus_graminis	Paenibacillaceae	5584	99.2	96.8	2.4	0	0.8	124	3.1	3.1	0	2.7	94.2	255	20.6	19.6	1	5.7	73.7	194	4.4	3.9	0.5	2	93.6	954	11	10.1	0.9	2.6	86.4	425	6.2	6.2	0	4.1	89.7	758	bacillales_odb10	98	96.9	1.1	0	2	450
743719	Paenibacillus_lactis_154	Paenibacillaceae	6149	100	99.2	0.8	0	0	124	4.7	4.3	0.4	2.4	92.9	255	21.6	20.6	1	4.6	73.8	194	3.9	3.7	0.2	2.2	93.9	954	11.2	9.6	1.6	2.6	86.2	425	6.4	6.1	0.3	4.5	89.1	758	bacillales_odb10	99.4	98.7	0.7	0.4	0.2	450
997761	Paenibacillus_mucilaginosus_k02	Paenibacillaceae	7353	97.6	96.8	0.8	1.6	0.8	124	4.3	3.1	1.2	3.9	91.8	255	23.2	20.6	2.6	5.7	71.1	194	4.2	4	0.2	1.9	93.9	954	12.9	11.3	1.6	2.1	85	425	6.7	6.3	0.4	4.7	88.6	758	bacillales_odb10	98.2	96.9	1.3	0.7	1.1	450
162209	Paenibacillus_naphthalenovorans	Paenibacillaceae	5054	99.2	98.4	0.8	0.8	0	124	5.1	3.9	1.2	3.9	91	255	22.7	22.2	0.5	5.7	71.6	194	4.3	3.9	0.4	2	93.7	954	11.8	11.1	0.7	1.9	86.3	425	6.3	5.9	0.4	4.2	89.5	758	bacillales_odb10	99.4	98.7	0.7	0.2	0.4	450
189426	Paenibacillus_odorifer	Paenibacillaceae	5431	100	98.4	1.6	0	0	124	3.5	3.5	0	3.1	93.4	255	20.6	19.6	1	5.7	73.7	194	4.6	4.2	0.4	1.8	93.6	954	11.8	10.6	1.2	2.1	86.1	425	6.2	6.1	0.1	4.4	89.4	758	bacillales_odb10	98.3	97.6	0.7	0	1.7	450
169760	Paenibacillus_stellifer	Paenibacillaceae	4464	98.4	98.4	0	0	1.6	124	3.1	3.1	0	3.1	93.8	255	21.1	19.6	1.5	6.2	72.7	194	3.8	3.7	0.1	2.1	94.1	954	11.3	10.4	0.9	1.9	86.8	425	6.2	6.1	0.1	4.2	89.6	758	bacillales_odb10	98	97.8	0.2	0.2	1.8	450
715225	Paenibacillus_vortex_v453	Paenibacillaceae	5926	96	96	0	2.4	1.6	124	3.9	3.5	0.4	3.9	92.2	255	21.6	20.6	1	5.2	73.2	194	3.5	3.5	0	2.1	94.4	954	11.5	10.6	0.9	2.6	85.9	425	5.9	5.5	0.4	4.9	89.2	758	bacillales_odb10	94.6	94.2	0.4	0.9	4.5	450
1078085	Paenisporosarcina_sp_hgh0030	Planococcaceae	3449	100	100	0	0	0	124	4.3	3.9	0.4	3.1	92.6	255	19.6	19.6	0	5.7	74.7	194	3.9	3.7	0.2	1.9	94.2	954	10.6	9.4	1.2	1.6	87.8	425	5.2	5.1	0.1	3.7	91.1	758	bacillales_odb10	99.8	99.8	0	0	0.2	450
1123863	Pantoea_ananatis_LMG_5342	Erwiniaceae	4664	99.2	98.4	0.8	0.8	0	124	3.5	3.1	0.4	2	94.5	255	18.5	18	0.5	6.2	75.3	194	3.7	3.6	0.1	1.7	94.6	954	10.5	9.6	0.9	2.1	87.4	425	6.5	6.2	0.3	4.9	88.6	758	enterobacterales_odb10	99.7	99.5	0.2	0	0.3	440
1629550	Paraclostridium_benzoelyticum	Clostridia	3242	100	93.5	6.5	0	0	124	3.2	2.4	0.8	1.6	95.2	255	15.5	13.4	2.1	6.2	78.3	194	3	2.6	0.4	2.5	94.5	954	11.1	9.9	1.2	1.2	87.7	425	4.8	4.1	0.7	3.2	92	758	clostridiales_odb10	98.5	92.4	6.1	0.4	1.1	264
318586	Paracoccus_denitrificans_pd1222	Alphaproteobacteria	5077	98.4	97.6	0.8	0.8	0.8	124	5.1	5.1	0	2.7	92.2	255	17	17	0	3.6	79.4	194	4.8	4.6	0.2	2.1	93.1	954	11.1	10.4	0.7	1.4	87.5	425	6.5	6.2	0.3	3.7	89.8	758	alphaproteobacteria_odb10	98.4	96.5	1.9	0.2	1.4	432
81408	Parageobacillus_caldoxylosilyticus	Parageobacillus	4250	100	99.2	0.8	0	0	124	4.7	4.3	0.4	1.6	93.7	255	21.6	21.1	0.5	5.7	72.7	194	4.3	4	0.3	2.5	93.2	954	12.7	11.1	1.6	0.7	86.6	425	6	5.7	0.3	5	89	758	bacillales_odb10	99.3	99.3	0	0.4	0.3	450
1295642	Parageobacillus_genomosp_1	Parageobacillus	3647	99.2	97.6	1.6	0.8	0	124	3.9	3.5	0.4	3.5	92.6	255	20.6	20.1	0.5	7.2	72.2	194	4.3	3.9	0.4	2.6	93.1	954	12.3	11.1	1.2	1.6	86.1	425	5.8	5.4	0.4	5.1	89.1	758	mycoplasmatales_odb10	91.4	89.7	1.7	2.9	5.7	174
153151	Parageobacillus_toebii	Parageobacillus	3800	99.2	97.6	1.6	0.8	0	124	3.9	3.9	0	2.7	93.4	255	21.1	20.6	0.5	6.2	72.7	194	4.5	4.2	0.3	2.4	93.1	954	12.5	11.3	1.2	0.9	86.6	425	6	5.7	0.3	5.3	88.7	758	mycoplasmatales_odb10	91.3	90.2	1.1	2.9	5.8	174
1462524	Paraliobacillus_sp_pm_2	other_Bacillaceae	2787	100	100	0	0	0	124	4.3	3.5	0.8	2.4	93.3	255	21.6	20.6	1	5.2	73.2	194	3.7	3.5	0.2	2.4	93.9	954	10.4	9.9	0.5	1.9	87.7	425	6.3	6.2	0.1	3.2	90.5	758	bacillales_odb10	98.2	97.8	0.4	0.2	1.6	450
33033	Parvimonas_micra	Tissierellia	1419	93.5	93.5	0	1.6	4.9	124	2.8	2.4	0.4	2	95.2	255	18	14.9	3.1	4.6	77.4	194	3	2.9	0.1	1	96	954	8.2	8	0.2	0.9	90.9	425	4.7	4.6	0.1	2.5	92.8	758	tissierellales_odb10	94.2	94	0.2	0.7	5.1	433
767100	Parvimonas_sp_oral_taxon_110_str_f0139	Tissierellia	1640	85.5	85.5	0	8.9	5.6	124	2	2	0	2.7	95.3	255	16.5	13.4	3.1	5.2	78.3	194	2.5	2.3	0.2	1.2	96.3	954	7	6.8	0.2	1.2	91.8	425	4.3	4	0.3	3.6	92.1	758	tissierellales_odb10	84.5	84.5	0	7.2	8.3	433
272843	Pasteurella_multocida_subsp_multocida_str_pm70	Pasteurellales	2014	98.4	98.4	0	0.8	0.8	124	2	1.6	0.4	2.4	95.6	255	18	18	0	6.2	75.8	194	2.8	2.8	0	1.5	95.7	954	7.8	7.1	0.7	1.2	91	425	6.3	6.3	0	3	90.7	758	pasteurellales_odb10	99.9	99.6	0.3	0	0.1	1100
1097667	Patulibacter_medicamentivorans	Actinobacteria	4372	93.5	91.9	1.6	4	2.5	124	2.7	2.7	0	2.7	94.6	255	16.5	16	0.5	4.6	78.9	194	2.8	2.8	0	0.9	96.3	954	8.2	7.5	0.7	1.9	89.9	425	5	4.6	0.4	3.6	91.4	758	actinobacteria_phylum_odb10	78.4	77.7	0.7	3.1	18.5	292
218491	Pectobacterium_atrosepticum_SCRI1043	Pectobacteriaceae	4472	100	100	0	0	0	124	3.9	3.5	0.4	2.7	93.4	255	20.1	19.6	0.5	5.7	74.2	194	4	4	0	1.8	94.2	954	10.8	9.6	1.2	1.6	87.6	425	6.8	6.7	0.1	4.1	89.1	758	enterobacterales_odb10	100	99.8	0.2	0	0	440
187452	Pediococcus_claussenii	Lactobacillales	1774	94.3	93.5	0.8	0.8	4.9	124	2	1.6	0.4	1.6	96.4	255	14.9	14.4	0.5	3.6	81.5	194	2	2	0	1.9	96.1	954	7.3	6.6	0.7	1.2	91.5	425	4.5	4.4	0.1	2.8	92.7	758	lactobacillales_odb10	98	98	0	1.2	0.8	402
114090	Pediococcus_inopinatus	Lactobacillales	2011	94.3	93.5	0.8	0.8	4.9	124	3.5	3.1	0.4	0.8	95.7	255	13.9	13.4	0.5	5.7	80.4	194	2.1	2.1	0	2.2	95.7	954	7.8	7.3	0.5	1.2	91	425	4.1	4.1	0	3.6	92.3	758	lactobacillales_odb10	99	99	0	0.7	0.3	402
54062	Pediococcus_parvulus	Lactobacillales	2066	95.2	95.2	0	0	4.8	124	2.8	2.4	0.4	0.8	96.4	255	13.9	13.4	0.5	5.2	80.9	194	2.2	2.2	0	2.2	95.6	954	8	7.3	0.7	1.2	90.8	425	4.2	4.2	0	3.4	92.4	758	lactobacillales_odb10	99.8	99.8	0	0	0.2	402
324925	Pelodictyon_phaeoclathratiforme_bu_1	Chlorobi	2707	91.9	91.9	0	5.6	2.5	124	2.7	2.7	0	2.7	94.6	255	19.6	19.6	0	4.1	76.3	194	3.6	3.5	0.1	1.9	94.5	954	10.4	9.9	0.5	2.4	87.2	425	5.8	5.7	0.1	3.8	90.4	758	chlorobi_odb10	98.9	98.3	0.6	0.2	0.9	1160
1122947	Pelosinus_fermentans_dsm_17108	Negavicutes	4631	99.2	99.2	0	0	0.8	124	3.5	3.1	0.4	3.9	92.6	255	20.1	18	2.1	5.7	74.2	194	4.2	3.8	0.4	2.1	93.7	954	11	9.6	1.4	1.6	87.4	425	6.6	6.1	0.5	4	89.4	758	selenomonadales_odb10	98.1	95.2	2.9	0.3	1.6	796
1286171	Peptoclostridium_acidaminophilum_dsm_3953	Clostridia	2910	100	99.2	0.8	0	0	124	3.1	3.1	0	2	94.9	255	20.6	18	2.6	5.2	74.2	194	3.3	3	0.3	2	94.7	954	9	8.5	0.5	1.6	89.4	425	6.5	6.1	0.4	3.8	89.7	758	clostridiales_odb10	98.8	97.7	1.1	0.8	0.4	264
755172	Peptoniphilus_coxii	Tissierellia	1860	94.3	93.5	0.8	3.2	2.5	124	2	2	0	1.2	96.8	255	17	16.5	0.5	4.1	78.9	194	2.7	2.6	0.1	1.6	95.7	954	8.9	8.2	0.7	1.4	89.7	425	5	5	0	2.9	92.1	758	firmicutes_odb10	94.5	94.5	0	1.8	3.7	218
862517	Peptoniphilus_duerdenii_atcc_baa_1640	Tissierellia	1988	91.9	91.9	0	1.6	6.5	124	1.6	1.2	0.4	2	96.4	255	17.5	14.9	2.6	5.2	77.3	194	2.6	2.6	0	1.9	95.5	954	8.5	8	0.5	1.2	90.3	425	5	4.7	0.3	2.9	92.1	758	tissierellales_odb10	99.3	99.3	0	0	0.7	433
54005	Peptoniphilus_harei	Tissierellia	1874	95.2	94.4	0.8	0.8	4	124	2.8	2.4	0.4	0.8	96.4	255	19.1	16.5	2.6	4.6	76.3	194	2.6	2.5	0.1	1.9	95.5	954	9.2	8.5	0.7	1.4	89.4	425	5.3	4.9	0.4	3	91.7	758	tissierellales_odb10	99.1	99.1	0	0.9	0	433
997350	Peptoniphilus_indolicus_atcc_29427	Tissierellia	2269	91.1	90.3	0.8	3.2	5.7	124	2.4	2.4	0	1.2	96.4	255	18.6	16.5	2.1	4.1	77.3	194	2.8	2.7	0.1	2.1	95.1	954	9.6	9.4	0.2	1.6	88.8	425	4.8	4.5	0.3	3.7	91.5	758	tissierellales_odb10	92.6	92.6	0	4.6	2.8	433
596330	Peptoniphilus_lacrimalis_315_b	Tissierellia	1589	93.5	93.5	0	2.4	4.1	124	2	2	0	2	96	255	16	13.4	2.6	5.7	78.3	194	2.9	2.8	0.1	1.8	95.3	954	8.7	8.2	0.5	1.6	89.7	425	5.4	5.1	0.3	2.4	92.2	758	tissierellales_odb10	99.8	99.8	0	0	0.2	433
575609	Peptoniphilus_sp_oral_taxon_386_str_f0131	Tissierellia	1404	92.7	92.7	0	0.8	6.5	124	2	2	0	0.8	97.2	255	17	14.9	2.1	4.6	78.4	194	2.8	2.8	0	1.6	95.6	954	8.4	8.2	0.2	0.7	90.9	425	5.1	5	0.1	2.2	92.7	758	tissierellales_odb10	94.5	94.5	0	0.5	5	433
1261	Peptostreptococcus_anaerobius	Clostridia	1936	99.2	99.2	0	0.8	0	124	2.7	2.7	0	1.2	96.1	255	18	17.5	0.5	3.6	78.4	194	3	2.8	0.2	1.6	95.4	954	9.7	9.2	0.5	1.2	89.1	425	4.7	4.7	0	3.4	91.9	758	clostridiales_odb10	97.7	97.3	0.4	1.1	1.2	264
423536	Perkinsus_marinus_atcc_50983	Alveolata	23474	23.4	14.5	8.9	13.7	62.9	124	56.8	32.5	24.3	14.1	29.1	255	57.7	14.9	42.8	7.7	34.6	194	37	20.3	16.7	6.9	56.1	954	20.7	11.8	8.9	7.3	72	425	32.7	14.8	17.9	11.3	56	758	alveolata_odb10	96.5	43.9	52.6	1.8	1.7	171
123214	Persephonella_marina_ex_h1	Aquificae	2051	93.5	93.5	0	4.8	1.7	124	3.9	3.5	0.4	1.2	94.9	255	22.7	22.2	0.5	3.1	74.2	194	3.2	3.1	0.1	1.7	95.1	954	7.7	7.5	0.2	2.4	89.9	425	6.2	6.1	0.1	3.6	90.2	758	aquificae_odb10	98.9	98.9	0	0.5	0.6	549
7757	Petromyzon_marinus	Metazoa	37364	34.7	21	13.7	11.3	54	124	94.5	58.8	35.7	2.7	2.8	255	59.8	35.1	24.7	6.7	33.5	194	95.2	58.9	36.3	1.8	3	954	40	20.9	19.1	7.1	52.9	425	69.3	38	31.3	4.2	26.5	758	actinopterygii_odb10	57.6	29.7	27.9	2.6	39.8	3640
1524460	Phaeodactylibacter_xiamenensis	Bacteroidetes	5122	94.3	93.5	0.8	0.8	4.9	124	4.3	4.3	0	2.4	93.3	255	16.5	16.5	0	3.6	79.9	194	4.1	4	0.1	1.8	94.1	954	9.8	9.6	0.2	1.6	88.6	425	7.2	6.9	0.3	3.4	89.4	758	bacteroidetes_odb10	93	91.5	1.5	1	6	402
556484	Phaeodactylum_tricornutum	Stramenopiles	12178	51.7	44.4	7.3	10.5	37.8	124	82.4	81.2	1.2	5.9	11.7	255	66	57.2	8.8	4.6	29.4	194	43.5	42.2	1.3	6.1	50.4	954	43.3	38.6	4.7	9.4	47.3	425	42.2	39.8	2.4	9.2	48.6	758	stramenopiles_odb10	99	98	1	1	0	100
626939	Phascolarctobacterium_succinatutens_yit_12067	Negavicutes	2148	96.8	96.8	0	0.8	2.4	124	2	2	0	1.2	96.8	255	17	16.5	0.5	4.1	78.9	194	2.4	2.4	0	1.6	96	954	9.6	8.9	0.7	0.5	89.9	425	5.7	5.4	0.3	3.3	91	758	firmicutes_odb10	95.9	95.4	0.5	0.9	3.2	218
1666911	Phormidesmis_priestleyi_ana	Cyanobacteria	4863	96.8	96	0.8	3.2	0	124	5.9	5.9	0	4.3	89.8	255	19.6	19.1	0.5	4.6	75.8	194	4.4	4.3	0.1	1.7	93.9	954	19.3	18.6	0.7	3.3	77.4	425	6.2	6.1	0.1	4.6	89.2	758	synechococcales_odb10	97.8	96.8	1	0.6	1.6	788
1666905	Phormidium_sp_oscr	Cyanobacteria	4158	95.2	95.2	0	3.2	1.6	124	4.7	4.3	0.4	3.1	92.2	255	20.6	19.6	1	4.1	75.3	194	3.8	3.7	0.1	2	94.2	954	18.8	18.6	0.2	3.3	77.9	425	5.8	5.7	0.1	4.1	90.1	758	cyanobacteria_odb10	97	96.9	0.1	0.5	2.5	773
399101	Phormidium_willei_bdu_130791	Cyanobacteria	3770	86.3	71	15.3	4	9.7	124	4.7	4.7	0	2	93.3	255	19.6	17.5	2.1	4.6	75.8	194	3.9	3.7	0.2	1.9	94.2	954	18.6	17.4	1.2	2.4	79	425	5.7	5.3	0.4	3.7	90.6	758	cyanobacteria_odb10	89.3	89	0.3	0.1	10.6	773
243265	Photorhabdus_laumondii_subsp_laumondii_TTO1	Morganellaceae	4682	100	100	0	0	0	124	3.5	3.1	0.4	2.7	93.8	255	18.5	18	0.5	5.7	75.8	194	3.7	3.6	0.1	1.6	94.7	954	10.9	10.4	0.5	2.4	86.7	425	6.2	6.2	0	4.9	88.9	758	enterobacterales_odb10	99.5	99.3	0.2	0	0.5	440
3218	Physcomitrella_patens	Viridiplantae	31248	73.4	33.1	40.3	10.5	16.1	124	99.2	72.5	26.7	0.8	0	255	69	21.6	47.4	4.6	26.4	194	68.9	47.1	21.8	4.5	26.6	954	97.6	85.6	12	0.2	2.2	425	65.7	39.4	26.3	4.5	29.8	758	embryophyta_odb10	87.4	74.1	13.3	1.9	10.7	1614
2045	Pimelobacter_simplex	Actinobacteria	5427	96	96	0	2.4	1.6	124	4.3	3.9	0.4	2	93.7	255	15.4	14.9	0.5	4.1	80.5	194	3.3	3	0.3	2.2	94.5	954	7.6	7.1	0.5	2.1	90.3	425	5.5	5	0.5	3.8	90.7	758	propionibacteriales_odb10	96.4	96.1	0.3	2	1.6	649
530564	Pirellula_staleyi_dsm_6068	PVC	4717	84.7	84.7	0	4	11.3	124	4.7	4.7	0	2.4	92.9	255	18.6	18.6	0	7.2	74.2	194	4.1	4	0.1	1	94.9	954	8.4	7.5	0.9	1.9	89.7	425	6	5.9	0.1	3.8	90.2	758	bacteria_odb10	84.7	84.7	0	4	11.3	124
1705388	Planktothricoides_sp_sr001	Cyanobacteria	5047	96.8	96	0.8	2.4	0.8	124	5.5	5.1	0.4	4.3	90.2	255	21.1	20.1	1	4.6	74.3	194	4.7	4.4	0.3	2	93.3	954	20.5	19.8	0.7	4	75.5	425	6.2	5.9	0.3	5.3	88.5	758	oscillatoriales_odb10	95.6	94.9	0.7	0.3	4.1	1493
388467	Planktothrix_agardhii_niva_cya_126_8	Cyanobacteria	4191	89.5	87.9	1.6	4.8	5.7	124	5.1	4.3	0.8	3.1	91.8	255	19.6	18.6	1	3.6	76.8	194	4.5	4.2	0.3	2.2	93.3	954	19.3	18.1	1.2	4	76.7	425	6.5	6.1	0.4	4.4	89.1	758	oscillatoriales_odb10	94.3	94	0.3	1.1	4.6	1493
1185653	Planococcus_antarcticus_dsm_14505	Planococcaceae	3692	100	100	0	0	0	124	4.3	4.3	0	2	93.7	255	19.6	19.1	0.5	4.6	75.8	194	3.9	3.6	0.3	2.1	94	954	11.7	10.8	0.9	1.4	86.9	425	5.7	5.4	0.3	3.4	90.9	758	bacillales_odb10	100	99.6	0.4	0	0	450
459472	Planomicrobium_glaciei	Planococcaceae	3744	99.2	99.2	0	0.8	0	124	3.9	3.1	0.8	2.7	93.4	255	20.6	19.6	1	5.2	74.2	194	4	3.4	0.6	2	94	954	11.3	9.9	1.4	1.9	86.8	425	5.7	5.4	0.3	3.8	90.5	758	bacillales_odb10	100	99.8	0.2	0	0	450
1735669	Plantibacter_sp_leaf1	Actinobacteria	3453	96.8	96.8	0	0.8	2.4	124	4.7	4.3	0.4	1.6	93.7	255	20.6	19.6	1	2.6	76.8	194	3.3	3.1	0.2	1.5	95.2	954	8.3	7.1	1.2	2.4	89.3	425	5.2	4.9	0.3	4.1	90.7	758	micrococcales_odb10	99.1	98.7	0.4	0	0.9	537
37360	Plasmodiophora_brassicae	Rhizaria	9727	38.7	37.1	1.6	13.7	47.6	124	88.3	87.5	0.8	4.3	7.4	255	58.8	52.6	6.2	9.3	31.9	194	59.3	58.3	1	5.8	34.9	954	37.4	36	1.4	6.4	56.2	425	54.3	53.2	1.1	6.6	39.1	758	eukaryota_odb10	88.3	87.5	0.8	4.3	7.4	255
36329	Plasmodium_falciparum	Alveolata	5360	31.4	29.8	1.6	12.1	56.5	124	54.5	52.9	1.6	5.5	40	255	60.3	57.2	3.1	5.2	34.5	194	31.4	30.7	0.7	2.2	66.4	954	14.1	12.5	1.6	3.3	82.6	425	30.2	29.4	0.8	4	65.8	758	plasmodium_odb10	99.1	97.8	1.3	0	0.9	3642
118163	Pleurocapsa_sp_pcc_7327	Cyanobacteria	4268	99.2	97.6	1.6	0.8	0	124	4.3	4.3	0	2.7	93	255	20.6	19.1	1.5	4.6	74.8	194	4.2	4.1	0.1	2.3	93.5	954	20	19.1	0.9	3.3	76.7	425	6.6	5.8	0.8	4.7	88.7	758	cyanobacteria_odb10	99.6	98.8	0.8	0	0.4	773
1385513	Pontibacillus_chungwhensis_bh030062	Pontibacillus	3685	97.6	97.6	0	1.6	0.8	124	4.3	4.3	0	3.1	92.6	255	21.1	20.6	0.5	4.1	74.8	194	3.8	3.4	0.4	2.1	94.1	954	11.3	10.4	0.9	1.4	87.3	425	5.5	5.4	0.1	4.1	90.4	758	bacillales_odb10	98.2	98	0.2	0.2	1.6	450
1385511	Pontibacillus_marinus_bh030004_dsm_16465	Pontibacillus	4252	100	100	0	0	0	124	4.7	4.7	0	3.5	91.8	255	21.6	20.6	1	4.1	74.3	194	4.1	3.6	0.5	2.1	93.8	954	12.4	11.5	0.9	1.6	86	425	6	5.9	0.1	4.1	89.9	758	bacillales_odb10	99.4	98.7	0.7	0	0.6	450
242619	Porphyromonas_gingivalis_w83	Bacteroidetes	1909	93.5	92.7	0.8	0.8	5.7	124	2	2	0	2	96	255	17.5	17.5	0	2.1	80.4	194	3.2	3.1	0.1	1.6	95.2	954	9	8.5	0.5	1.2	89.8	425	3.7	3.7	0	3.4	92.9	758	bacteroidales_odb10	97.2	97	0.2	0	2.8	541
82985	Pragia_fontium_24613	Budviciaceae	3437	100	100	0	0	0	124	4.3	3.9	0.4	3.5	92.2	255	17.5	17.5	0	6.7	75.8	194	4.1	4	0.1	2	93.9	954	10.4	9.9	0.5	2.4	87.2	425	7	6.9	0.1	4.1	88.9	758	enterobacterales_odb10	99.1	98.9	0.2	0.2	0.7	440
246198	Prevotella_intermedia_17	Bacteroidetes	2266	91.9	91.1	0.8	5.6	2.5	124	2	2	0	2.4	95.6	255	17.5	17.5	0	1.5	81	194	2.9	2.7	0.2	1.3	95.8	954	8.5	8	0.5	1.4	90.1	425	4.4	4.4	0	3.7	91.9	758	bacteroidales_odb10	97.4	97.4	0	0.9	1.7	541
167539	Prochlorococcus_marinus_subsp_marinus_str_ccmp1375	Cyanobacteria	1882	91.9	91.9	0	4.8	3.3	124	3.1	3.1	0	1.6	95.3	255	17	17	0	3.1	79.9	194	2.9	2.9	0	1.3	95.8	954	12.9	12.7	0.2	0.9	86.2	425	5.4	5.3	0.1	3.2	91.4	758	synechococcales_odb10	99.5	99.2	0.3	0	0.5	788
1499498	Prochlorococcus_sp_mit_0601	Cyanobacteria	1908	90.3	90.3	0	4.8	4.9	124	3.5	3.5	0	1.6	94.9	255	17	17	0	4.1	78.9	194	3	3	0	1.2	95.8	954	12.7	12.7	0	1.4	85.9	425	5.6	5.5	0.1	3.4	91	758	synechococcales_odb10	95	94.9	0.1	1.4	3.6	788
553198	Propionibacterium_acidifaciens_f0233	Actinobacteria	2913	96.8	96.8	0	1.6	1.6	124	1.2	1.2	0	2	96.8	255	17.5	16.5	1	5.7	76.8	194	2.1	2.1	0	1.4	96.5	954	6.8	6.1	0.7	1.4	91.8	425	4.7	4.6	0.1	3.2	92.1	758	propionibacteriales_odb10	86.6	86.4	0.2	2.2	11.2	649
267747	Propionibacterium_acnes_kpa171202	Actinobacteria	2297	98.4	98.4	0	0.8	0.8	124	3.5	3.5	0	2	94.5	255	17	16.5	0.5	3.6	79.4	194	3.2	3.1	0.1	1.3	95.5	954	7.3	7.1	0.2	1.4	91.3	425	5.4	5.3	0.1	3.7	90.9	758	propionibacteriales_odb10	97.6	97.4	0.2	1.1	1.3	649
1677858	Propionispora_sp_2_2_37	Negavicutes	3949	100	99.2	0.8	0	0	124	3.9	3.5	0.4	3.1	93	255	19	18	1	4.6	76.4	194	3.7	3.5	0.2	2.1	94.2	954	9.9	8.7	1.2	1.4	88.7	425	5.8	5.5	0.3	4.2	90	758	selenomonadales_odb10	97.4	94.6	2.8	0.1	2.5	796
290512	Prosthecochloris_aestuarii_dsm_271	Chlorobi	2327	93.5	92.7	0.8	4.8	1.7	124	4.3	4.3	0	2.7	93	255	20.1	20.1	0	4.1	75.8	194	3.7	3.6	0.1	2	94.3	954	9.6	9.4	0.2	3.3	87.1	425	6.1	5.7	0.4	4.2	89.7	758	chlorobi_odb10	99.1	98.7	0.4	0.1	0.8	1160
529507	Proteus_mirabilis_hi4320	Morganellaceae	3662	100	100	0	0	0	124	3.5	3.1	0.4	3.1	93.4	255	19.1	18.6	0.5	6.2	74.7	194	3.7	3.5	0.2	1.9	94.4	954	9.4	8.7	0.7	2.4	88.2	425	6.7	6.7	0	4.4	88.9	758	enterobacterales_odb10	100	99.5	0.5	0	0	440
1157951	Providencia_stuartii_MRSN_2154	Morganellaceae	4099	99.2	98.4	0.8	0.8	0	124	3.9	3.5	0.4	3.1	93	255	20.1	20.1	0	6.2	73.7	194	3.7	3.6	0.1	2	94.3	954	9.8	9.6	0.2	2.8	87.4	425	6.5	6.2	0.3	4.5	89	758	enterobacterales_odb10	99.3	98.6	0.7	0.7	0	440
927668	Pseudanabaena_biceps_pcc_7429	Cyanobacteria	4757	93.5	93.5	0	5.6	0.9	124	3.9	3.5	0.4	2.7	93.4	255	19.6	19.6	0	3.6	76.8	194	4.3	4.3	0	1.4	94.3	954	19.3	19.1	0.2	3.1	77.6	425	7	6.9	0.1	4.6	88.4	758	synechococcales_odb10	95.8	95.4	0.4	0.3	3.9	788
82654	Pseudanabaena_sp_pcc_7367	Cyanobacteria	3854	96.8	96	0.8	3.2	0	124	3.5	3.5	0	3.5	93	255	19.5	18	1.5	3.6	76.9	194	4.1	3.9	0.2	1.8	94.1	954	17.9	17.2	0.7	3.3	78.8	425	6.3	5.9	0.4	4.6	89.1	758	synechococcales_odb10	97	96.7	0.3	0.3	2.7	788
1401063	Pseudoglutamicibacter_albus_dnf00011	Actinobacteria	1596	84.7	78.2	6.5	0	15.3	124	3.1	3.1	0	2	94.9	255	14.9	13.9	1	3.6	81.5	194	2.6	2.2	0.4	0.9	96.5	954	6.1	5.4	0.7	1.4	92.5	425	4.5	4.2	0.3	2.9	92.6	758	micrococcales_odb10	78.8	66.9	11.9	0.6	20.6	537
1131758	Pseudomonas_aeruginosa_mpao1_p2	Pseudomonadales	5914	100	99.2	0.8	0	0	124	4.3	3.9	0.4	2	93.7	255	18	17.5	0.5	7.2	74.8	194	4.2	4.2	0	1.9	93.9	954	11.8	11.1	0.7	1.6	86.6	425	7.2	6.5	0.7	4.6	88.2	758	pseudomonadales_odb10	99.5	99.1	0.4	0.3	0.2	782
675635	Pseudonocardia_dioxanivorans_cb1190	Actinobacteria	6681	99.2	97.6	1.6	0.8	0	124	5.1	3.9	1.2	2	92.9	255	18.5	17	1.5	4.1	77.4	194	3.4	3.2	0.2	1	95.6	954	9.2	8.5	0.7	2.1	88.7	425	5.4	4.6	0.8	4.2	90.4	758	actinobacteria_class_odb10	99.7	99.4	0.3	0	0.3	356
887929	Pseudoramibacter_alactolyticus_atcc_23263	Clostridia	2515	99.2	98.4	0.8	0	0.8	124	2.4	2.4	0	0.8	96.8	255	20.1	20.1	0	4.6	75.3	194	2.8	2.6	0.2	1.9	95.3	954	9.8	9.6	0.2	1.4	88.8	425	5.8	5.8	0	3.7	90.5	758	clostridiales_odb10	97.4	97	0.4	0.8	1.8	264
416591	Pseudothermotoga_lettingae_tmo	Thermotogae	2040	89.5	89.5	0	3.2	7.3	124	3.9	3.1	0.8	2	94.1	255	20.6	19.6	1	3.6	75.8	194	3.2	3.2	0	1.5	95.3	954	8.3	7.8	0.5	1.9	89.8	425	5	4.9	0.1	2.5	92.5	758	thermotogae_odb10	99.6	99.3	0.3	0.1	0.3	713
1712028	Psychrobacillus_sp_fjat_21963	other_Bacillaceae	3911	100	100	0	0	0	124	3.5	3.1	0.4	5.1	91.4	255	20.6	19.6	1	4.1	75.3	194	4	3.8	0.2	1.7	94.3	954	11.5	10.6	0.9	1.4	87.1	425	5.5	5.4	0.1	4	90.5	758	bacillales_odb10	100	99.6	0.4	0	0	450
352165	Pyramidobacter_piscolens_w5455	Synergistetes	2756	89.5	89.5	0	2.4	8.1	124	2.7	2.7	0	2.4	94.9	255	18.6	18.6	0	5.2	76.2	194	2.6	2.5	0.1	1.9	95.5	954	8.4	8.2	0.2	1.2	90.4	425	4.1	4.1	0	4.1	91.8	758	synergistetes_odb10	90.1	89.6	0.5	0.9	9	655
454194	Pyrinomonas_methylaliphatogenes	Acidobacteria	3180	97.6	96.8	0.8	0.8	1.6	124	2.7	2.7	0	2.7	94.6	255	22.1	21.1	1	5.2	72.7	194	4.6	4.2	0.4	1.3	94.1	954	10.1	9.4	0.7	1.9	88	425	6	5.9	0.1	4.1	89.9	758	bacteria_odb10	97.6	96.8	0.8	0.8	1.6	124
178306	Pyrobaculum_aerophilum_str_im2	Crenarchaeota	2605	16.1	15.3	0.8	9.7	74.2	124	7.5	7.1	0.4	3.1	89.4	255	94.3	93.3	1	1	4.7	194	6.4	6.2	0.2	1.4	92.2	954	3	2.8	0.2	1.2	95.8	425	5.1	5	0.1	5	89.9	758	thermoproteales_odb10	96.5	96.3	0.2	0.2	3.3	404
70601	Pyrococcus_horikoshii_ot3	Euryarchaeota	2061	19.3	18.5	0.8	8.9	71.8	124	9	9	0	3.9	87.1	255	93.3	93.3	0	0.5	6.2	194	6.8	6.5	0.3	1.3	91.9	954	3.3	2.8	0.5	0.9	95.8	425	5.6	5.3	0.3	5.1	89.3	758	euryarchaeota_odb10	92.3	92.3	0	0.4	7.3	234
267608	Ralstonia_solanacearum_gmi1000	Betaproteobacteria	5120	100	99.2	0.8	0	0	124	5.1	5.1	0	2.7	92.2	255	18.5	18	0.5	5.2	76.3	194	3.7	3.5	0.2	1.5	94.8	954	11	9.6	1.4	1.2	87.8	425	7	6.7	0.3	4	89	758	burkholderiales_odb10	99.6	99.6	0	0	0.4	688
1286170	Raoultella_ornithinolytica_B6	Klebsiella/Raoultella	4909	100	99.2	0.8	0	0	124	4.3	3.9	0.4	3.1	92.6	255	20.6	20.1	0.5	5.7	73.7	194	3.9	3.9	0	1.7	94.4	954	11.6	10.4	1.2	1.4	87	425	7.2	6.9	0.3	4	88.8	758	enterobacterales_odb10	100	99.5	0.5	0	0	440
533247	Raphidiopsis_brookii_d9	Cyanobacteria	3007	87.9	87.9	0	8.9	3.2	124	5.1	5.1	0	2.4	92.5	255	18.5	17.5	1	4.6	76.9	194	4	3.9	0.1	1.8	94.2	954	17.6	16.9	0.7	3.5	78.9	425	6.6	6.5	0.1	3.4	90	758	nostocales_odb10	83.8	83.7	0.1	2.7	13.5	1899
1671680	Rathayibacter_tanaceti	Actinobacteria	3209	89.5	87.9	1.6	6.5	4	124	2.4	2.4	0	2	95.6	255	17	16.5	0.5	4.1	78.9	194	2.3	2.3	0	1.2	96.5	954	6.9	6.4	0.5	2.1	91	425	3.7	3.6	0.1	4.1	92.2	758	micrococcales_odb10	86	85.1	0.9	6.5	7.5	537
46433	Reticulomyxa_filosa	Rhizaria	39963	15.3	14.5	0.8	15.3	69.4	124	36.9	34.5	2.4	28.2	34.9	255	28.4	25.8	2.6	14.9	56.7	194	27.2	24.8	2.4	11.7	61.1	954	13	10.6	2.4	12.9	74.1	425	18.5	17	1.5	22.2	59.3	758	eukaryota_odb10	36.9	34.5	2.4	28.2	34.9	255
216596	Rhizobium_leguminosarum_bv_viciae_3841	Alphaproteobacteria	7131	100	96.8	3.2	0	0	124	7.1	6.3	0.8	2.7	90.2	255	17	16.5	0.5	5.2	77.8	194	5.6	5.3	0.3	1.9	92.5	954	12.2	10.8	1.4	1.6	86.2	425	7	6.2	0.8	4.2	88.8	758	rhizobium-agrobacterium_group_odb10	99.1	98.9	0.2	0	0.9	1937
272943	Rhodobacter_sphaeroides_2_4_1	Alphaproteobacteria	4287	100	99.2	0.8	0	0	124	6.3	6.3	0	2.4	91.3	255	17.5	17.5	0	4.1	78.4	194	5	5	0	1.8	93.2	954	10.6	10.4	0.2	1.9	87.5	425	7.5	7.4	0.1	2.9	89.6	758	alphaproteobacteria_odb10	99.7	99.5	0.2	0.2	0.1	432
1049584	Rhodococcus_enclensis	Actinobacteria	6831	100	96.8	3.2	0	0	124	5.1	4.7	0.4	1.2	93.7	255	18.5	18	0.5	4.1	77.4	194	3.8	3.6	0.2	1.9	94.3	954	8.7	7.1	1.6	2.4	88.9	425	6.5	6.1	0.4	4	89.5	758	corynebacteriales_odb10	99.7	98	1.7	0	0.3	743
529884	Rhodoluna_lacicola	Actinobacteria	1364	96.8	96.8	0	1.6	1.6	124	2.4	2	0.4	0.8	96.8	255	19.1	18.6	0.5	3.1	77.8	194	2.7	2.6	0.1	1.4	95.9	954	6.8	6.6	0.2	0.9	92.3	425	5.1	5	0.1	3.8	91.1	758	micrococcales_odb10	95.5	95.3	0.2	0.4	4.1	537
243090	Rhodopirellula_baltica_sh_1	PVC	7325	79.8	78.2	1.6	8.9	11.3	124	3.5	3.5	0	2.7	93.8	255	18	18	0	6.2	75.8	194	4.4	4.4	0	1.2	94.4	954	8.2	8	0.2	2.1	89.7	425	5.6	5.5	0.1	4.5	89.9	758	planctomycetes_odb10	99.1	99.1	0	0.4	0.5	571
595460	Rhodopirellula_sp_swk7	PVC	7239	79	75.8	3.2	9.7	11.3	124	3.9	3.5	0.4	1.6	94.5	255	17.5	17	0.5	5.2	77.3	194	4	3.9	0.1	1.6	94.4	954	9.4	8.5	0.9	1.9	88.7	425	6.5	6.2	0.3	4.1	89.4	758	bacteria_odb10	79	75.8	3.2	9.7	11.3	124
269796	Rhodospirillum_rubrum_atcc_11170	Alphaproteobacteria	3841	98.4	97.6	0.8	1.6	0	124	5.9	5.5	0.4	3.1	91	255	17	16	1	4.1	78.9	194	4.6	4.3	0.3	2	93.4	954	11.1	10.6	0.5	1.6	87.3	425	6.8	6.1	0.7	4.5	88.7	758	alphaproteobacteria_odb10	98.8	98.8	0	0	1.2	432
1187851	Rhodovulum_sp_ph10	Alphaproteobacteria	4490	98.4	97.6	0.8	0.8	0.8	124	6.3	5.9	0.4	2.7	91	255	18	17.5	0.5	4.1	77.9	194	4.5	4.4	0.1	1.7	93.8	954	10.1	9.2	0.9	1.9	88	425	6.9	6.6	0.3	3.7	89.4	758	rhizobiales_odb10	97.5	96.7	0.8	0.6	1.9	639
1164990	Richelia_intracellularis	Cyanobacteria	7768	76.6	75	1.6	10.5	12.9	124	3.1	3.1	0	2.7	94.2	255	14.9	14.4	0.5	4.1	81	194	2.6	2.6	0	2.2	95.2	954	15.5	14.8	0.7	4.9	79.6	425	5.3	5	0.3	4.9	89.8	758	nostocales_odb10	75	74.8	0.2	4.4	20.6	1899
272947	Rickettsia_prowazekii_str_madrid_e	Alphaproteobacteria	834	83.1	83.1	0	2.4	14.5	124	3.9	3.9	0	0.4	95.7	255	8.2	8.2	0	2.1	89.7	194	2.8	2.7	0.1	1.7	95.5	954	6.1	5.9	0.2	1.4	92.5	425	4	4	0	1.5	94.5	758	rickettsiales_odb10	98.9	98.9	0	0.5	0.6	364
373994	Rivularia_sp_pcc_7116	Cyanobacteria	6644	98.4	97.6	0.8	1.6	0	124	6.3	5.5	0.8	4.7	89	255	20.6	19.6	1	3.1	76.3	194	4.9	4.4	0.5	2.2	92.9	954	21	19.8	1.2	4.2	74.8	425	7.5	6.6	0.9	5.4	87.1	758	nostocales_odb10	98.3	97.6	0.7	0.1	1.6	1899
301302	Roseburia_faecis	Clostridia	3168	99.2	95.2	4	0.8	0	124	2	2	0	1.2	96.8	255	19.1	18.6	0.5	4.1	76.8	194	2.7	2.7	0	1.8	95.5	954	9.6	9.4	0.2	1.9	88.5	425	6.2	6.2	0	3.6	90.2	758	clostridiales_odb10	100	99.6	0.4	0	0	264
383372	Roseiflexus_castenholzii_dsm_13941	Chloroflexi	4330	93.5	91.9	1.6	4.8	1.7	124	5.5	5.5	0	3.1	91.4	255	20.6	20.1	0.5	5.2	74.2	194	4.1	3.7	0.4	1.7	94.2	954	11.3	10.4	0.9	2.6	86.1	425	6.4	6.3	0.1	3.6	90	758	chloroflexi_odb10	100	100	0	0	0	271
582515	Rubidibacter_lacunae_kordi_51_2	Cyanobacteria	3456	99.2	99.2	0	0.8	0	124	3.5	3.5	0	2.7	93.8	255	18.5	17.5	1	4.6	76.9	194	3.5	3.5	0	1.8	94.7	954	19	18.8	0.2	1.4	79.6	425	5.9	5.5	0.4	3.7	90.4	758	chroococcales_odb10	96.3	96	0.3	0.3	3.4	1493
266117	Rubrobacter_xylanophilus_dsm_9941	Actinobacteria	3140	96	96	0	2.4	1.6	124	2.7	2.7	0	1.6	95.7	255	19.6	19.1	0.5	5.2	75.2	194	3.2	3	0.2	2	94.8	954	10.1	9.2	0.9	1.4	88.5	425	4.9	4.6	0.3	3.8	91.3	758	bacteria_odb10	96	96	0	2.4	1.6	124
1160721	Ruminococcus_bicirculans	Clostridia	2585	96.8	94.4	2.4	0.8	2.4	124	2	1.6	0.4	2.4	95.6	255	18.5	18	0.5	3.1	78.4	194	2.3	2.3	0	2.3	95.4	954	8.5	8	0.5	1.4	90.1	425	5.7	5.3	0.4	3.6	90.7	758	clostridiales_odb10	98.9	98.9	0	0	1.1	264
915437	Saccharibacillus_sacchari_dsm_19268	Paenibacillaceae	5139	99.2	98.4	0.8	0.8	0	124	2.7	2.7	0	5.1	92.2	255	20.6	19.6	1	7.2	72.2	194	3.8	3.6	0.2	2	94.2	954	11.8	10.4	1.4	1.6	86.6	425	5.6	5.1	0.5	4.5	89.9	758	bacillales_odb10	99.1	98.4	0.7	0.2	0.7	450
882081	Saccharomonospora_azurea_na_128	Actinobacteria	4376	99.2	98.4	0.8	0.8	0	124	4.7	4.7	0	2.4	92.9	255	19.6	19.6	0	4.1	76.3	194	3.9	3.7	0.2	1.8	94.3	954	8.7	8.5	0.2	2.1	89.2	425	5.3	5	0.3	4.9	89.8	758	actinobacteria_class_odb10	98.9	98.9	0	0.6	0.5	356
559292	Saccharomyces_cerevisiae	Holomycota	6692	33.8	28.2	5.6	14.5	51.7	124	93.7	92.9	0.8	0.8	5.5	255	61.4	35.6	25.8	4.6	34	194	39.8	35.4	4.4	4.2	56	954	22.8	20.7	2.1	2.6	74.6	425	96.7	94.5	2.2	0.3	3	758	saccharomycetes_odb10	99.6	97.4	2.2	0.1	0.3	2137
1230341	Salimicrobium_jeotgali	other_Bacillaceae	2732	100	100	0	0	0	124	4.3	3.9	0.4	2	93.7	255	20.1	19.6	0.5	4.6	75.3	194	3.7	3.5	0.2	2.3	94	954	10.5	9.6	0.9	2.4	87.1	425	5.5	5.5	0	4	90.5	758	bacillales_odb10	99.3	99.3	0	0	0.7	450
309807	Salinibacter_ruber_dsm_13855	Bacteroidetes	2833	93.5	91.9	1.6	5.6	0.9	124	3.9	3.9	0	2.4	93.7	255	20.6	20.1	0.5	4.1	75.3	194	3.7	3.6	0.1	1.6	94.7	954	9.6	8.7	0.9	1.9	88.5	425	7	6.7	0.3	3.3	89.7	758	bacteroidetes_odb10	79.4	77.9	1.5	5.2	15.4	402
407035	Salinicoccus_halodurans	Staphylococcaceae	2644	98.4	97.6	0.8	1.6	0	124	3.1	2.7	0.4	2	94.9	255	19.1	19.1	0	3.6	77.3	194	2.8	2.7	0.1	2.7	94.5	954	11.1	10.6	0.5	1.6	87.3	425	5	4.9	0.1	4.5	90.5	758	bacillales_odb10	98.4	98.2	0.2	0.4	1.2	450
1432562	Salinicoccus_sediminis	Staphylococcaceae	2489	99.2	99.2	0	0.8	0	124	3.5	3.1	0.4	1.6	94.9	255	19.6	19.6	0	4.6	75.8	194	3	2.8	0.2	2.5	94.5	954	10.4	9.9	0.5	1.6	88	425	4.8	4.7	0.1	4.6	90.6	758	bacillales_odb10	98	97.6	0.4	1.1	0.9	450
1307761	Salinispira_pacifica	Spirochaetes	3397	83.1	82.3	0.8	7.3	9.6	124	2.4	2.4	0	2	95.6	255	19	18	1	5.7	75.3	194	3	2.8	0.2	1.5	95.5	954	5.7	5.2	0.5	1.6	92.7	425	5.3	5.3	0	4	90.7	758	spirochaetales_odb10	95.1	94.8	0.3	2.9	2	345
218493	Salmonella_bongori_NCTC_12419	Salmonella	6196	56.5	56.5	0	29	14.5	124	2.4	2.4	0	2.7	94.9	255	10.3	9.8	0.5	9.3	80.4	194	2.6	2.6	0	2	95.4	954	6.8	6.8	0	3.1	90.1	425	2.9	2.9	0	6.1	91	758	enterobacterales_odb10	55.9	55.7	0.2	26.6	17.5	440
99287	Salmonella_enterica_subsp_enterica_serovar_typhimurium_str_lt2	Salmonella	4554	100	100	0	0	0	124	4.3	3.9	0.4	2.7	93	255	19	18	1	5.7	75.3	194	3.9	3.8	0.1	1.9	94.2	954	11.3	10.8	0.5	1.4	87.3	425	6.7	6.6	0.1	4.1	89.2	758	enterobacterales_odb10	100	99.8	0.2	0	0	440
946362	Salpingoeca_rosetta	Holozoa	11620	32.2	30.6	1.6	19.4	48.4	124	82.8	82.4	0.4	7.5	9.7	255	60.3	54.6	5.7	6.2	33.5	194	65	64.2	0.8	8	27	954	34.6	31.8	2.8	8.7	56.7	425	53	51.8	1.2	9.4	37.6	758	eukaryota_odb10	82.8	82.4	0.4	7.5	9.7	255
1736209	Sanguibacter_sp_leaf3	Actinobacteria	3669	99.2	99.2	0	0	0.8	124	4.3	4.3	0	2	93.7	255	16	15.5	0.5	2.6	81.4	194	3.3	3.1	0.2	1.2	95.5	954	9	8.5	0.5	1.9	89.1	425	5.3	5.3	0	4.1	90.6	758	micrococcales_odb10	97.6	97.4	0.2	0	2.4	537
641146	Scardovia_inopinata_f0304	Actinobacteria	1482	93.5	93.5	0	1.6	4.9	124	2	2	0	1.2	96.8	255	16.5	16.5	0	2.6	80.9	194	2	2	0	1.4	96.6	954	6.6	6.4	0.2	0.7	92.7	425	3.6	3.6	0	2.6	93.8	758	actinobacteria_class_odb10	79.8	79.5	0.3	1.4	18.8	356
284812	Schizosaccharomyces_pombe	Holomycota	5145	39.5	37.9	1.6	12.1	48.4	124	96.9	95.3	1.6	0.4	2.7	255	65	41.8	23.2	5.7	29.3	194	49.8	46.2	3.6	2.8	47.4	954	28.9	26.1	2.8	5.2	65.9	425	96	93.5	2.5	1.1	2.9	758	ascomycota_odb10	81.5	78.6	2.9	1.7	16.8	1706
128403	Scytonema_hofmannii_pcc_7110	Cyanobacteria	9827	98.4	95.2	3.2	1.6	0	124	6.7	5.9	0.8	3.9	89.4	255	20.6	19.1	1.5	3.6	75.8	194	5.5	4.7	0.8	2.9	91.6	954	22.3	20.2	2.1	4	73.7	425	7.3	6.1	1.2	5	87.7	758	nostocales_odb10	98.6	96.5	2.1	0.1	1.3	1899
1233231	Scytonema_tolypothrichoides_vb_61278	Cyanobacteria	5683	95.9	93.5	2.4	2.4	1.7	124	5.5	5.1	0.4	4.3	90.2	255	19	17.5	1.5	3.6	77.4	194	4.5	4	0.5	2.4	93.1	954	19.7	18.8	0.9	4.2	76.1	425	6.4	6.1	0.3	5.1	88.5	758	nostocales_odb10	96.8	96.3	0.5	0	3.2	1899
526218	Sebaldella_termitidis_atcc_33386	Fusobacteria	4150	100	100	0	0	0	124	2.8	2.4	0.4	2	95.2	255	15.9	14.9	1	5.2	78.9	194	3.1	2.8	0.3	2.1	94.8	954	8.5	7.8	0.7	1.9	89.6	425	4.8	4.7	0.1	4.5	90.7	758	fusobacteriales_odb10	98.5	96.7	1.8	0.2	1.3	510
573413	Sediminispirochaeta_smaragdinae_dsm_11293	Spirochaetes	4219	87.9	86.3	1.6	4	8.1	124	3.9	3.9	0	2.4	93.7	255	22.1	21.1	1	5.2	72.7	194	3.4	3.1	0.3	2.1	94.5	954	6.3	5.6	0.7	1.9	91.8	425	6.5	6.5	0	4.4	89.1	758	spirochaetales_odb10	99.4	98.8	0.6	0	0.6	345
679197	Segniliparus_rugosus_atcc_baa_974	Actinobacteria	3502	94.4	94.4	0	3.2	2.4	124	4.7	4.3	0.4	0.8	94.5	255	18	17.5	0.5	3.6	78.4	194	3.1	3	0.1	1.6	95.3	954	7.7	6.8	0.9	1.6	90.7	425	5.3	5	0.3	3.7	91	758	corynebacteriales_odb10	92	91.9	0.1	2	6	743
88036	Selaginella_moellendorffii	Viridiplantae	34799	69.3	2.4	66.9	14.5	16.2	124	98.1	11	87.1	1.2	0.7	255	66.5	3.1	63.4	5.7	27.8	194	64.1	6.2	57.9	5.2	30.7	954	89.1	12.2	76.9	3.8	7.1	425	62.8	7.4	55.4	5.8	31.4	758	eukaryota_odb10	98.1	11	87.1	1.2	0.7	255
749551	Selenomonas_artemidis_f0399	Negavicutes	2195	96	96	0	4	0	124	2.4	2.4	0	2	95.6	255	17	16	1	4.1	78.9	194	2.3	2.2	0.1	1.6	96.1	954	9.1	8.9	0.2	1.4	89.5	425	5.4	5.3	0.1	2.9	91.7	758	selenomonadales_odb10	98.2	98.2	0	0.3	1.5	796
638302	Selenomonas_flueggei_atcc_43531	Negavicutes	2117	96	96	0	4	0	124	2	2	0	1.6	96.4	255	18	17	1	3.1	78.9	194	1.9	1.8	0.1	1.8	96.3	954	8.7	8.5	0.2	1.9	89.4	425	5.3	5.3	0	3.6	91.1	758	selenomonadales_odb10	98.2	98.2	0	0.8	1	796
679201	Selenomonas_infelix_atcc_43532	Negavicutes	2160	96.8	96.8	0	3.2	0	124	2	2	0	0.8	97.2	255	17.5	17	0.5	3.6	78.9	194	2.3	2.2	0.1	1.6	96.1	954	9.1	8.9	0.2	1.4	89.5	425	5.7	5.7	0	3.2	91.1	758	selenomonadales_odb10	99.1	99.1	0	0.1	0.8	796
585503	Selenomonas_noxia_atcc_43541	Negavicutes	2020	96	96	0	3.2	0.8	124	2	2	0	1.6	96.4	255	15.4	14.9	0.5	5.2	79.4	194	2.3	2.3	0	1.7	96	954	9.4	9.2	0.2	1.2	89.4	425	5.1	5.1	0	3.7	91.2	758	selenomonadales_odb10	98.5	98.5	0	0.6	0.9	796
927704	Selenomonas_ruminantium_subsp_lactilytica_tam6421	Negavicutes	3512	98.4	97.6	0.8	1.6	0	124	2.4	2.4	0	1.6	96	255	18.5	17.5	1	4.1	77.4	194	2.6	2.5	0.1	1.8	95.6	954	11	10.8	0.2	1.4	87.6	425	6.2	6.1	0.1	3.8	90	758	selenomonadales_odb10	99.2	98.9	0.3	0.1	0.7	796
546271	Selenomonas_sputigena_atcc_35185	Negavicutes	2647	94.4	94.4	0	4.8	0.8	124	1.6	1.6	0	2.7	95.7	255	16	15.5	0.5	5.2	78.8	194	2.7	2.6	0.1	1.8	95.5	954	9.2	9.2	0	1.6	89.2	425	5.5	5.5	0	3.4	91.1	758	selenomonadales_odb10	97.5	97.4	0.1	0.3	2.2	796
767452	Serinicoccus_chungangensis	Actinobacteria	3100	97.6	96.8	0.8	1.6	0.8	124	3.9	3.9	0	0.8	95.3	255	15.4	14.9	0.5	4.6	80	194	3.2	3.1	0.1	1.2	95.6	954	8	6.6	1.4	1.9	90.1	425	5	4.9	0.1	4.1	90.9	758	micrococcales_odb10	95.9	95.3	0.6	0.2	3.9	537
911022	Serratia_marcescens_subsp_marcescens_ATCC_13880	Yersiniaceae	4721	100	99.2	0.8	0	0	124	3.5	3.1	0.4	3.5	93	255	20.6	20.1	0.5	5.7	73.7	194	3.7	3.7	0	1.9	94.4	954	10.8	9.4	1.4	2.4	86.8	425	6.8	6.7	0.1	4	89.2	758	enterobacterales_odb10	100	99.8	0.2	0	0	440
211586	Shewanella_oneidensis_mr_1	Alteromonadales	4196	100	100	0	0	0	124	4.3	3.9	0.4	2.4	93.3	255	20.1	20.1	0	5.2	74.7	194	4.4	4.3	0.1	1.7	93.9	954	11.3	9.9	1.4	2.1	86.6	425	7.5	7.4	0.1	3.8	88.7	758	alteromonadales_odb10	99.8	99.8	0	0	0.2	820
300268	Shigella_boydii_Sb227	Escherichia_coli_group_B1/Shigella_2	4284	97.6	97.6	0	1.6	0.8	124	4.3	3.9	0.4	3.5	92.2	255	20.6	20.6	0	5.2	74.2	194	4.1	3.9	0.2	1.6	94.3	954	10.6	10.1	0.5	1.6	87.8	425	6.7	6.6	0.1	4	89.3	758	enterobacterales_odb10	99.1	98.9	0.2	0.2	0.7	440
300267	Shigella_dysenteriae_sd197	Escherichia_coli_group_E/Shigella	4505	99.2	99.2	0	0.8	0	124	3.5	3.1	0.4	4.3	92.2	255	20.6	20.6	0	4.1	75.3	194	3.8	3.5	0.3	1.8	94.4	954	10.3	10.1	0.2	1.9	87.8	425	6.6	6.6	0	4.1	89.3	758	enterobacterales_odb10	98.8	98.6	0.2	0	1.2	440
198214	Shigella_flexneri_2a_301	Escherichia_coli_group_B1/Shigella	4446	97.6	97.6	0	1.6	0.8	124	3.9	3.5	0.4	3.9	92.2	255	20.6	20.1	0.5	4.6	74.8	194	4.1	3.9	0.2	1.7	94.2	954	10.1	9.9	0.2	2.4	87.5	425	6.4	6.3	0.1	4.1	89.5	758	enterobacterales_odb10	98.8	98.6	0.2	0.5	0.7	440
300269	Shigella_sonnei_Ss046	Escherichia_coli_group_B1/Shigella_2	4475	99.2	99.2	0	0.8	0	124	4.3	3.9	0.4	3.9	91.8	255	20.6	20.1	0.5	5.2	74.2	194	4.1	3.9	0.2	1.8	94.1	954	10.8	10.1	0.7	1.9	87.3	425	6.9	6.6	0.3	4	89.1	758	enterobacterales_odb10	99.8	99.3	0.5	0	0.2	440
630626	Shimwellia_blattae_DSM_4481	other_Enterobacteriaceae	3904	100	100	0	0	0	124	3.9	3.5	0.4	3.9	92.2	255	20.6	20.6	0	5.7	73.7	194	4.1	4	0.1	1.6	94.3	954	10.1	9.2	0.9	1.9	88	425	6.8	6.7	0.1	4.2	89	758	enterobacterales_odb10	99.5	99.3	0.2	0.5	0	440
886293	Singulisphaera_acidiphila_dsm_18658	PVC	7251	85.5	83.9	1.6	4.8	9.7	124	5.5	4.7	0.8	5.1	89.4	255	20.1	20.1	0	6.2	73.7	194	4.2	3.8	0.4	1.8	94	954	10.4	9.2	1.2	2.6	87	425	6.7	5.9	0.8	5.3	88	758	bacteria_odb10	85.5	83.9	1.6	4.8	9.7	124
266834	Sinorhizobium_meliloti_1021	Alphaproteobacteria	6233	100	99.2	0.8	0	0	124	7.1	6.7	0.4	2.7	90.2	255	17.5	17.5	0	5.2	77.3	194	5.1	4.8	0.3	1.9	93	954	11.5	10.8	0.7	2.1	86.4	425	7	6.6	0.4	4	89	758	rhizobiales_odb10	100	99.7	0.3	0	0	639
1487949	Smithella_sp_sc_k08d17	Deltaproteobacteria	1858	60.5	58.9	1.6	7.3	32.2	124	3.1	2.7	0.4	2	94.9	255	10.3	10.3	0	4.6	85.1	194	2.4	2.3	0.1	1.2	96.4	954	4.7	4.5	0.2	1.9	93.4	425	3.6	3.6	0	2.8	93.6	758	bacteria_odb10	60.5	58.9	1.6	7.3	32.2	124
187101	Sneathia_amnii	Fusobacteria	1183	88.7	88.7	0	1.6	9.7	124	2.7	2.7	0	1.2	96.1	255	12.4	12.4	0	3.1	84.5	194	2.7	2.7	0	1.5	95.8	954	5.9	5.4	0.5	1.4	92.7	425	4.5	4.5	0	2.1	93.4	758	fusobacteriales_odb10	77.5	77.3	0.2	0.8	21.7	510
343509	Sodalis_glossinidius_morsitans	Pectobacteriaceae	3358	98.4	98.4	0	1.6	0	124	3.1	2.7	0.4	2.4	94.5	255	17.5	17.5	0	5.7	76.8	194	3.2	3.1	0.1	1.6	95.2	954	7.7	7.5	0.2	1.6	90.7	425	5.9	5.9	0	3.6	90.5	758	enterobacterales_odb10	97.9	97.7	0.2	0.9	1.2	440
76853	Solibacillus_silvestris	Planococcaceae	3946	99.2	97.6	1.6	0.8	0	124	4.3	3.5	0.8	3.1	92.6	255	18.5	17.5	1	5.2	76.3	194	4.2	3.9	0.3	1.9	93.9	954	11	9.4	1.6	1.6	87.4	425	6.1	5.7	0.4	3.4	90.5	758	bacillales_odb10	99.5	99.1	0.4	0	0.5	450
706433	Solobacterium_moorei_f0204	Erysipelotrichaceae	2035	93.5	93.5	0	2.4	4.1	124	1.6	1.6	0	1.6	96.8	255	18	18	0	3.6	78.4	194	2.3	2.3	0	1.5	96.2	954	7.5	7.3	0.2	1.2	91.3	425	4.1	4.1	0	3	92.9	758	mycoplasmatales_odb10	90.2	90.2	0	1.1	8.7	174
479434	Sphaerobacter_thermophilus_dsm_20745	Chloroflexi	3485	92.7	91.1	1.6	3.2	4.1	124	4.3	3.9	0.4	3.5	92.2	255	22.1	21.6	0.5	6.7	71.2	194	4	3.8	0.2	1.7	94.3	954	10.1	8.5	1.6	1.9	88	425	5.1	5	0.1	4	90.9	758	chloroflexi_odb10	98.5	97.4	1.1	0.4	1.1	271
158190	Sphaerochaeta_pleomorpha_str_grapes	Spirochaetales	3159	83.8	80.6	3.2	6.5	9.7	124	3.1	3.1	0	2.7	94.2	255	19	18	1	4.1	76.9	194	3	2.9	0.1	1.8	95.2	954	7.3	6.8	0.5	1.4	91.3	425	5.9	5.9	0	3.4	90.7	758	spirochaetales_odb10	80.3	79.4	0.9	0.3	19.4	345
667725	Sphaeroforma_arctica_jp610	Holozoa	18730	28.2	25.8	2.4	19.4	52.4	124	61.1	58	3.1	25.5	13.4	255	58.7	54.6	4.1	7.2	34.1	194	47.5	45.6	1.9	14.8	37.7	954	25.4	23.5	1.9	12.9	61.7	425	43.8	41.7	2.1	18.5	37.7	758	eukaryota_odb10	61.1	58	3.1	25.5	13.4	255
403776	Sphingobacterium_sp_pm2_p1_29	Bacteroidetes	4793	97.6	97.6	0	0	2.4	124	4.7	4.7	0	2	93.3	255	16.5	16.5	0	4.6	78.9	194	3.8	3.7	0.1	1.9	94.3	954	8.7	7.5	1.2	2.6	88.7	425	6.5	6.5	0	3.3	90.2	758	sphingobacteriia_odb10	95.6	95.2	0.4	0.9	3.5	1068
1480694	Spirochaeta_lutea	Spirochaetes	2303	77.4	77.4	0	5.6	17	124	1.6	1.6	0	0.8	97.6	255	16.5	16	0.5	4.1	79.4	194	2.3	2.1	0.2	1	96.7	954	5	4.5	0.5	1.2	93.8	425	4.3	4.2	0.1	4.1	91.6	758	spirochaetales_odb10	85.8	85.8	0	0.3	13.9	345
1329640	Spirochaeta_sp_jc202	Spirochaetales	2732	64.6	57.3	7.3	3.2	32.2	124	1.6	1.6	0	2.7	95.7	255	13.9	12.4	1.5	1.5	84.6	194	2.5	2.1	0.4	0.6	96.9	954	6.4	5.9	0.5	1.4	92.2	425	4.5	4.4	0.1	3.2	92.3	758	bacteria_odb10	64.6	57.3	7.3	3.2	32.2	124
362837	Spiroplasma_cantharicola	Tenericutes	1017	79	79	0	2.4	18.6	124	1.2	1.2	0	1.2	97.6	255	10.8	10.8	0	1.5	87.7	194	2	2	0	1	97	954	5.1	4.9	0.2	0.7	94.2	425	2.3	2.2	0.1	1.7	96	758	entomoplasmatales_odb10	100	100	0	0	0	332
1276227	Spiroplasma_chrysopicola_df_1	Tenericutes	1009	83.9	83.9	0	0	16.1	124	1.6	1.6	0	0.8	97.6	255	13.9	13.9	0	2.1	84	194	2.5	2.4	0.1	1	96.5	954	5.4	5.4	0	0.9	93.7	425	2.8	2.8	0	2.1	95.1	758	entomoplasmatales_odb10	100	99.7	0.3	0	0	332
1276221	Spiroplasma_diminutum_cuas_1	Tenericutes	858	79	79	0	3.2	17.8	124	1.2	1.2	0	1.2	97.6	255	10.8	10.8	0	1.5	87.7	194	1.8	1.8	0	1.2	97	954	4.9	4.7	0.2	0.9	94.2	425	2.9	2.8	0.1	1.3	95.8	758	entomoplasmatales_odb10	100	100	0	0	0	332
315358	Spiroplasma_eriocheiris	Tenericutes	1180	82.3	82.3	0	0.8	16.9	124	1.2	1.2	0	1.2	97.6	255	13.4	12.9	0.5	1.5	85.1	194	2.3	2.2	0.1	1	96.7	954	5.4	5.4	0	0.7	93.9	425	3	3	0	1.8	95.2	758	entomoplasmatales_odb10	99.4	98.5	0.9	0	0.6	332
216938	Spiroplasma_helicoides	Tenericutes	1151	79	79	0	4.8	16.2	124	1.6	1.6	0	1.2	97.2	255	10.8	10.8	0	1.5	87.7	194	2	2	0	1.4	96.6	954	4.7	4.5	0.2	0.9	94.4	425	3	2.9	0.1	1.5	95.5	758	entomoplasmatales_odb10	100	100	0	0	0	332
216942	Spiroplasma_litorale	Tenericutes	1064	85.5	85.5	0	4	10.5	124	1.2	1.2	0	0.8	98	255	13.9	13.9	0	1.5	84.6	194	1.9	1.9	0	1.3	96.8	954	4.4	4.2	0.2	0.7	94.9	425	3	2.9	0.1	1.8	95.2	758	entomoplasmatales_odb10	98.2	98.2	0	0.3	1.5	332
570509	Spiroplasma_melliferum_kc3	Tenericutes	1197	81.5	81.5	0	1.6	16.9	124	1.2	1.2	0	1.2	97.6	255	13.9	13.9	0	1.5	84.6	194	2.4	2.3	0.1	1	96.6	954	5.2	5.2	0	1.2	93.6	425	3	3	0	2	95	758	entomoplasmatales_odb10	99.1	99.1	0	0	0.9	332
838561	Spiroplasma_mirum_atcc_29335	Tenericutes	1091	78.2	78.2	0	3.2	18.6	124	1.2	1.2	0	0.8	98	255	12.4	12.4	0	2.6	85	194	2.1	2	0.1	1	96.9	954	4.9	4.9	0	0.9	94.2	425	2.9	2.9	0	2.1	95	758	entomoplasmatales_odb10	96.4	96.4	0	0.3	3.3	332
1276220	Spiroplasma_taiwanense_ct_1	Tenericutes	989	78.2	78.2	0	6.5	15.3	124	1.2	1.2	0	1.2	97.6	255	11.3	11.3	0	2.1	86.6	194	2.2	2.2	0	1.2	96.6	954	4.9	4.7	0.2	0.7	94.4	425	2.6	2.5	0.1	1.6	95.8	758	entomoplasmatales_odb10	99.7	99.4	0.3	0	0.3	332
216946	Spiroplasma_turonicum	Tenericutes	1085	83.9	83.9	0	4.8	11.3	124	1.2	1.2	0	0.8	98	255	13.9	13.9	0	2.6	83.5	194	1.9	1.9	0	1.2	96.9	954	5	4.5	0.5	0.7	94.3	425	2.7	2.6	0.1	2.1	95.2	758	entomoplasmatales_odb10	98.5	97.9	0.6	0	1.5	332
1069536	Sporolactobacillus_inulinus_casd	Sporolactobacillaceae	2668	100	100	0	0	0	124	4.7	4.3	0.4	2	93.3	255	20.1	19.1	1	5.2	74.7	194	3.4	3.2	0.2	2.1	94.5	954	9.9	9.4	0.5	0.9	89.2	425	5.9	5.9	0	4.2	89.9	758	bacillales_odb10	92.6	92.4	0.2	0.7	6.7	450
1395513	Sporolactobacillus_laevolacticus_dsm_442	Sporolactobacillaceae	3497	99.2	99.2	0	0	0.8	124	4.7	4.3	0.4	2.4	92.9	255	20.6	19.1	1.5	4.1	75.3	194	4	3.8	0.2	1.6	94.4	954	10.1	9.2	0.9	1.6	88.3	425	6.7	6.3	0.4	3.6	89.7	758	bacillales_odb10	92.2	92	0.2	0.7	7.1	450
1123288	Sporomusa_ovata_dsm_2662	Negavicutes	5103	100	100	0	0	0	124	3.9	3.9	0	3.1	93	255	22.1	21.1	1	5.2	72.7	194	3	2.9	0.1	2.3	94.7	954	10.8	9.6	1.2	0.9	88.3	425	6.3	6.3	0	3.6	90.1	758	selenomonadales_odb10	97.1	94.8	2.3	0.1	2.8	796
411922	Sporomusa_sp_an4	Negavicutes	5263	100	100	0	0	0	124	3.9	3.9	0	3.5	92.6	255	22.1	21.1	1	5.2	72.7	194	2.9	2.8	0.1	2.3	94.8	954	10.8	9.6	1.2	0.9	88.3	425	6.2	6.2	0	3.7	90.1	758	selenomonadales_odb10	96.4	94.3	2.1	0.5	3.1	796
1476	Sporosarcina_psychrophila	Planococcaceae	4223	99.2	99.2	0	0	0.8	124	3.9	3.5	0.4	2.7	93.4	255	18.5	17.5	1	3.6	77.9	194	3.4	3.1	0.3	2.7	93.9	954	11.3	9.9	1.4	2.6	86.1	425	5.2	4.9	0.3	4.7	90.1	758	bacillales_odb10	98.6	98.2	0.4	0	1.4	450
446470	Stackebrandtia_nassauensis_dsm_44728	Actinobacteria	6379	99.2	98.4	0.8	0	0.8	124	4.7	4.7	0	2.7	92.6	255	21.6	20.6	1	3.1	75.3	194	3.8	3.7	0.1	1.9	94.3	954	9.4	8	1.4	2.6	88	425	5.8	5.7	0.1	4.2	90	758	actinobacteria_class_odb10	98.3	97.5	0.8	0.3	1.4	356
111780	Stanieria_cyanosphaera_pcc_7437	Cyanobacteria	4781	96.8	95.2	1.6	3.2	0	124	5.5	5.1	0.4	2.4	92.1	255	20.1	19.6	0.5	4.1	75.8	194	4.6	4.4	0.2	1.8	93.6	954	20	19.3	0.7	3.5	76.5	425	6.7	6.2	0.5	3.8	89.5	758	cyanobacteria_odb10	99.3	98.8	0.5	0	0.7	773
158879	Staphylococcus_aureus_subsp_aureus_n315	Staphylococcaceae	2624	100	100	0	0	0	124	3.5	3.5	0	2	94.5	255	20.1	19.1	1	5.2	74.7	194	3.2	2.9	0.3	2	94.8	954	9.6	8.9	0.7	1.4	89	425	5.5	5.4	0.1	3.8	90.7	758	bacillales_odb10	99.6	99.6	0	0.2	0.2	450
525378	Staphylococcus_caprae_m23864_w1	Staphylococcaceae	2563	97.6	97.6	0	1.6	0.8	124	3.9	3.9	0	2	94.1	255	20.6	19.6	1	5.2	74.2	194	3.2	3	0.2	2.1	94.7	954	10.1	9.6	0.5	1.4	88.5	425	6.3	6.2	0.1	3.7	90	758	bacillales_odb10	99.1	99.1	0	0.7	0.2	450
1281	Staphylococcus_carnosus	Staphylococcaceae	2432	100	100	0	0	0	124	3.1	3.1	0	1.6	95.3	255	20.6	19.6	1	5.2	74.2	194	3.2	3	0.2	2.1	94.7	954	9.9	9.2	0.7	1.4	88.7	425	5.6	5.3	0.3	4	90.4	758	bacillales_odb10	99.6	99.6	0	0.2	0.2	450
399550	Staphylothermus_marinus_f1	Crenarchaeota	1570	12.9	12.1	0.8	9.7	77.4	124	8.2	8.2	0	3.1	88.7	255	93.8	93.8	0	0.5	5.7	194	6	5.8	0.2	1	93	954	1.6	1.6	0	0.9	97.5	425	4.7	4.4	0.3	4.2	91.1	758	desulfurococcales_odb10	98.6	98.4	0.2	0	1.4	491
522373	Stenotrophomonas_maltophilia_k279a	Xanthomondales	4386	99.2	99.2	0	0.8	0	124	3.5	3.5	0	2	94.5	255	19.1	19.1	0	3.6	77.3	194	3.2	3.2	0	2	94.8	954	11.3	10.8	0.5	1.6	87.1	425	5.7	5.7	0	4	90.3	758	xanthomonadales_odb10	99.7	99.4	0.3	0	0.3	1152
5963	Stentor_coeruleus	Alveolata	31426	25	14.5	10.5	14.5	60.5	124	69	40.8	28.2	7.8	23.2	255	56.7	17	39.7	5.2	38.1	194	46.5	25.5	21	4.4	49.1	954	23.6	14.4	9.2	4.9	71.5	425	39.8	20.7	19.1	6.9	53.3	758	alveolata_odb10	93.5	49.1	44.4	1.2	5.3	171
980422	Strawberry_lethal_yellows_phytoplasma_cpa_str_nzsb11	Tenericutes	1100	62.1	62.1	0	6.5	31.4	124	0.4	0.4	0	0.8	98.8	255	7.2	7.2	0	1.5	91.3	194	1.6	1.6	0	0.7	97.7	954	4.5	4.5	0	0.2	95.3	425	2.4	2.4	0	1.3	96.3	758	mollicutes_odb10	94.1	93.4	0.7	0.7	5.2	151
519441	Streptobacillus_moniliformis_dsm_12112	Fusobacteria	1442	92.7	92.7	0	2.4	4.9	124	3.1	2.7	0.4	0.4	96.5	255	16.5	16.5	0	3.1	80.4	194	2.8	2.6	0.2	0.9	96.3	954	6.6	6.4	0.2	0.7	92.7	425	4.3	4.2	0.1	2.2	93.5	758	fusobacteriales_odb10	83.7	83.1	0.6	0.2	16.1	510
76860	Streptococcus_constellatus	Lactobacillales	1813	98.4	97.6	0.8	1.6	0	124	2.8	2.4	0.4	1.2	96	255	17.5	17	0.5	4.6	77.9	194	2.9	2.9	0	1.8	95.3	954	8.3	7.8	0.5	0.9	90.8	425	4.6	4.5	0.1	3	92.4	758	lactobacillales_odb10	99.8	99.8	0	0	0.2	402
873449	Streptococcus_criceti_hs_6	Lactobacillales	2282	99.2	99.2	0	0.8	0	124	3.1	2.7	0.4	1.2	95.7	255	16.5	15.5	1	3.6	79.9	194	2.9	2.9	0	1.8	95.3	954	9.4	8.5	0.9	1.6	89	425	5.5	5.4	0.1	3.2	91.3	758	lactobacillales_odb10	98.7	98.5	0.2	0.7	0.6	402
119602	Streptococcus_dysgalactiae_subsp_equisimilis	Lactobacillales	1899	99.2	99.2	0	0.8	0	124	2.4	2	0.4	2	95.6	255	17	16.5	0.5	3.6	79.4	194	3	3	0	1.9	95.1	954	8.5	8	0.5	1.2	90.3	425	4.8	4.7	0.1	3	92.2	758	lactobacillales_odb10	99	99	0	0	1	402
53354	Streptococcus_gallolyticus_subsp_gallolyticus	Lactobacillales	2198	97.6	97.6	0	2.4	0	124	2.8	2.4	0.4	1.2	96	255	19.6	19.1	0.5	3.6	76.8	194	2.7	2.7	0	1.9	95.4	954	9.2	8.7	0.5	1.2	89.6	425	5.9	5.8	0.1	3.6	90.5	758	lactobacillales_odb10	99.5	99.5	0	0	0.5	402
68892	Streptococcus_infantis	Lactobacillales	1900	98.4	98.4	0	1.6	0	124	2.8	2.4	0.4	1.2	96	255	14.4	14.4	0	4.6	81	194	2.6	2.6	0	1.6	95.8	954	8.3	7.8	0.5	1.6	90.1	425	5.1	5	0.1	3	91.9	758	lactobacillales_odb10	100	100	0	0	0	402
59310	Streptococcus_macedonicus	Lactobacillales	1975	99.2	99.2	0	0.8	0	124	3.5	3.1	0.4	0.4	96.1	255	17	16.5	0.5	3.6	79.4	194	2.8	2.8	0	1.8	95.4	954	8.7	8.2	0.5	0.7	90.6	425	6	5.9	0.1	3.2	90.8	758	lactobacillales_odb10	99.8	99.8	0	0	0.2	402
210007	Streptococcus_mutans_ua159	Lactobacillales	1962	98.4	97.6	0.8	0.8	0.8	124	2.4	2	0.4	1.2	96.4	255	15.4	14.9	0.5	3.6	81	194	2.7	2.7	0	2.2	95.1	954	8.7	8.2	0.5	1.2	90.1	425	5.5	5.4	0.1	3	91.5	758	lactobacillales_odb10	98.8	98.8	0	0.5	0.7	402
1318	Streptococcus_parasanguinis	Lactobacillales	2008	98.4	98.4	0	1.6	0	124	2.8	2.4	0.4	1.2	96	255	17	16.5	0.5	3.6	79.4	194	2.8	2.8	0	1.8	95.4	954	9.2	8.7	0.5	1.2	89.6	425	5.5	5.4	0.1	2.8	91.7	758	lactobacillales_odb10	99.5	99.5	0	0.5	0	402
170187	Streptococcus_pneumoniae_tigr4	Lactobacillales	2125	97.6	97.6	0	0.8	1.6	124	2.8	2.4	0.4	0.8	96.4	255	17.5	17.5	0	4.1	78.4	194	2.8	2.8	0	2	95.2	954	8.3	7.8	0.5	2.1	89.6	425	5.4	5.3	0.1	3.3	91.3	758	lactobacillales_odb10	98.8	98.8	0	0.2	1	402
873448	Streptococcus_porcinus_str_jelinkova_176	Lactobacillales	1956	94.3	93.5	0.8	1.6	4.1	124	3.1	2.7	0.4	1.2	95.7	255	16.5	15.5	1	3.6	79.9	194	2.9	2.9	0	1.9	95.2	954	8.9	8.7	0.2	1.6	89.5	425	5.1	5	0.1	2.5	92.4	758	lactobacillales_odb10	99.2	99	0.2	0	0.8	402
875093	Streptococcus_pseudoporcinus_lq_940_04	Lactobacillales	2027	94.4	94.4	0	1.6	4	124	3.1	2.7	0.4	1.2	95.7	255	16.5	16	0.5	3.6	79.9	194	3.1	3.1	0	1.7	95.2	954	8.9	8.7	0.2	1.2	89.9	425	5.4	5.3	0.1	2.5	92.1	758	lactobacillales_odb10	99.3	99.3	0	0.2	0.5	402
1314	Streptococcus_pyogenes	Lactobacillales	1599	99.2	99.2	0	0.8	0	124	2.4	2	0.4	1.2	96.4	255	17.5	17	0.5	4.1	78.4	194	2.9	2.9	0	1.9	95.2	954	8.5	7.8	0.7	1.2	90.3	425	5	4.9	0.1	2.6	92.4	758	lactobacillales_odb10	98.2	98	0.2	0	1.8	402
1894	Streptomyces_aureofaciens	Actinobacteria	7724	98.4	94.4	4	0.8	0.8	124	5.5	5.5	0	2.4	92.1	255	23.7	22.2	1.5	3.6	72.7	194	4.2	4	0.2	1.8	94	954	10.3	8.9	1.4	2.1	87.6	425	6.3	5.4	0.9	4.1	89.6	758	streptomycetales_odb10	99.3	99	0.3	0.1	0.6	1579
66876	Streptomyces_chattanoogensis	Actinobacteria	7427	100	95.2	4.8	0	0	124	4.7	4.3	0.4	3.5	91.8	255	22.1	21.1	1	3.1	74.8	194	4.3	4	0.3	1.7	94	954	10.3	8.9	1.4	2.1	87.6	425	5.8	5.4	0.4	4.9	89.3	758	streptomycetales_odb10	99	98.6	0.4	0.1	0.9	1579
100226	Streptomyces_coelicolor_a3_2	Actinobacteria	8154	100	98.4	1.6	0	0	124	4.3	4.3	0	3.9	91.8	255	20.1	18.6	1.5	4.6	75.3	194	4.2	4.1	0.1	2.1	93.7	954	11	8.9	2.1	1.4	87.6	425	5.8	4.9	0.9	4.7	89.5	758	streptomycetales_odb10	99.3	98.7	0.6	0.1	0.6	1579
1469144	Streptomyces_thermoautotrophicus	Actinobacteria	4087	87.9	86.3	1.6	4.8	7.3	124	4.3	4.3	0	2	93.7	255	15	12.4	2.6	7.7	77.3	194	3.2	3.2	0	1.4	95.4	954	6.1	5.4	0.7	2.8	91.1	425	5.4	5.1	0.3	4.2	90.4	758	actinobacteria_class_odb10	83.9	83.1	0.8	7.9	8.2	356
7668	Strongylocentrotus_purpuratus	Metazoa	28837	28.2	22.6	5.6	18.5	53.3	124	85.9	79.2	6.7	11.4	2.7	255	52.6	45.9	6.7	11.3	36.1	194	86.7	80.2	6.5	8.9	4.4	954	34.6	30.8	3.8	12.5	52.9	425	56.9	52	4.9	14.1	29	758	metazoa_odb10	86.7	80.2	6.5	8.9	4.4	954
411471	Subdoligranulum_variabile_dsm_15176	Clostridia	3381	95.9	93.5	2.4	2.4	1.7	124	1.6	1.2	0.4	1.2	97.2	255	15.4	14.4	1	6.2	78.4	194	2.8	2.6	0.2	2.1	95.1	954	8.7	8.2	0.5	2.1	89.2	425	4.6	4.6	0	3.8	91.6	758	clostridiales_odb10	97	96.6	0.4	0.8	2.2	264
679936	Sulfobacillus_acidophilus_dsm_10332	Clostridia	3471	96	96	0	0	4	124	3.9	3.5	0.4	2.4	93.7	255	19.6	19.6	0	3.6	76.8	194	3.4	3.4	0	1.9	94.7	954	8.5	8.5	0	1.9	89.6	425	5	5	0	4.1	90.9	758	clostridiales_odb10	84.1	83.3	0.8	1.5	14.4	264
273057	Sulfolobus_solfataricus_p2	Crenarchaeota	2994	16.1	16.1	0	9.7	74.2	124	8.6	8.2	0.4	4.3	87.1	255	97.4	96.9	0.5	1.5	1.1	194	6.5	6.1	0.4	1.5	92	954	3.1	2.6	0.5	0.7	96.2	425	5.9	5.8	0.1	4.7	89.4	758	sulfolobales_odb10	95.4	94.5	0.9	0.5	4.1	1244
1632857	Sulfuricella_sp_t08	Betaproteobacteria	3216	100	100	0	0	0	124	5.5	5.1	0.4	3.1	91.4	255	20.1	20.1	0	4.1	75.8	194	4.2	4	0.2	1.6	94.2	954	11.1	10.6	0.5	0.9	88	425	7.7	7	0.7	3.8	88.5	758	betaproteobacteria_odb10	98.4	97.7	0.7	0	1.6	569
432331	Sulfurihydrogenibium_yellowstonense_ss_5	Aquificae	1690	64.5	64.5	0	10.5	25	124	3.1	3.1	0	2.4	94.5	255	13.4	13.4	0	3.1	83.5	194	2.1	2.1	0	1.3	96.6	954	6.6	6.4	0.2	1.4	92	425	4	4	0	3.7	92.3	758	bacteria_odb10	64.5	64.5	0	10.5	25	124
1172190	Sulfurimonas_sp_ast_10	Epsilonproteobacteria	2290	90.3	90.3	0	5.6	4.1	124	3.9	3.9	0	1.2	94.9	255	16.5	16	0.5	3.1	80.4	194	2.6	2.6	0	0.7	96.7	954	6.1	6.1	0	1.2	92.7	425	5.3	5.3	0	4	90.7	758	campylobacterales_odb10	97.8	97.3	0.5	0.6	1.6	628
1537915	Sulfurospirillum_sp_scadc	Epsilonproteobacteria	2496	90.3	90.3	0	6.5	3.2	124	2.4	2.4	0	1.2	96.4	255	16	16	0	4.6	79.4	194	2.1	2.1	0	1.6	96.3	954	6.4	6.4	0	0.9	92.7	425	5	5	0	4.4	90.6	758	campylobacterales_odb10	99.1	97.5	1.6	0	0.9	628
1630136	Sulfurovum_riftiae	Epsilonproteobacteria	2317	89.5	89.5	0	6.5	4	124	2.4	2	0.4	1.2	96.4	255	17.5	17	0.5	5.7	76.8	194	2.5	2.4	0.1	0.7	96.8	954	6.1	5.6	0.5	0.9	93	425	5	5	0	4.4	90.6	758	epsilonproteobacteria_odb10	94.6	94.1	0.5	0.5	4.9	591
762967	Sutterella_parvirubra_yit_11816	Betaproteobacteria	2447	91.9	91.1	0.8	6.5	1.6	124	2	2	0	0.8	97.2	255	16	16	0	4.1	79.9	194	2.3	2.3	0	1.5	96.2	954	7.3	7.1	0.2	2.4	90.3	425	4.7	4.7	0	3	92.3	758	burkholderiales_odb10	71.7	71.4	0.3	3.3	25	688
292459	Symbiobacterium_thermophilum_iam_14863	Clostridia	3337	98.4	97.6	0.8	1.6	0	124	4.7	4.3	0.4	2.7	92.6	255	19.6	19.6	0	5.2	75.2	194	3.4	3.2	0.2	1.7	94.9	954	9.6	8.9	0.7	1.6	88.8	425	6.3	6.2	0.1	3.6	90.1	758	clostridiales_odb10	97	96.2	0.8	0.8	2.2	264
1140	Synechococcus_elongatus_pcc_7942	Cyanobacteria	2661	96	96	0	3.2	0.8	124	3.9	3.5	0.4	2.4	93.7	255	20.6	20.1	0.5	3.1	76.3	194	3.4	3.4	0	1.5	95.1	954	17.1	16.9	0.2	2.1	80.8	425	5.4	5.3	0.1	4	90.6	758	synechococcales_odb10	99.7	99.7	0	0	0.3	788
29410	Synechococcus_sp_wh_8103	Cyanobacteria	2821	92.7	92.7	0	4.8	2.5	124	3.5	3.5	0	1.2	95.3	255	17.5	17.5	0	4.6	77.9	194	2.5	2.5	0	1.7	95.8	954	13.4	13.2	0.2	2.1	84.5	425	5.5	5.4	0.1	3.2	91.3	758	synechococcales_odb10	97.8	97.8	0	0.6	1.6	788
1148	Synechocystis_sp_pcc_6803	Cyanobacteria	3564	96.8	96	0.8	3.2	0	124	4.3	4.3	0	3.1	92.6	255	18	17.5	0.5	4.6	77.4	194	3.8	3.8	0	1.3	94.9	954	18.8	18.6	0.2	2.4	78.8	425	6.4	5.9	0.5	3.4	90.2	758	synechococcales_odb10	96.2	95.9	0.3	0.9	2.9	788
2754	Synergistes_jonesii	Synergistetes	2501	90.3	87.9	2.4	1.6	8.1	124	2	1.6	0.4	2	96	255	20.1	18.6	1.5	3.1	76.8	194	2.1	1.9	0.2	1.8	96.1	954	6.1	5.2	0.9	1.4	92.5	425	4.1	3.7	0.4	4.1	91.8	758	synergistetes_odb10	98.5	97.7	0.8	0	1.5	655
499207	Syntrophaceticus_schinkii	Clostridia	3176	77.4	77.4	0	7.3	15.3	124	2	2	0	3.9	94.1	255	15.4	13.9	1.5	3.1	81.5	194	2.2	2.1	0.1	1.8	96	954	6.3	6.1	0.2	2.1	91.6	425	4.1	4.1	0	4.5	91.4	758	thermoanaerobacterales_odb10	78.3	77.5	0.8	4.6	17.1	476
645991	Syntrophobotulus_glycolicus_dsm_8271	Clostridia	3251	100	99.2	0.8	0	0	124	2	2	0	2	96	255	17.5	17.5	0	6.2	76.3	194	2.8	2.7	0.1	2.2	95	954	9.9	9.4	0.5	1.2	88.9	425	5.8	5.4	0.4	4.4	89.8	758	clostridiales_odb10	98.5	98.5	0	0.4	1.1	264
690567	Syntrophomonas_zehnderi_ol_4	Clostridia	2773	99.2	75	24.2	0.8	0	124	3.1	2.7	0.4	3.1	93.8	255	19.1	15.5	3.6	5.7	75.2	194	3.4	2.8	0.6	1.8	94.8	954	8.2	6.6	1.6	1.6	90.2	425	6.1	5.3	0.8	3.7	90.2	758	clostridiales_odb10	95.9	83	12.9	1.1	3	264
643648	Syntrophothermus_lipocalidus_dsm_12680	Clostridia	2313	97.6	97.6	0	1.6	0.8	124	2	2	0	2.4	95.6	255	21.1	20.6	0.5	5.7	73.2	194	3.1	2.8	0.3	1.9	95	954	8.5	8.5	0	1.4	90.1	425	5.3	5.3	0	4.1	90.6	758	clostridiales_odb10	95.9	95.1	0.8	1.1	3	264
53336	Tatumella_citrea_ATCC_39140	Erwiniaceae	4003	100	100	0	0	0	124	3.5	3.1	0.4	2.7	93.8	255	19	17.5	1.5	6.2	74.8	194	3.6	3.5	0.1	2.1	94.3	954	11.1	10.4	0.7	1.6	87.3	425	6.3	6.2	0.1	4.5	89.2	758	enterobacterales_odb10	100	99.3	0.7	0	0	440
1209989	Tepidanaerobacter_acetatoxydans_re1	Clostridia	2524	95.2	95.2	0	0.8	4	124	3.9	3.9	0	1.6	94.5	255	22.1	20.6	1.5	5.2	72.7	194	3.5	3.4	0.1	2.2	94.3	954	9.8	9.6	0.2	0.7	89.5	425	5.8	5.5	0.3	4	90.2	758	thermoanaerobacterales_odb10	96.9	95.4	1.5	0	3.1	476
1413211	Tepidibacillus_decaturensis	other_Bacillaceae	2599	90.3	90.3	0	2.4	7.3	124	4.7	4.7	0	2.7	92.6	255	18	17	1	5.7	76.3	194	3.9	3.9	0	1.8	94.3	954	10.1	9.6	0.5	1.9	88	425	5.7	5.7	0	3.8	90.5	758	mycoplasmatales_odb10	84.5	83.9	0.6	1.7	13.8	174
876478	Tepidiphilus_thermophilus	other_Proteobacteria	2186	100	100	0	0	0	124	3.5	3.5	0	2	94.5	255	19.1	18.6	0.5	5.2	75.7	194	3.5	3.5	0	1.8	94.7	954	8.5	8	0.5	1.4	90.1	425	7	7	0	3.6	89.4	758	burkholderiales_odb10	92.1	92	0.1	1.3	6.6	688
586416	Terribacillus_aidingensis	other_Bacillaceae	3230	99.2	99.2	0	0	0.8	124	3.9	3.9	0	1.6	94.5	255	21.1	20.6	0.5	3.1	75.8	194	3.7	3.4	0.3	2	94.3	954	11.1	10.4	0.7	1.6	87.3	425	5.4	5.3	0.1	3.3	91.3	758	bacillales_odb10	98.7	98.7	0	0	1.3	450
926566	Terriglobus_roseus_dsm_18391	Acidobacteria	4245	96.7	91.1	5.6	2.4	0.9	124	3.1	2.7	0.4	2.7	94.2	255	19.1	17	2.1	3.6	77.3	194	3.1	2.9	0.2	2.6	94.3	954	7.1	6.4	0.7	1.9	91	425	5.9	5.4	0.5	5.1	89	758	acidobacteria_odb10	99.5	92.2	7.3	0	0.5	601
401053	Terriglobus_saanensis_sp1pr4	Acidobacteria	4180	95.2	95.2	0	4	0.8	124	3.1	3.1	0	3.1	93.8	255	20.1	19.6	0.5	3.6	76.3	194	3.3	3.2	0.1	2	94.7	954	7.6	6.4	1.2	2.1	90.3	425	6.4	6.1	0.3	4.6	89	758	acidobacteria_odb10	99.9	99.2	0.7	0	0.1	601
1427523	Tessaracoccus_lapidicaptus	Actinobacteria	2736	99.2	99.2	0	0.8	0	124	3.1	3.1	0	1.2	95.7	255	18	17.5	0.5	3.1	78.9	194	2.6	2.6	0	1.6	95.8	954	8.5	7.3	1.2	1.6	89.9	425	6.1	5.8	0.3	2.9	91	758	propionibacteriales_odb10	98.9	98.3	0.6	0.2	0.9	649
945021	Tetragenococcus_halophilus_nbrc_12172	Lactobacillales	2555	94.3	93.5	0.8	1.6	4.1	124	3.1	3.1	0	2.4	94.5	255	18	17.5	0.5	5.7	76.3	194	3	2.8	0.2	2	95	954	8.5	7.8	0.7	1.4	90.1	425	5.4	5.3	0.1	2.4	92.2	758	lactobacillales_odb10	99.7	99.5	0.2	0.2	0.1	402
1302648	Tetragenococcus_muriaticus_3mr10_3	Lactobacillales	2262	83.9	83.9	0	9.7	6.4	124	2	2	0	2.7	95.3	255	14.4	13.4	1	7.7	77.9	194	2.2	2.2	0	2.3	95.5	954	5.6	5.4	0.2	3.1	91.3	425	4.4	4.4	0	2.5	93.1	758	lactobacillales_odb10	84.8	84.6	0.2	10.9	4.3	402
1234382	Thauera_phenylacetica_b4p	Betaproteobacteria	4878	96.8	95.2	1.6	3.2	0	124	5.1	5.1	0	2.7	92.2	255	17.5	17	0.5	5.2	77.3	194	3.1	2.8	0.3	2	94.9	954	9.9	9.2	0.7	1.9	88.2	425	7.1	6.6	0.5	3.8	89.1	758	betaproteobacteria_odb10	94.9	94.4	0.5	4	1.1	569
1407055	Thaumarchaeota_archaeon_n4	Thaumarchaeota	1944	16.1	16.1	0	12.9	71	124	9	8.6	0.4	1.6	89.4	255	93.3	91.2	2.1	1	5.7	194	5.5	5.1	0.4	1.2	93.3	954	4.5	4.5	0	0.9	94.6	425	6.1	5.8	0.3	4.4	89.5	758	thaumarchaeota_odb10	98.6	98.6	0	0.1	1.3	722
461836	Thecamonas_trahens_atcc_50062	Apusomonadida/Breviatea	10541	32.2	28.2	4	15.3	52.5	124	81.2	80.8	0.4	7.8	11	255	55.1	51	4.1	5.7	39.2	194	54	52.7	1.3	5.3	40.7	954	29.4	27.3	2.1	7.5	63.1	425	45	44.2	0.8	10.7	44.3	758	eukaryota_odb10	81.2	80.8	0.4	7.8	11	255
1089553	Thermacetogenium_phaeum_dsm_12270	Clostridia	2824	97.6	97.6	0	1.6	0.8	124	3.2	2.4	0.8	2.7	94.1	255	21.1	20.6	0.5	4.6	74.3	194	2.7	2.7	0	2.1	95.2	954	7.1	6.6	0.5	1.6	91.3	425	5.2	4.9	0.3	3.7	91.1	758	thermoanaerobacterales_odb10	97.5	96.4	1.1	1.1	1.4	476
867903	Thermaerobacter_subterraneus_dsm_13965	Clostridia	2313	96	96	0	1.6	2.4	124	4.7	4.3	0.4	1.6	93.7	255	20.6	20.6	0	4.6	74.8	194	3.3	3.2	0.1	2.3	94.4	954	9.6	8.7	0.9	1.4	89	425	5.6	5.5	0.1	3.6	90.8	758	clostridiales_odb10	86	85.6	0.4	3	11	264
869279	Thermanaerothrix_daxensis	Chloroflexi	2395	85.5	85.5	0	3.2	11.3	124	3.9	3.5	0.4	2.4	93.7	255	20.1	19.6	0.5	4.6	75.3	194	3.2	3	0.2	1.2	95.6	954	8.7	8	0.7	0.7	90.6	425	5	4.9	0.1	2.9	92.1	758	chloroflexi_odb10	91.5	90	1.5	0.4	8.1	271
525903	Thermanaerovibrio_acidaminovorans_dsm_6589	Synergistetes	1738	90.3	89.5	0.8	4	5.7	124	1.6	1.6	0	1.2	97.2	255	22.1	21.1	1	3.1	74.8	194	2.2	2.1	0.1	1.5	96.3	954	6.8	6.8	0	1.6	91.6	425	4.3	4.2	0.1	3.8	91.9	758	synergistetes_odb10	99.4	99.4	0	0	0.6	655
414750	Thermoactinomyces_sp_cdf	Thermoactinomycetaceae	2329	96.8	96.8	0	0.8	2.4	124	3.9	3.5	0.4	2.4	93.7	255	19.6	18.6	1	7.2	73.2	194	3.9	3.6	0.3	1.6	94.5	954	9.8	9.6	0.2	2.4	87.8	425	5.4	5.3	0.1	3.3	91.3	758	bacillales_odb10	90.9	90.9	0	0.7	8.4	450
2026	Thermoactinomyces_vulgaris	Thermoactinomycetaceae	3820	100	99.2	0.8	0	0	124	5.1	4.7	0.4	1.6	93.3	255	19.6	18.6	1	5.7	74.7	194	4	3.9	0.1	1.8	94.2	954	10.6	9.9	0.7	2.1	87.3	425	5.6	5.3	0.3	3.6	90.8	758	bacillales_odb10	94	93.3	0.7	0	6	450
509193	Thermoanaerobacter_brockii_subsp_finnii_ako_1	Clostridia	2209	96.8	96	0.8	0	3.2	124	3.9	3.5	0.4	1.6	94.5	255	21.6	21.1	0.5	6.2	72.2	194	4.1	3.9	0.2	1.7	94.2	954	10.1	9.4	0.7	1.4	88.5	425	6.3	6.2	0.1	4.1	89.6	758	thermoanaerobacterales_odb10	98.9	98.5	0.4	0	1.1	476
509192	Thermoanaerobacter_ethanolicus_jw_200	Clostridia	3371	100	97.6	2.4	0	0	124	4.7	4.3	0.4	2	93.3	255	19.6	19.1	0.5	5.7	74.7	194	4.4	4.2	0.2	1.8	93.8	954	9.9	9.2	0.7	0.9	89.2	425	6.1	5.8	0.3	4.1	89.8	758	thermoanaerobacterales_odb10	100	99.4	0.6	0	0	476
580331	Thermoanaerobacter_italicus_ab9	Clostridia	2270	100	100	0	0	0	124	4.3	3.9	0.4	1.6	94.1	255	21.6	21.1	0.5	5.7	72.7	194	4.2	4.1	0.1	1.8	94	954	9.1	8.9	0.2	1.4	89.5	425	6.6	6.5	0.1	4	89.4	758	thermoanaerobacterales_odb10	100	100	0	0	0	476
2325	Thermoanaerobacter_kivui	Clostridia	2378	100	100	0	0	0	124	3.9	3.9	0	2	94.1	255	20.1	19.6	0.5	4.6	75.3	194	4.1	3.9	0.2	1.9	94	954	10.1	9.6	0.5	0.9	89	425	5.6	5.5	0.1	3.8	90.6	758	thermoanaerobacterales_odb10	99.1	98.9	0.2	0	0.9	476
340099	Thermoanaerobacter_pseudethanolicus_atcc_33223	Clostridia	2243	96	95.2	0.8	0	4	124	3.9	3.5	0.4	1.6	94.5	255	21.6	21.1	0.5	6.2	72.2	194	4.1	3.9	0.2	1.8	94.1	954	10.1	9.4	0.7	1.4	88.5	425	0	0	0	0	0	758	thermoanaerobacterales_odb10	98.7	98.3	0.4	0	1.3	476
880478	Thermoanaerobacter_siderophilus_sr4	Clostridia	2420	96.8	95.2	1.6	1.6	1.6	124	4.7	4.3	0.4	2	93.3	255	19.6	19.1	0.5	5.7	74.7	194	4.4	4.2	0.2	1.7	93.9	954	10.1	9.4	0.7	0.9	89	425	5.9	5.8	0.1	4.2	89.9	758	thermoanaerobacterales_odb10	98.9	98.3	0.6	0.6	0.5	476
1198630	Thermoanaerobacter_thermohydrosulfuricus_wc1	Clostridia	2552	100	98.4	1.6	0	0	124	4.7	4.3	0.4	2	93.3	255	18.5	18	0.5	5.2	76.3	194	4.3	4.1	0.2	1.8	93.9	954	9.9	9.2	0.7	1.4	88.7	425	5.8	5.7	0.1	4.2	90	758	thermoanaerobacterales_odb10	100	99.6	0.4	0	0	476
697303	Thermoanaerobacter_wiegelii_rt8_b1	Clostridia	2522	99.2	97.6	1.6	0	0.8	124	4.3	3.9	0.4	2.7	93	255	19.6	19.1	0.5	5.7	74.7	194	4.3	4	0.3	1.8	93.9	954	10.6	9.9	0.7	1.2	88.2	425	5.8	5.5	0.3	4.1	90.1	758	thermoanaerobacterales_odb10	99.7	98.9	0.8	0	0.3	476
1421016	Thermoanaerobacterium_aotearoense_scut27	Clostridia	2782	99.2	98.4	0.8	0	0.8	124	4.7	3.9	0.8	2.4	92.9	255	19	18	1	5.2	75.8	194	3.7	3.2	0.5	2	94.3	954	9.7	9.2	0.5	1.4	88.9	425	6	5.9	0.1	3.6	90.4	758	thermoanaerobacterales_odb10	99.1	98.7	0.4	0.2	0.7	476
1094508	Thermoanaerobacterium_saccharolyticum_jw_sl_ys485	Clostridia	2840	100	99.2	0.8	0	0	124	4.7	3.9	0.8	2.4	92.9	255	19	18	1	5.2	75.8	194	3.7	3.2	0.5	2	94.3	954	9.7	9.2	0.5	1.4	88.9	425	6	5.9	0.1	3.4	90.6	758	thermoanaerobacterales_odb10	99.8	99.4	0.4	0	0.2	476
858215	Thermoanaerobacterium_xylanolyticum_lx_11	Clostridia	2345	100	99.2	0.8	0	0	124	4.3	3.5	0.8	2.7	93	255	19	17.5	1.5	6.2	74.8	194	3.8	3.5	0.3	2.2	94	954	9.4	8.7	0.7	1.2	89.4	425	5.9	5.8	0.1	3.6	90.5	758	thermoanaerobacterales_odb10	99.7	98.9	0.8	0	0.3	476
1312852	Thermoanaerobaculum_aquaticum	Acidobacteria	2253	91.9	91.9	0	1.6	6.5	124	3.1	3.1	0	3.1	93.8	255	19.6	19.6	0	6.2	74.2	194	3.4	3.4	0	2	94.6	954	8	8	0	1.2	90.8	425	5.1	5.1	0	3	91.9	758	bacteria_odb10	91.9	91.9	0	1.6	6.5	124
717605	Thermobacillus_composti_kwc4	Paenibacillaceae	3858	99.2	99.2	0	0.8	0	124	2.8	2.4	0.4	2	95.2	255	19.5	18	1.5	6.2	74.3	194	3.7	3.6	0.1	1.7	94.6	954	10.6	9.9	0.7	1.9	87.5	425	5.9	5.9	0	4.2	89.9	758	bacillales_odb10	98.2	98	0.2	0	1.8	450
665004	Thermobifida_cellulosilytica_tb100	Actinobacteria	3589	100	99.2	0.8	0	0	124	4.3	4.3	0	2.7	93	255	19	18	1	6.2	74.8	194	3.1	3.1	0	2.2	94.7	954	8	7.3	0.7	2.4	89.6	425	6.1	5.8	0.3	3.8	90.1	758	streptosporangiales_odb10	91.1	90.8	0.3	0.9	8	1162
469371	Thermobispora_bispora_dsm_43833	Actinobacteria	3546	99.2	99.2	0	0.8	0	124	4.3	4.3	0	2.7	93	255	19.6	18.6	1	6.2	74.2	194	3.5	3.4	0.1	2	94.5	954	9	7.8	1.2	2.6	88.4	425	5.8	5.5	0.3	4.6	89.6	758	actinobacteria_class_odb10	99.2	98.6	0.6	0.3	0.5	356
69014	Thermococcus_kodakarensis_kod1	Euryarchaeota	2306	20.2	19.4	0.8	12.1	67.7	124	9	8.6	0.4	4.3	86.7	255	100	100	0	0	0	194	6.8	6.6	0.2	1.6	91.6	954	3.1	3.1	0	0.9	96	425	6	5.7	0.3	5.5	88.5	758	euryarchaeota_odb10	100	100	0	0	0	234
638303	Thermocrinis_albus_dsm_14484	Aquificae	1593	91.1	91.1	0	2.4	6.5	124	3.1	3.1	0	2	94.9	255	22.7	22.2	0.5	3.6	73.7	194	2.5	2.4	0.1	1.3	96.2	954	7.5	7.3	0.2	1.4	91.1	425	5.5	5.5	0	3.8	90.7	758	aquificae_odb10	99.7	99.5	0.2	0	0.3	549
1795632	Thermodesulfatator_autotrophicus	Thermodesulfobacteriaceae	2117	94.4	94.4	0	1.6	4	124	3.9	3.9	0	2.4	93.7	255	20.6	20.6	0	6.2	73.2	194	3.1	3	0.1	1.9	95	954	8	8	0	1.2	90.8	425	6.3	6.3	0	3.3	90.4	758	bacteria_odb10	94.4	94.4	0	1.6	4	124
667014	Thermodesulfatator_indicus_dsm_15286	Thermodesulfobacteriaceae	2195	96.8	96.8	0	0.8	2.4	124	3.5	3.5	0	2.4	94.1	255	21.1	21.1	0	5.7	73.2	194	3.5	3.5	0	1.8	94.7	954	8	8	0	1.4	90.6	425	6.6	6.6	0	3.3	90.1	758	bacteria_odb10	96.8	96.8	0	0.8	2.4	124
289377	Thermodesulfobacterium_commune_dsm_2178	Thermodesulfobacteriaceae	1453	86.3	86.3	0	2.4	11.3	124	3.1	3.1	0	1.2	95.7	255	20.1	20.1	0	4.6	75.3	194	2.8	2.7	0.1	1.7	95.5	954	7.5	7.5	0	1.2	91.3	425	6.2	5.9	0.3	3.3	90.5	758	bacteria_odb10	86.3	86.3	0	2.4	11.3	124
795359	Thermodesulfobacterium_geofontis_opf15	Thermodesulfobacteriaceae	1596	93.5	93.5	0	1.6	4.9	124	3.5	3.5	0	2.4	94.1	255	21.6	21.6	0	4.1	74.3	194	3.2	3.1	0.1	1.5	95.3	954	6.8	6.8	0	1.2	92	425	6.4	6.1	0.3	3.2	90.4	758	bacteria_odb10	93.5	93.5	0	1.6	4.9	124
747365	Thermodesulfobium_narugense_dsm_14796	Clostridia	1807	92.7	91.1	1.6	1.6	5.7	124	3.9	3.9	0	1.6	94.5	255	18	17.5	0.5	2.6	79.4	194	2.5	2.5	0	1.5	96	954	6.8	6.8	0	1.2	92	425	5.8	5.5	0.3	3.3	90.9	758	thermoanaerobacterales_odb10	80	79.6	0.4	1.7	18.3	476
289376	Thermodesulfovibrio_yellowstonii_dsm_11347	Nitrospirae	2033	95.1	90.3	4.8	1.6	3.3	124	4.3	3.5	0.8	2.7	93	255	23.1	21.6	1.5	4.1	72.8	194	3.6	3.4	0.2	1.9	94.5	954	7.1	6.6	0.5	1.2	91.7	425	6.3	6.2	0.1	3.2	90.5	758	bacteria_odb10	95.1	90.3	4.8	1.6	3.3	124
368408	Thermofilum_pendens_hrk_5	Crenarchaeota	1876	12.1	12.1	0	6.5	81.4	124	5.9	5.9	0	4.7	89.4	255	91.7	91.2	0.5	0	8.3	194	5.2	5	0.2	1.6	93.2	954	2.4	1.9	0.5	1.4	96.2	425	4.7	4.6	0.1	3.8	91.5	758	thermoproteales_odb10	97.5	96.5	1	0.7	1.8	404
309801	Thermomicrobium_roseum_dsm_5159	Chloroflexi	2859	93.5	93.5	0	2.4	4.1	124	3.5	3.1	0.4	1.2	95.3	255	22.2	22.2	0	6.2	71.6	194	4.1	3.9	0.2	1.3	94.6	954	8.7	8.2	0.5	1.6	89.7	425	5.4	5.3	0.1	3.2	91.4	758	chloroflexi_odb10	99.7	99.3	0.4	0.4	0.1	271
471852	Thermomonospora_curvata_dsm_43183	Actinobacteria	4890	100	100	0	0	0	124	4.7	4.7	0	2.4	92.9	255	21.7	19.6	2.1	5.2	73.1	194	4	3.9	0.1	1.9	94.1	954	9.4	8.5	0.9	2.4	88.2	425	6	5.9	0.1	4.2	89.8	758	streptosporangiales_odb10	96.9	96.6	0.3	0.1	3	1162
273075	Thermoplasma_acidophilum_dsm_1728	Euryarchaeota	1478	14.5	12.9	1.6	10.5	75	124	4.3	4.3	0	4.3	91.4	255	89.7	89.7	0	1.5	8.8	194	5.5	5.5	0	1.6	92.9	954	3.5	2.8	0.7	0.9	95.6	425	4.6	4.6	0	4.5	90.9	758	thermoplasmata_odb10	95.9	95.9	0	0.3	3.8	340
768679	Thermoproteus_tenax_kra_1	Crenarchaeota	2049	12.9	12.1	0.8	12.9	74.2	124	6.7	6.7	0	4.7	88.6	255	94.3	93.8	0.5	2.6	3.1	194	5.4	5	0.4	1.6	93	954	2.6	2.6	0	0.7	96.7	425	4.8	4.7	0.1	4.5	90.7	758	thermoproteales_odb10	99	99	0	0.2	0.8	404
555079	Thermosediminibacter_oceani_dsm_16646	Clostridia	2197	97.6	97.6	0	0.8	1.6	124	2	2	0	2.4	95.6	255	23.1	21.6	1.5	4.6	72.3	194	3.9	3.8	0.1	1.8	94.3	954	9	8.5	0.5	1.2	89.8	425	6	5.9	0.1	2.9	91.1	758	thermoanaerobacterales_odb10	93	92.6	0.4	0.2	6.8	476
401526	Thermosinus_carboxydivorans_nor1	Negavicutes	2750	92.7	92.7	0	4.8	2.5	124	3.1	3.1	0	3.9	93	255	20.1	19.6	0.5	8.2	71.7	194	3.2	3.1	0.1	2.4	94.4	954	8	7.5	0.5	1.4	90.6	425	5.5	5.5	0	3.8	90.7	758	selenomonadales_odb10	88.7	87.3	1.4	2.1	9.2	796
391009	Thermosipho_melanesiensis_bi429	Thermotogae	1879	82.3	82.3	0	10.5	7.2	124	3.9	3.9	0	1.6	94.5	255	21.6	20.6	1	3.1	75.3	194	3	3	0	2	95	954	7.5	7.5	0	1.2	91.3	425	4.4	4.4	0	3	92.6	758	mycoplasmatales_odb10	75.9	75.9	0	1.7	22.4	174
1298851	Thermosulfidibacter_takaii_abi70s6	Aquificae	1757	98.4	98.4	0	0	1.6	124	3.1	3.1	0	2.7	94.2	255	21.6	20.6	1	6.2	72.2	194	3.8	3.8	0	2.1	94.1	954	8.4	8.2	0.2	0.9	90.7	425	6	5.9	0.1	3.7	90.3	758	bacteria_odb10	98.4	98.4	0	0	1.6	124
999894	Thermosulfurimonas_dismutans	Thermodesulfobacteriaceae	2159	93.5	93.5	0	3.2	3.3	124	3.9	3.9	0	2	94.1	255	21.1	20.6	0.5	7.2	71.7	194	3.2	3.2	0	1.7	95.1	954	8.2	8.2	0	1.6	90.2	425	6.2	6.1	0.1	3.6	90.2	758	bacteria_odb10	93.5	93.5	0	3.2	3.3	124
197221	Thermosynechococcus_elongatus_bp_1	Cyanobacteria	2475	93.5	93.5	0	3.2	3.3	124	4.3	4.3	0	1.6	94.1	255	20.6	20.6	0	3.1	76.3	194	3.4	3.4	0	1.7	94.9	954	15.8	15.3	0.5	2.8	81.4	425	5.6	5.5	0.1	4	90.4	758	synechococcales_odb10	97.3	97.2	0.1	0.8	1.9	788
1394889	Thermosynechococcus_sp_nk55a	Cyanobacteria	2232	90.3	90.3	0	4	5.7	124	3.9	3.9	0	1.6	94.5	255	20.1	20.1	0	2.6	77.3	194	3.5	3.5	0	1.5	95	954	14.6	14.1	0.5	2.8	82.6	425	5.3	5	0.3	4.2	90.5	758	synechococcales_odb10	94	93.9	0.1	0.4	5.6	788
520762	Thermotalea_metallivorans	Clostridia	3014	99.2	99.2	0	0	0.8	124	2	2	0	2.7	95.3	255	18	17.5	0.5	6.2	75.8	194	3.1	2.9	0.2	2	94.9	954	11.1	10.6	0.5	1.2	87.7	425	5.4	5.3	0.1	3.4	91.2	758	clostridiales_odb10	99.3	98.9	0.4	0.4	0.3	264
243274	Thermotoga_maritima_msb8	Thermotogae	1846	90.3	90.3	0	0.8	8.9	124	3.1	2.7	0.4	3.5	93.4	255	22.7	22.2	0.5	4.6	72.7	194	4.1	4.1	0	1.7	94.2	954	7.7	7.5	0.2	1.4	90.9	425	5.7	5.7	0	3.7	90.6	758	thermotogae_odb10	97	96.6	0.4	0.1	2.9	713
126738	Thermotoga_sp_rq7	Thermotogae	1833	91.1	91.1	0	3.2	5.7	124	4.3	4.3	0	2.4	93.3	255	23.2	22.7	0.5	4.1	72.7	194	3.9	3.9	0	1.9	94.2	954	7.8	7.3	0.5	1.4	90.8	425	5.9	5.8	0.1	3.7	90.4	758	thermotogae_odb10	98.7	98.3	0.4	0	1.3	713
520767	Thermovenabulum_gondwanense	Clostridia	2238	94.4	94.4	0	1.6	4	124	2.4	2.4	0	2	95.6	255	23.7	22.2	1.5	6.2	70.1	194	3.7	3.7	0	2	94.3	954	10.1	9.6	0.5	1.2	88.7	425	6.1	5.8	0.3	2.6	91.3	758	thermoanaerobacterales_odb10	95.1	94.3	0.8	0.6	4.3	476
580340	Thermovirga_lienii_dsm_17291	Synergistetes	1875	90.3	90.3	0	2.4	7.3	124	2.4	2.4	0	2	95.6	255	24.3	22.2	2.1	4.1	71.6	194	2.7	2.7	0	1.9	95.4	954	7.8	7.8	0	1.2	91	425	5	4.9	0.1	3.3	91.7	758	synergistetes_odb10	98.2	97.7	0.5	0	1.8	655
570924	Thermus_sp_nmx2_a1	Deinococcus-Thermus	2449	86.3	86.3	0	4.8	8.9	124	2.7	2.7	0	2	95.3	255	22.7	22.2	0.5	6.2	71.1	194	3.2	3	0.2	2.1	94.7	954	9.4	8.9	0.5	1.2	89.4	425	5	5	0	4.4	90.6	758	bacteria_odb10	86.3	86.3	0	4.8	8.9	124
300852	Thermus_thermophilus_hb8	Deinococcus-Thermus	2238	87.9	87.9	0	4	8.1	124	2.4	2.4	0	2	95.6	255	23.2	22.7	0.5	6.2	70.6	194	2.9	2.8	0.1	1.9	95.2	954	9.4	8.9	0.5	1.9	88.7	425	5	5	0	4	91	758	bacteria_odb10	87.9	87.9	0	4	8.1	124
1230730	Tissierellia_bacterium_s5_a11	Tissierellia	2755	99.2	27.4	71.8	0	0.8	124	2	0.8	1.2	2	96	255	22.2	8.8	13.4	4.1	73.7	194	2.8	0.8	2	2	95.2	954	9.9	5.4	4.5	1.2	88.9	425	5.6	2.4	3.2	4.1	90.3	758	bacteria_odb10	99.2	27.4	71.8	0	0.8	124
1479485	Tolypothrix_bouteillei_vb521301	Cyanobacteria	7770	95.1	92.7	2.4	3.2	1.7	124	6.3	5.1	1.2	5.1	88.6	255	20.7	18.6	2.1	4.6	74.7	194	5.4	4.5	0.9	2.4	92.2	954	20.3	18.4	1.9	4.5	75.2	425	7.1	5.9	1.2	4.4	88.5	758	nostocales_odb10	94.4	93.1	1.3	0.8	4.8	1899
1245935	Tolypothrix_campylonemoides_vb511288	Cyanobacteria	6935	96.7	79	17.7	2.4	0.9	124	6.3	5.5	0.8	5.1	88.6	255	21.1	16.5	4.6	4.1	74.8	194	5.1	4.3	0.8	2.4	92.5	954	20.7	19.1	1.6	4.2	75.1	425	6.7	5.4	1.3	5.8	87.5	758	nostocales_odb10	97.8	96.6	1.2	0.1	2.1	1899
1124982	Treponema_sp_jc4	Spirochaetes	2570	83.1	82.3	0.8	8.1	8.8	124	2.7	2.7	0	2	95.3	255	18	17.5	0.5	7.7	74.3	194	2.4	2.4	0	1.8	95.8	954	6.8	6.6	0.2	1.4	91.8	425	4.7	4.7	0	4.1	91.2	758	spirochaetales_odb10	96.5	96.2	0.3	1.2	2.3	345
640938	Trichococcus_ilyis	Lactobacillales	2868	100	98.4	1.6	0	0	124	3.5	3.1	0.4	1.6	94.9	255	22.6	21.6	1	3.6	73.8	194	2.7	2.6	0.1	2.4	94.9	954	9.7	9.2	0.5	1.2	89.1	425	5.9	5.4	0.5	4.1	90	758	lactobacillales_odb10	99	98.5	0.5	0.2	0.8	402
203124	Trichodesmium_erythraeum_ims101	Cyanobacteria	4451	97.6	96.8	0.8	1.6	0.8	124	4.7	3.9	0.8	5.9	89.4	255	21.6	21.1	0.5	1.5	76.9	194	4.7	4.5	0.2	2.7	92.6	954	19.6	19.1	0.5	4.2	76.2	425	7.1	7	0.1	4.9	88	758	oscillatoriales_odb10	96.3	95.8	0.5	0.5	3.2	1493
203267	Tropheryma_whipplei_str_twist	Actinobacteria	808	86.3	86.3	0	2.4	11.3	124	3.1	3.1	0	0.4	96.5	255	14.9	14.4	0.5	3.6	81.5	194	2	1.9	0.1	1	97	954	4	4	0	1.2	94.8	425	4.1	4.1	0	2.4	93.5	758	micrococcales_odb10	68.9	68.5	0.4	1.3	29.8	537
649638	Truepera_radiovictrix_dsm_17093	Deinococcus-Thermus	2945	89.5	88.7	0.8	3.2	7.3	124	3.1	3.1	0	2.4	94.5	255	19.1	19.1	0	6.7	74.2	194	3.5	3.4	0.1	2	94.5	954	9.4	8.7	0.7	2.6	88	425	5.3	5.3	0	4.2	90.5	758	bacteria_odb10	89.5	88.7	0.8	3.2	7.3	124
59561	Trueperella_bernardiae	Actinobacteria	1762	95.2	95.2	0	2.4	2.4	124	1.6	1.6	0	1.2	97.2	255	16	15.5	0.5	2.6	81.4	194	2.3	2.3	0	1.2	96.5	954	8.3	7.8	0.5	0.9	90.8	425	4.9	4.9	0	3.2	91.9	758	actinobacteria_class_odb10	94.7	94.7	0	0.6	4.7	356
5691	Trypanosoma_brucei	Excavata	8747	15.3	12.9	2.4	12.9	71.8	124	56.5	54.5	2	7.8	35.7	255	56.2	32	24.2	4.1	39.7	194	32	28.1	3.9	3.9	64.1	954	15.6	13.2	2.4	4.5	79.9	425	27.5	24.3	3.2	9.6	62.9	758	euglenozoa_odb10	97.7	97.7	0	1.5	0.8	130
1157490	Tumebacillus_flagellatus	Alicyclobacillaceae	4452	99.2	97.6	1.6	0	0.8	124	5.1	3.5	1.6	2.4	92.5	255	20.6	20.1	0.5	4.1	75.3	194	4.2	3.5	0.7	2.3	93.5	954	11.5	10.6	0.9	2.6	85.9	425	6	5.9	0.1	4.6	89.4	758	firmicutes_odb10	98.6	97.7	0.9	0.5	0.9	218
702450	Turicibacter_sanguinis_pc909	Erysipelotrichaceae	2781	99.2	97.6	1.6	0.8	0	124	2.4	2.4	0	1.6	96	255	17.5	17	0.5	5.2	77.3	194	3.5	3.2	0.3	1.6	94.9	954	10.6	9.4	1.2	1.2	88.2	425	4.1	3.7	0.4	4.2	91.7	758	firmicutes_odb10	98.7	98.2	0.5	0.5	0.8	218
910310	Turicibacter_sp_hgf1	Erysipelotrichaceae	2815	99.2	97.6	1.6	0.8	0	124	2.8	2.4	0.4	1.2	96	255	18.5	18	0.5	4.6	76.9	194	3.5	3.2	0.3	1.5	95	954	10.1	9.2	0.9	1.4	88.5	425	4.2	3.8	0.4	4	91.8	758	firmicutes_odb10	98.7	98.2	0.5	0.5	0.8	218
869212	Turneriella_parva_dsm_21527	Spirochaetes	4139	86.3	85.5	0.8	8.1	5.6	124	3.5	3.5	0	2.4	94.1	255	13.9	13.9	0	6.2	79.9	194	3.2	3	0.2	1.9	94.9	954	8.3	7.8	0.5	2.1	89.6	425	5.5	5.5	0	4.1	90.4	758	bacteria_odb10	86.3	85.5	0.8	8.1	5.6	124
273119	Ureaplasma_parvum_serovar_3_str_atcc_700970	Tenericutes	611	68.5	68.5	0	3.2	28.3	124	0.8	0.8	0	1.2	98	255	7.7	7.7	0	0.5	91.8	194	1.7	1.7	0	0.7	97.6	954	4.2	4.2	0	0.5	95.3	425	2	2	0	1.3	96.7	758	mycoplasmatales_odb10	97.7	97.7	0	0	2.3	174
237631	Ustilago_maydis	Holomycota	6765	37.1	35.5	1.6	12.9	50	124	99.2	98.8	0.4	0	0.8	255	60.8	58.2	2.6	5.2	34	194	49.1	48.5	0.6	4.9	46	954	27.6	26.4	1.2	5.2	67.2	425	97.9	97.6	0.3	0.4	1.7	758	basidiomycota_odb10	99.4	99.3	0.1	0.3	0.3	1764
1408226	Vagococcus_lutrae_lbd1	Lactobacillales	1736	93.5	93.5	0	1.6	4.9	124	3.1	2.7	0.4	2.4	94.5	255	14.9	14.4	0.5	5.2	79.9	194	2.9	2.9	0	2.5	94.6	954	7.7	7.5	0.2	1.4	90.9	425	5	4.9	0.1	2.5	92.5	758	mycoplasmatales_odb10	86.8	86.8	0	2.9	10.3	174
184870	Varibaculum_cambriense	Actinobacteria	1954	95.2	95.2	0	3.2	1.6	124	2	2	0	1.2	96.8	255	16	15.5	0.5	3.6	80.4	194	2.2	2.2	0	1.3	96.5	954	6.6	6.4	0.2	1.2	92.2	425	4.4	4.4	0	3	92.6	758	actinobacteria_class_odb10	93	93	0	0.8	6.2	356
39777	Veillonella_atypica	Negavicutes	1973	97.6	97.6	0	1.6	0.8	124	2.4	2.4	0	2.7	94.9	255	16	15.5	0.5	7.2	76.8	194	2.9	2.9	0	1.5	95.6	954	8.9	8.9	0	1.2	89.9	425	5.5	5.5	0	3.6	90.9	758	firmicutes_odb10	95.4	95.4	0	1.8	2.8	218
39778	Veillonella_dispar	Negavicutes	1945	96.8	96.8	0	2.4	0.8	124	2.4	2.4	0	2.7	94.9	255	17	16.5	0.5	5.7	77.3	194	2.9	2.9	0	1.7	95.4	954	8.4	8.2	0.2	1.4	90.2	425	5.7	5.7	0	3.3	91	758	firmicutes_odb10	94.5	94.5	0	2.3	3.2	218
1401067	Veillonella_montpellierensis_dnf00314	Negavicutes	1513	98.4	98.4	0	0.8	0.8	124	2	2	0	1.6	96.4	255	16	15.5	0.5	6.2	77.8	194	2.7	2.7	0	1.3	96	954	9.2	8.7	0.5	1.2	89.6	425	5.7	5.7	0	3	91.3	758	firmicutes_odb10	95.5	95	0.5	0.9	3.6	218
686660	Veillonella_parvula_atcc_17745	Negavicutes	1929	97.6	97.6	0	1.6	0.8	124	2	2	0	3.5	94.5	255	16.5	16	0.5	6.2	77.3	194	2.8	2.8	0	1.8	95.4	954	8.9	8.7	0.2	0.9	90.2	425	5.5	5.5	0	4.1	90.4	758	firmicutes_odb10	95	95	0	1.8	3.2	218
450749	Veillonella_sp_6_1_27	Negavicutes	1843	93.5	93.5	0	0.8	5.7	124	1.6	1.6	0	2.4	96	255	14.9	13.9	1	5.7	79.4	194	2.3	2.3	0	1.6	96.1	954	8	7.8	0.2	0.7	91.3	425	5.1	5.1	0	3.8	91.1	758	firmicutes_odb10	90.8	90.8	0	1.4	7.8	218
1384082	Veillonellaceae_bacterium_dnf00751	Negavicutes	1806	93.5	93.5	0	4.8	1.7	124	2.4	2	0.4	1.6	96	255	17	16.5	0.5	5.2	77.8	194	2.9	2.5	0.4	1.4	95.7	954	9.4	9.2	0.2	1.4	89.2	425	5.3	5.3	0	3.4	91.3	758	firmicutes_odb10	96.4	95.9	0.5	1.4	2.2	218
240016	Verrucomicrobium_spinosum	PVC	6074	87.1	87.1	0	4.8	8.1	124	3.9	3.9	0	3.5	92.6	255	16.5	16.5	0	4.6	78.9	194	3.1	3	0.1	2.1	94.8	954	10.8	10.8	0	1.4	87.8	425	6.2	6.2	0	4.6	89.2	758	bacteria_odb10	87.1	87.1	0	4.8	8.1	124
243277	Vibrio_cholerae_o1_biovar_el_tor_str_n16961	Vibrionales	3828	97.6	96.8	0.8	0	2.4	124	3.1	2.7	0.4	2.4	94.5	255	19.1	19.1	0	5.2	75.7	194	3.5	3.4	0.1	1.9	94.6	954	10.3	9.6	0.7	2.1	87.6	425	7	6.7	0.3	3.8	89.2	758	vibrionales_odb10	98.4	98.4	0	0.3	1.3	1445
312309	Vibrio_fischeri_es114	Vibrionales	3818	97.6	97.6	0	2.4	0	124	3.9	3.5	0.4	2.7	93.4	255	20.1	20.1	0	4.1	75.8	194	4.2	4	0.2	1.6	94.2	954	10.3	9.6	0.7	1.9	87.8	425	6.3	6.3	0	4.6	89.1	758	vibrionales_odb10	99.1	99	0.1	0.4	0.5	1445
1473	Virgibacillus_pantothenticus	Virgibacillus	3934	100	99.2	0.8	0	0	124	4.3	3.5	0.8	2.7	93	255	23.2	22.2	1	5.2	71.6	194	4.3	3.8	0.5	2.5	93.2	954	11.1	10.6	0.5	2.8	86.1	425	6.3	6.2	0.1	3.7	90	758	bacillales_odb10	99.8	99.8	0	0	0.2	450
480284	Virgibacillus_soli	Virgibacillus	4253	99.2	98.4	0.8	0	0.8	124	4.7	4.7	0	2.4	92.9	255	18.5	17.5	1	6.2	75.3	194	3.7	3.7	0	2	94.3	954	11.5	10.8	0.7	1.6	86.9	425	6.7	6.6	0.1	3.2	90.1	758	bacillales_odb10	98.6	98.2	0.4	0.2	1.2	450
263475	Viridibacillus_arvi	Planococcaceae	4274	100	99.2	0.8	0	0	124	4.7	3.5	1.2	3.5	91.8	255	20.1	19.6	0.5	3.1	76.8	194	4.2	3.8	0.4	1.9	93.9	954	11	9.4	1.6	1.6	87.4	425	5.9	5.4	0.5	3.7	90.4	758	bacillales_odb10	99.8	99.1	0.7	0	0.2	450
29760	Vitis_vinifera	Viridiplantae	29926	71.8	48.4	23.4	12.1	16.1	124	95.7	86.7	9	2.7	1.6	255	66.5	33	33.5	5.7	27.8	194	65.3	54.1	11.2	5.2	29.5	954	96	94.4	1.6	3.1	0.9	425	59.5	42.6	16.9	6.9	33.6	758	eudicots_odb10	93.2	91.1	2.1	3.4	3.4	2326
985053	Vulcanisaeta_moutnovskia_768_28	Crenarchaeota	2320	15.3	15.3	0	8.9	75.8	124	6.3	6.3	0	4.7	89	255	96.9	96.9	0	0	3.1	194	6	5.8	0.2	1.3	92.7	954	2.9	2.4	0.5	0.5	96.6	425	4.2	4.1	0.1	4.2	91.6	758	thermoproteales_odb10	98.8	98.8	0	0.2	1	404
1123500	Weissella_halotolerans_dsm_20190	Lactobacillales	1304	93.5	92.7	0.8	5.6	0.9	124	2	2	0	0.8	97.2	255	14.9	14.4	0.5	5.7	79.4	194	2	2	0	2.1	95.9	954	6.6	6.4	0.2	1.2	92.2	425	4	4	0	3.3	92.7	758	lactobacillales_odb10	96.5	96.3	0.2	2.2	1.3	402
1616	Weissella_kandleri	Lactobacillales	1222	90.3	90.3	0	1.6	8.1	124	2	2	0	1.2	96.8	255	12.9	12.4	0.5	3.6	83.5	194	2.1	2.1	0	1.6	96.3	954	6.1	6.1	0	0.9	93	425	3.8	3.8	0	2.1	94.1	758	lactobacillales_odb10	94.5	94.5	0	0.5	5	402
1045854	Weissella_koreensis_kacc_15510	Lactobacillales	1357	91.1	91.1	0	1.6	7.3	124	2	2	0	1.2	96.8	255	13.4	12.9	0.5	3.6	83	194	2	2	0	1.6	96.4	954	5.6	5.4	0.2	1.4	93	425	4	4	0	2	94	758	lactobacillales_odb10	95.5	95.3	0.2	0.5	4	402
1620	Weissella_minor	Lactobacillales	1721	96.8	96.8	0	2.4	0.8	124	2	1.6	0.4	1.6	96.4	255	16.5	16	0.5	4.1	79.4	194	2.2	2.2	0	2.3	95.5	954	7.1	6.6	0.5	0.9	92	425	4	4	0	3.3	92.7	758	lactobacillales_odb10	98	97.8	0.2	0.2	1.8	402
163164	Wolbachia_endosymbiont_of_Drosophila_melanogaster	Alphaproteobacteria	1195	83.1	83.1	0	5.6	11.3	124	4.3	4.3	0	1.2	94.5	255	13.4	12.9	0.5	3.6	83	194	2.9	2.7	0.2	1.3	95.8	954	5.6	5.6	0	1.4	93	425	4.4	4.4	0	2.8	92.8	758	rickettsiales_odb10	99.5	99.2	0.3	0	0.5	364
273121	Wolinella_succinogenes_dsm_1740	Epsilonproteobacteria	2044	87.9	87.9	0	4.8	7.3	124	2.4	2.4	0	1.2	96.4	255	15.5	15.5	0	5.7	78.8	194	2.3	2.3	0	0.8	96.9	954	6.1	5.6	0.5	0.9	93	425	5	5	0	3.3	91.7	758	campylobacterales_odb10	98	97.8	0.2	0.3	1.7	628
190485	Xanthomonas_campestris_pv_campestris_str_atcc_33913	Xanthomondales	4181	100	100	0	0	0	124	3.5	3.5	0	2.4	94.1	255	17	17	0	5.7	77.3	194	3.6	3.5	0.1	1.9	94.5	954	11.3	10.6	0.7	1.6	87.1	425	5.8	5.7	0.1	4.9	89.3	758	xanthomonadales_odb10	99.8	99.8	0	0.2	0	1152
102125	Xenococcus_sp_pcc_7305	Cyanobacteria	5372	97.6	94.4	3.2	1.6	0.8	124	4.7	4.3	0.4	3.9	91.4	255	19.1	18.6	0.5	5.2	75.7	194	4.3	4.2	0.1	2.1	93.6	954	20.2	19.3	0.9	4	75.8	425	6.8	6.3	0.5	4.4	88.8	758	cyanobacteria_odb10	98.9	97.9	1	0.4	0.7	773
1354304	Xenorhabdus_poinarii_G6	Morganellaceae	3607	100	100	0	0	0	124	3.1	2.7	0.4	2.4	94.5	255	19.6	19.6	0	6.2	74.2	194	3.2	2.9	0.3	1.7	95.1	954	9.7	9.2	0.5	1.9	88.4	425	6.5	6.5	0	3.7	89.8	758	enterobacterales_odb10	99.7	99.5	0.2	0.2	0.1	440
393305	Yersinia_enterocolitica_subsp_enterocolitica_8081	Yersiniaceae	4056	99.2	99.2	0	0.8	0	124	3.9	3.5	0.4	2.7	93.4	255	21.1	21.1	0	5.2	73.7	194	3.7	3.6	0.1	1.7	94.6	954	9.6	8.2	1.4	2.4	88	425	7	7	0	4.2	88.8	758	enterobacterales_odb10	100	99.8	0.2	0	0	440
229193	Yersinia_pestis_biovar_microtus_str_91001	Yersiniaceae	4016	98.4	98.4	0	1.6	0	124	3.9	3.5	0.4	3.1	93	255	20.6	20.1	0.5	5.7	73.7	194	3.2	3.1	0.1	2.1	94.7	954	10.6	9.9	0.7	2.1	87.3	425	6.3	6.3	0	4.6	89.1	758	enterobacterales_odb10	99.3	99.1	0.2	0.7	0	440
1736417	Yonghaparkia_sp_soil809	Actinobacteria	2344	96	96	0	0	4	124	3.5	3.1	0.4	2	94.5	255	17	16.5	0.5	4.1	78.9	194	3	2.9	0.1	1.2	95.8	954	7.7	7.5	0.2	1.6	90.7	425	5.4	5.4	0	3.4	91.2	758	micrococcales_odb10	97.2	96.8	0.4	0.4	2.4	537
34097	Brevinema_andersonii	Spirochaetes	1442	75	75	0	7.3	17.7	124	2	2	0	0.8	97.2	255	12.3	10.8	1.5	3.1	84.6	194	1.9	1.8	0.1	1.4	96.7	954	4.5	4.5	0	2.1	93.4	425	4.1	3.8	0.3	2.1	93.8	758	bacteria_odb10	75	75	0	7.3	17.7	124
84379	Brachyspira_alvinipulli	Spirochaetes	3071	86.3	85.5	0.8	4.8	8.9	124	2.4	2.4	0	2	95.6	255	16	16	0	5.2	78.8	194	2.4	2.4	0	2.2	95.4	954	6.6	6.4	0.2	2.1	91.3	425	4.4	4.4	0	3.2	92.4	758	spirochaetia_odb10	95.4	95	0.4	0.4	4.2	239
456481	Leptospira_biflexa_serovar_Patoc	Spirochaetes	3726	89.5	89.5	0	4	6.5	124	3.1	3.1	0	1.6	95.3	255	14.9	14.4	0.5	5.7	79.4	194	3.3	3.2	0.1	1.6	95.1	954	8.7	8.2	0.5	1.9	89.4	425	6.4	6.1	0.3	3.8	89.8	758	spirochaetia_odb10	98.3	98.3	0	1.7	0	239
526224	Brachyspira_murdochii_DSM_12563	Spirochaetes	2809	91.1	90.3	0.8	3.2	5.7	124	2.7	2.7	0	1.6	95.7	255	16.5	16.5	0	5.2	78.3	194	2.5	2.4	0.1	2.3	95.2	954	7.3	7.1	0.2	2.6	90.1	425	4.9	4.9	0	2.9	92.2	758	spirochaetia_odb10	96.6	96.2	0.4	0.4	3	239
1045858	Brachyspira_intermedia	Spirochaetes	2872	85.5	84.7	0.8	4.8	9.7	124	2.7	2.7	0	2	95.3	255	17	17	0	4.6	78.4	194	2.6	2.6	0	2.5	94.9	954	7.5	7.5	0	2.1	90.4	425	4.2	4.2	0	3.7	92.1	758	spirochaetia_odb10	95	94.6	0.4	1.3	3.7	239
1049759	Leptospira_alexanderi_serovar_Manhao_3	Spirochaetes	4541	82.3	82.3	0	11.3	6.4	124	3.5	3.5	0	2	94.5	255	15.5	15.5	0	4.1	80.4	194	2.8	2.7	0.1	1.9	95.3	954	8.2	8	0.2	2.1	89.7	425	5.4	5.3	0.1	4.9	89.7	758	spirochaetia_odb10	96.7	96.7	0	2.9	0.4	239
1049780	Leptospira_borgpetersenii_serovar_Ceylonica	Spirochaetes	3463	89.5	89.5	0	3.2	7.3	124	3.5	3.5	0	1.2	95.3	255	16	16	0	4.1	79.9	194	3.6	3.4	0.2	2	94.4	954	8.7	8	0.7	1.9	89.4	425	5.6	5.5	0.1	4.6	89.8	758	spirochaetia_odb10	98.3	98.3	0	0	1.7	239
1049789	Leptospira_broomii_serovar_Hurstbridge	Spirochaetes	4205	87.1	87.1	0	5.6	7.3	124	4.7	4.7	0	2	93.3	255	14.9	14.9	0	5.7	79.4	194	3.3	3.2	0.1	2	94.7	954	9.9	9.4	0.5	1.4	88.7	425	5.6	5.5	0.1	4.4	90	758	spirochaetia_odb10	98.7	98.7	0	0.8	0.5	239
1049790	Leptospira_inadai_serovar_Lyme	Spirochaetes	4264	84.7	84.7	0	6.5	8.8	124	4.3	4.3	0	2.7	93	255	14.9	14.9	0	5.7	79.4	194	3.2	3.1	0.1	2.1	94.7	954	8.9	8.7	0.2	1.9	89.2	425	5.5	5.4	0.1	4.6	89.9	758	spirochaetia_odb10	98.3	98.3	0	0.8	0.9	239
1049923	Leptospira_interrogans_serovar_Copenhageni	Spirochaetes	3772	89.5	89.5	0	4.8	5.7	124	3.9	3.9	0	1.6	94.5	255	16.5	16.5	0	5.7	77.8	194	3.7	3.6	0.1	2.1	94.2	954	8.7	8.2	0.5	2.1	89.2	425	5.9	5.8	0.1	4.5	89.6	758	spirochaetia_odb10	100	100	0	0	0	239
1049970	Leptospira_kmetyi	Spirochaetes	4035	89.5	89.5	0	4.8	5.7	124	4.7	4.7	0	2	93.3	255	16	15.5	0.5	5.7	78.3	194	3.2	3.1	0.1	1.8	95	954	9.2	8.5	0.7	3.1	87.7	425	5.9	5.8	0.1	4.1	90	758	spirochaetia_odb10	99.6	99.2	0.4	0	0.4	239
1049972	Leptospira_licerasiae	Spirochaetes	3823	88.7	88.7	0	6.5	4.8	124	5.1	5.1	0	1.2	93.7	255	14.9	14.9	0	6.7	78.4	194	3.3	3.2	0.1	2.2	94.5	954	9.9	9.2	0.7	1.6	88.5	425	5.6	5.5	0.1	5.1	89.3	758	spirochaetia_odb10	100	100	0	0	0	239
1049974	Leptospira_noguchii	Spirochaetes	4520	86.3	86.3	0	7.3	6.4	124	3.9	3.9	0	1.6	94.5	255	16.5	16	0.5	5.2	78.3	194	3.6	3.4	0.2	1.9	94.5	954	9	8.5	0.5	2.1	88.9	425	5.9	5.8	0.1	4.2	89.9	758	spirochaetia_odb10	98.7	98.7	0	0	1.3	239
1049982	Leptospira_santarosai	Spirochaetes	4080	87.9	87.9	0	4	8.1	124	3.9	3.9	0	1.6	94.5	255	16	16	0	5.2	78.8	194	3	2.9	0.1	2	95	954	8.7	8.2	0.5	2.4	88.9	425	5.8	5.7	0.1	4	90.2	758	spirochaetia_odb10	97.5	97.5	0	0	2.5	239
1049986	Leptospira_weilii	Spirochaetes	3965	89.5	89.5	0	4.8	5.7	124	3.9	3.9	0	1.2	94.9	255	15.5	15.5	0	4.6	79.9	194	3.2	3.1	0.1	1.8	95	954	8.9	8.2	0.7	1.9	89.2	425	5.8	5.7	0.1	4.5	89.7	758	spirochaetia_odb10	99.6	99.6	0	0	0.4	239
1133568	Brachyspira_pilosicoli	Spirochaetes	2301	87.1	87.1	0	4	8.9	124	3.1	3.1	0	1.6	95.3	255	15.5	15.5	0	3.6	80.9	194	2.6	2.6	0	1.8	95.6	954	7.5	7.5	0	1.9	90.6	425	4.4	4.4	0	2.8	92.8	758	spirochaetia_odb10	94.5	94.1	0.4	1.3	4.2	239
1193011	Leptospira_fainei	Spirochaetes	4113	85.5	85.5	0	6.5	8	124	4.7	4.7	0	2	93.3	255	14.9	14.9	0	6.2	78.9	194	3.2	3.1	0.1	2.1	94.7	954	9	8.5	0.5	2.1	88.9	425	5.6	5.5	0.1	4.2	90.2	758	spirochaetia_odb10	98.7	98.7	0	0.4	0.9	239
1193069	Leptospira_wolffii	Spirochaetes	3771	87.9	87.9	0	5.6	6.5	124	5.5	5.5	0	1.6	92.9	255	16.5	16.5	0	5.2	78.3	194	3	2.9	0.1	2.3	94.7	954	9.6	8.7	0.9	2.4	88	425	6	5.9	0.1	4.5	89.5	758	spirochaetia_odb10	100	100	0	0	0	239
1218585	Leptospira_meyeri	Spirochaetes	3930	87.9	87.9	0	6.5	5.6	124	3.5	3.5	0	1.6	94.9	255	15.5	15.5	0	6.2	78.3	194	3.3	3.2	0.1	1.6	95.1	954	8.9	8.2	0.7	1.6	89.5	425	6.4	6.1	0.3	3.8	89.8	758	spirochaetia_odb10	98.3	98.3	0	1.3	0.4	239
1218591	Leptospira_vanthielii	Spirochaetes	3753	89.5	89.5	0	5.6	4.9	124	3.5	3.5	0	1.6	94.9	255	15.5	15.5	0	4.6	79.9	194	3.1	3	0.1	1.7	95.2	954	9	8.5	0.5	1.6	89.4	425	6.1	5.8	0.3	4.1	89.8	758	spirochaetia_odb10	99.6	99.6	0	0.4	0	239
1218599	Leptospira_wolbachii	Spirochaetes	3912	83.1	83.1	0	10.5	6.4	124	3.1	3.1	0	1.6	95.3	255	14.9	14.9	0	5.7	79.4	194	3	2.9	0.1	1.5	95.5	954	8.2	7.5	0.7	2.1	89.7	425	6.5	6.2	0.3	3.4	90.1	758	spirochaetia_odb10	97.1	97.1	0	2.1	0.8	239
158189	Sphaerochaeta_globosa_str_Buddy	Spirochaetales	3017	83.9	83.1	0.8	7.3	8.8	124	2.7	2.7	0	2.7	94.6	255	17.5	17	0.5	3.6	78.9	194	3.1	2.9	0.2	1.5	95.4	954	6.8	6.6	0.2	1.4	91.8	425	5.6	5.5	0.1	3.2	91.2	758	spirochaetales_odb10	80	79.7	0.3	0	20	345
545694	Treponema_primitia_ZAS-2	Spirochaetales	3522	87.1	87.1	0	6.5	6.4	124	3.1	3.1	0	1.6	95.3	255	19.6	19.6	0	4.1	76.3	194	2.4	2.4	0	1.7	95.9	954	6.1	5.9	0.2	2.4	91.5	425	5.4	5.4	0	4.2	90.4	758	spirochaetales_odb10	98.6	98	0.6	0	1.4	345
545695	Leadbettera_azotonutricia_ZAS-9	Spirochaetales	3474	85.5	84.7	0.8	6.5	8	124	2.7	2.7	0	2.4	94.9	255	18.6	18.6	0	3.1	78.3	194	2.3	2.3	0	1.9	95.8	954	6.3	6.1	0.2	1.6	92.1	425	5.2	5.1	0.1	4.2	90.6	758	spirochaetales_odb10	98.3	98	0.3	0	1.7	345
545776	Treponema_paraluiscuniculi_Cuniculi_A	Spirochaetales	1010	67.7	66.9	0.8	9.7	22.6	124	1.6	1.6	0	1.2	97.2	255	11.9	11.9	0	3.1	85	194	1.8	1.8	0	0.9	97.3	954	3.3	3.3	0	1.4	95.3	425	3.4	3.4	0	2.1	94.5	758	spirochaetales_odb10	92.2	92.2	0	0.3	7.5	345
744872	Gracilinema_caldarium_DSM_7334	Spirochaetales	2789	87.9	87.9	0	3.2	8.9	124	3.1	3.1	0	1.6	95.3	255	20.6	20.6	0	5.7	73.7	194	2.8	2.8	0	1.7	95.5	954	7.1	6.6	0.5	1.4	91.5	425	6.2	6.2	0	4	89.8	758	spirochaetales_odb10	99.7	99.7	0	0	0.3	345
754027	Treponema_phagedenis	Spirochaetales	2791	82.3	82.3	0	5.6	12.1	124	2	2	0	2.4	95.6	255	17.5	17.5	0	4.1	78.4	194	2.4	2.3	0.1	2	95.6	954	6.3	6.1	0.2	1.6	92.1	425	4.1	4.1	0	3.2	92.7	758	spirochaetales_odb10	100	100	0	0	0	345
760011	Parasphaerochaeta_coccoides	Spirochaetales	1822	86.3	84.7	1.6	4	9.7	124	2.4	2.4	0	2	95.6	255	17	16.5	0.5	4.1	78.9	194	2.3	2.3	0	1.7	96	954	6.6	6.1	0.5	1.2	92.2	425	5.1	5.1	0	3.4	91.5	758	spirochaetales_odb10	76.8	76.5	0.3	0.6	22.6	345
869209	Treponema_succinifaciens	Spirochaetales	2608	82.2	80.6	1.6	7.3	10.5	124	2.4	2.4	0	1.6	96	255	21.1	20.6	0.5	5.2	73.7	194	2.3	2.1	0.2	1.5	96.2	954	6.3	6.1	0.2	1.2	92.5	425	5.1	5.1	0	3.6	91.3	758	spirochaetales_odb10	98.9	98.6	0.3	0.3	0.8	345
889378	Spirochaeta_africana	Spirochaetales	2782	85.5	84.7	0.8	6.5	8	124	3.1	3.1	0	0.8	96.1	255	20.1	20.1	0	4.1	75.8	194	2.8	2.6	0.2	1.3	95.9	954	5.8	5.6	0.2	1.4	92.8	425	6.1	6.1	0	4.1	89.8	758	spirochaetales_odb10	98.3	98.3	0	1.2	0.5	345
906968	Treponema_brennaborense	Spirochaetales	2531	85.5	84.7	0.8	4	10.5	124	2	2	0	1.6	96.4	255	18	18	0	5.2	76.8	194	2.1	2.1	0	1.5	96.4	954	6.1	5.4	0.7	2.4	91.5	425	5	5	0	4	91	758	spirochaetales_odb10	100	99.7	0.3	0	0	345
907348	Treponema_saccharophilum	Spirochaetales	2864	83.9	83.1	0.8	4.8	11.3	124	3.1	2.7	0.4	2	94.9	255	19.6	19.1	0.5	4.6	75.8	194	2.6	2.5	0.1	1	96.4	954	6.6	5.9	0.7	1.6	91.8	425	4.7	4.6	0.1	4	91.3	758	spirochaetales_odb10	98.9	98.6	0.3	0	1.1	345
999431	Treponema_denticola	Spirochaetales	2530	81.5	81.5	0	8.1	10.4	124	2.8	2.4	0.4	2.4	94.8	255	14.9	14.4	0.5	4.1	81	194	2.5	2.4	0.1	1.8	95.7	954	5.1	4.9	0.2	1.6	93.3	425	4.4	4.4	0	2.8	92.8	758	spirochaetales_odb10	99.4	99.4	0	0	0.6	345
1125699	Treponema_maltophilum	Spirochaetales	2287	79	78.2	0.8	6.5	14.5	124	2.4	2.4	0	2.4	95.2	255	14.9	14.4	0.5	4.6	80.5	194	2.5	2.5	0	1.9	95.6	954	6.1	5.6	0.5	1.4	92.5	425	4.5	4.5	0	2.8	92.7	758	spirochaetales_odb10	99.7	99.4	0.3	0	0.3	345
1125700	Treponema_medium	Spirochaetales	2308	75.8	75.8	0	7.3	16.9	124	2	2	0	1.6	96.4	255	13.9	13.9	0	4.6	81.5	194	2.1	2.1	0	1.2	96.7	954	5.6	5.4	0.2	1.9	92.5	425	3.7	3.7	0	2.9	93.4	758	spirochaetales_odb10	99.4	99.4	0	0	0.6	345
1125702	Treponema_vincentii	Spirochaetales	2441	75.8	75	0.8	8.1	16.1	124	2	2	0	2.4	95.6	255	12.4	12.4	0	4.1	83.5	194	2.2	2.2	0	1	96.8	954	5.9	5.9	0	1.4	92.7	425	3.7	3.7	0	2.8	93.5	758	spirochaetales_odb10	99.7	99.7	0	0	0.3	345
1291379	Treponema_pedis	Spirochaetales	2778	78.2	77.4	0.8	8.9	12.9	124	3.1	3.1	0	1.6	95.3	255	17.5	17.5	0	4.6	77.9	194	3	3	0	1.6	95.4	954	5	4.5	0.5	1.2	93.8	425	4.4	4.4	0	3.3	92.3	758	spirochaetales_odb10	99.1	99.1	0	0	0.9	345
1321815	Treponema_lecithinolyticum	Spirochaetales	2175	79.8	79	0.8	9.7	10.5	124	2.4	2.4	0	1.6	96	255	16	15.5	0.5	5.2	78.8	194	2.2	2.2	0	1.6	96.2	954	5.4	4.9	0.5	1.4	93.2	425	4.1	4.1	0	2.9	93	758	spirochaetales_odb10	99.4	99.1	0.3	0.3	0.3	345
314723	Borrelia_hermsii_DAH	Borreliaceae	1384	71.8	71.8	0	8.1	20.1	124	1.6	1.6	0	1.2	97.2	255	12.4	12.4	0	2.6	85	194	2.3	2.3	0	0.8	96.9	954	4.5	4.5	0	0.7	94.8	425	4.1	4.1	0	1.3	94.6	758	mollicutes_odb10	74.9	74.2	0.7	0.7	24.4	151
314724	Borrelia_turicatae_91E135	Borreliaceae	1035	74.2	74.2	0	7.3	18.5	124	1.6	1.6	0	0.8	97.6	255	11.9	11.9	0	2.6	85.5	194	2.1	2.1	0	0.9	97	954	4.7	4.7	0	0.5	94.8	425	4	4	0	1.7	94.3	758	spirochaetales_odb10	99.4	99.4	0	0.3	0.3	345
412418	Borrelia_recurrentis_A1	Borreliaceae	990	71	71	0	7.3	21.7	124	1.6	1.6	0	0.8	97.6	255	13.9	13.9	0	1.5	84.6	194	2.2	2.2	0	0.8	97	954	4.2	4.2	0	0.5	95.3	425	4.1	4.1	0	1.6	94.3	758	mollicutes_odb10	73.5	72.8	0.7	0.7	25.8	151
412419	Borrelia_duttonii_Ly	Borreliaceae	1305	71	71	0	8.1	20.9	124	1.6	1.6	0	0.8	97.6	255	13.4	13.4	0	2.1	84.5	194	2.2	2.2	0	0.9	96.9	954	4.2	4.2	0	0.5	95.3	425	4.1	4.1	0	1.5	94.4	758	mollicutes_odb10	74.9	74.2	0.7	0	25.1	151
1104446	Borrelia_turcica_IST7	Borreliaceae	1221	73.4	73.4	0	6.5	20.1	124	1.6	1.6	0	1.2	97.2	255	11.9	11.9	0	2.6	85.5	194	2.3	2.3	0	0.9	96.8	954	4.7	4.7	0	0.7	94.6	425	4	4	0	1.8	94.2	758	mollicutes_odb10	74.9	74.2	0.7	1.3	23.8	151
1155096	Borrelia_crocidurae	Borreliaceae	765	69.4	69.4	0	8.1	22.5	124	1.2	1.2	0	0.4	98.4	255	13.9	13.9	0	2.1	84	194	2.1	2.1	0	1	96.9	954	4	4	0	0.7	95.3	425	3.7	3.7	0	1.6	94.7	758	spirochaetales_odb10	92.5	92.5	0	0.6	6.9	345
1292392	Borrelia_miyamotoi_HT31	Borreliaceae	827	71.8	71.8	0	4.8	23.4	124	1.6	1.6	0	0.8	97.6	255	12.9	12.9	0	1.5	85.6	194	2.3	2.3	0	1.2	96.5	954	4.2	4.2	0	0.7	95.1	425	3.6	3.6	0	1.6	94.8	758	mollicutes_odb10	72.9	72.2	0.7	2	25.1	151
1293576	Borrelia_hermsii_ML2	Borreliaceae	1050	71.8	71.8	0	8.1	20.1	124	1.6	1.6	0	1.2	97.2	255	12.4	12.4	0	2.1	85.5	194	2.3	2.3	0	0.7	97	954	4.5	4.5	0	0.7	94.8	425	4.1	4.1	0	1.3	94.6	758	mollicutes_odb10	74.9	74.2	0.7	0.7	24.4	151
1302858	Borrelia_miyamotoi_LB-2001	Borreliaceae	826	71.8	71.8	0	6.5	21.7	124	2	2	0	0.8	97.2	255	12.9	12.9	0	1.5	85.6	194	2.3	2.3	0	1	96.7	954	4.2	4.2	0	0.7	95.1	425	3.7	3.7	0	1.8	94.5	758	mollicutes_odb10	72.9	72.2	0.7	2	25.1	151
1313291	Borrelia_hermsii_MTW	Borreliaceae	1314	71	71	0	8.9	20.1	124	1.6	1.6	0	0.8	97.6	255	12.9	12.9	0	1	86.1	194	2	2	0	0.8	97.2	954	4	4	0	0.9	95.1	425	3.7	3.7	0	1.7	94.6	758	mollicutes_odb10	73.5	72.8	0.7	2	24.5	151
1313292	Borrelia_coriaceae_ATCC_43381	Borreliaceae	1865	65.3	65.3	0	12.9	21.8	124	1.6	1.6	0	0.8	97.6	255	10.3	10.3	0	2.6	87.1	194	2	2	0	1	97	954	4.2	4.2	0	0.5	95.3	425	3.7	3.7	0	2.1	94.2	758	mollicutes_odb10	69.6	68.9	0.7	3.3	27.1	151
1313293	Borrelia_anserina_BA2	Borreliaceae	1107	72.6	61.3	11.3	7.3	20.1	124	1.6	1.6	0	1.2	97.2	255	11.8	10.8	1	2.1	86.1	194	2.2	1.9	0.3	1.2	96.6	954	4.3	3.1	1.2	0.5	95.2	425	4.2	4.1	0.1	1.2	94.6	758	mollicutes_odb10	73.5	62.9	10.6	0.7	25.8	151
1313295	Borrelia_hermsii_YBT	Borreliaceae	1482	69.4	69.4	0	10.5	20.1	124	1.6	1.6	0	0.8	97.6	255	12.4	12.4	0	2.1	85.5	194	2.2	2.2	0	0.7	97.1	954	4.2	4.2	0	0.7	95.1	425	3.7	3.7	0	1.7	94.6	758	mollicutes_odb10	72.9	72.2	0.7	0.7	26.4	151
1329908	Borrelia_hermsii_CC1	Borreliaceae	818	71	71	0	8.1	20.9	124	1.2	1.2	0	1.2	97.6	255	12.9	12.9	0	1.5	85.6	194	2.3	2.3	0	0.7	97	954	4.5	4.5	0	0.7	94.8	425	4	4	0	1.3	94.7	758	mollicutes_odb10	74.9	74.2	0.7	0.7	24.4	151
1417229	Borrelia_hispanica_CRI	Borreliaceae	1563	71	71	0	8.1	20.9	124	1.6	1.6	0	0.8	97.6	255	13.9	13.9	0	2.6	83.5	194	2.4	2.4	0	0.8	96.8	954	4.2	4.2	0	0.5	95.3	425	4.1	4.1	0	1.7	94.2	758	mollicutes_odb10	75.5	74.8	0.7	0.7	23.8	151
1417230	Borrelia_persica_No12	Borreliaceae	1447	70.2	70.2	0	8.9	20.9	124	1.6	1.6	0	0.8	97.6	255	12.9	12.9	0	2.6	84.5	194	2.2	2.2	0	1	96.8	954	4.5	4.5	0	0.5	95	425	3.7	3.7	0	1.7	94.6	758	mollicutes_odb10	72.9	72.2	0.7	0.7	26.4	151
1432657	Borrelia_duttonii_CR2A	Borreliaceae	2053	61.3	54.8	6.5	12.9	25.8	124	1.6	1.6	0	0.4	98	255	10.3	9.8	0.5	3.1	86.6	194	1.8	1.8	0	0.7	97.5	954	3.1	3.1	0	0.9	96	425	3.3	3.3	0	2.2	94.5	758	spirochaetales_odb10	77.9	73	4.9	13.3	8.8	345
1435045	Borrelia_parkeri_HR1	Borreliaceae	933	74.2	74.2	0	6.5	19.3	124	1.2	1.2	0	1.2	97.6	255	11.9	11.9	0	2.6	85.5	194	2.3	2.3	0	0.8	96.9	954	4.5	4.5	0	0.5	95	425	3.8	3.8	0	1.8	94.4	758	mycoplasmatales_odb10	65.5	64.9	0.6	1.7	32.8	174
34095	Borreliella_japonica	LDG_Borrelia_(Borelliella)	920	69.4	69.4	0	8.1	22.5	124	1.6	1.6	0	0.8	97.6	255	12.9	12.9	0	2.6	84.5	194	2	2	0	1	97	954	4.7	4.7	0	0.5	94.8	425	3.7	3.7	0	1.7	94.6	758	mollicutes_odb10	73.5	72.8	0.7	1.3	25.2	151
290434	Borreliella_bavariensis_Pbi	LDG_Borrelia_(Borelliella)	932	68.5	68.5	0	9.7	21.8	124	1.6	1.6	0	0.8	97.6	255	13.4	13.4	0	2.6	84	194	2.1	2.1	0	0.8	97.1	954	4.7	4.7	0	0.5	94.8	425	3.7	3.7	0	1.6	94.7	758	mollicutes_odb10	75.5	74.8	0.7	0	24.5	151
390236	Borreliella_afzelii_Pko	LDG_Borrelia_(Borelliella)	813	68.5	68.5	0	8.9	22.6	124	1.2	1.2	0	0.8	98	255	13.4	13.4	0	3.1	83.5	194	2.1	2.1	0	0.9	97	954	4.5	4.5	0	0.5	95	425	3.3	3.3	0	1.8	94.9	758	mollicutes_odb10	73.5	72.8	0.7	1.3	25.2	151
411555	Borreliella_afzelii_K78	LDG_Borrelia_(Borelliella)	1308	71	71	0	7.3	21.7	124	1.6	1.6	0	0.8	97.6	255	12.9	12.9	0	3.6	83.5	194	2.1	2.1	0	0.9	97	954	4.5	4.5	0	0.7	94.8	425	3.4	3.4	0	1.8	94.8	758	mollicutes_odb10	74.2	73.5	0.7	1.3	24.5	151
445986	Borreliella_afzelii_ACA-1	LDG_Borrelia_(Borelliella)	1348	68.5	67.7	0.8	8.1	23.4	124	1.6	1.6	0	0.8	97.6	255	13.4	13.4	0	3.6	83	194	2.1	2.1	0	1	96.9	954	4.5	4.5	0	0.5	95	425	3.4	3.4	0	1.8	94.8	758	mollicutes_odb10	72.9	72.2	0.7	1.3	25.8	151
445987	Borreliella_valaisiana_VS116	LDG_Borrelia_(Borelliella)	1353	69.4	69.4	0	8.9	21.7	124	1.6	1.6	0	0.8	97.6	255	12.9	12.9	0	2.6	84.5	194	2.1	2.1	0	0.9	97	954	4.5	4.5	0	0.7	94.8	425	3.7	3.7	0	1.8	94.5	758	mollicutes_odb10	74.2	73.5	0.7	0.7	25.1	151
498741	Borreliella_finlandensis	LDG_Borrelia_(Borelliella)	910	70.2	70.2	0	8.1	21.7	124	1.6	1.6	0	0.8	97.6	255	12.9	12.9	0	1.5	85.6	194	2.1	2.1	0	0.9	97	954	4.5	4.5	0	0.5	95	425	3.8	3.8	0	1.5	94.7	758	mollicutes_odb10	74.9	74.2	0.7	0.7	24.4	151
498743	Borreliella_garinii_PBr	LDG_Borrelia_(Borelliella)	654	59.7	59.7	0	9.7	30.6	124	0.4	0.4	0	0.8	98.8	255	11.3	11.3	0	2.1	86.6	194	1.6	1.6	0	0.9	97.5	954	3.8	3.8	0	0.5	95.7	425	2.8	2.8	0	1.3	95.9	758	mycoplasmatales_odb10	56.3	56.3	0	1.7	42	174
519049	Borreliella_garinii_Far04	LDG_Borrelia_(Borelliella)	1213	66.1	66.1	0	10.5	23.4	124	1.6	1.6	0	1.2	97.2	255	11.9	11.9	0	3.6	84.5	194	2.1	2.1	0	0.9	97	954	4.2	4.2	0	0.7	95.1	425	3.4	3.4	0	1.8	94.8	758	mollicutes_odb10	70.9	70.9	0	2	27.1	151
521010	Borreliella_bissettiae_DN127	LDG_Borrelia_(Borelliella)	1463	69.4	69.4	0	8.1	22.5	124	1.6	1.6	0	0.8	97.6	255	12.9	12.9	0	2.1	85	194	2	2	0	1.2	96.8	954	4.2	4.2	0	0.7	95.1	425	3.7	3.7	0	1.7	94.6	758	mollicutes_odb10	74.9	74.2	0.7	0.7	24.4	151
1081646	Borreliella_garinii_BgVir	LDG_Borrelia_(Borelliella)	956	70.2	70.2	0	8.1	21.7	124	1.6	1.6	0	0.8	97.6	255	13.4	13.4	0	2.6	84	194	2.1	2.1	0	0.9	97	954	4.7	4.7	0	0.5	94.8	425	3.7	3.7	0	1.7	94.6	758	mollicutes_odb10	75.5	74.8	0.7	0	24.5	151
1234596	Borreliella_garinii_NMJW1	LDG_Borrelia_(Borelliella)	813	65.3	65.3	0	12.1	22.6	124	1.2	1.2	0	0.8	98	255	13.4	13.4	0	2.1	84.5	194	2	2	0	0.9	97.1	954	4.5	4.5	0	0.7	94.8	425	3.4	3.4	0	1.8	94.8	758	mollicutes_odb10	74.2	73.5	0.7	0.7	25.1	151
1245910	Borreliella_chilensis	LDG_Borrelia_(Borelliella)	898	69.4	69.4	0	8.9	21.7	124	1.6	1.6	0	0.8	97.6	255	12.9	12.9	0	2.1	85	194	2.1	2.1	0	0.9	97	954	4.7	4.7	0	0.5	94.8	425	3.6	3.6	0	1.5	94.9	758	mycoplasmatales_odb10	63.7	62.6	1.1	1.1	35.2	174
1398490	Borreliella_afzelii_Tom3107	LDG_Borrelia_(Borelliella)	902	69.4	69.4	0	8.9	21.7	124	1.6	1.6	0	0.8	97.6	255	13.4	13.4	0	3.6	83	194	2.1	2.1	0	0.8	97.1	954	4.7	4.7	0	0.5	94.8	425	3.4	3.4	0	2	94.6	758	mollicutes_odb10	74.2	73.5	0.7	0.7	25.1	151
1398491	Borreliella_valaisiana_Tom4006	LDG_Borrelia_(Borelliella)	899	69.4	69.4	0	8.9	21.7	124	1.6	1.6	0	0.8	97.6	255	12.9	12.9	0	2.6	84.5	194	2.2	2.2	0	0.7	97.1	954	4.5	4.5	0	0.7	94.8	425	3.7	3.7	0	1.7	94.6	758	mollicutes_odb10	73.5	72.8	0.7	0.7	25.8	151
1421551	Borreliella_garinii_SZ	LDG_Borrelia_(Borelliella)	804	67.7	67.7	0	8.9	23.4	124	1.2	1.2	0	0.8	98	255	13.4	13.4	0	2.1	84.5	194	2.1	2.1	0	0.8	97.1	954	4.7	4.7	0	0.5	94.8	425	3.4	3.4	0	1.8	94.8	758	mollicutes_odb10	73.5	72.8	0.7	0.7	25.8	151
1674146	Borreliella_mayonii	LDG_Borrelia_(Borelliella)	1126	67.7	67.7	0	8.9	23.4	124	1.6	1.6	0	0.8	97.6	255	12.9	12.9	0	2.1	85	194	2	2	0	1.2	96.8	954	4.7	4.7	0	0.5	94.8	425	3.7	3.7	0	1.2	95.1	758	mycoplasmatales_odb10	63.7	62.6	1.1	1.7	34.6	174
224326	Borreliella_burgdorferi_B31	Borrelia_burgdorferi	1339	68.5	68.5	0	7.3	24.2	124	1.6	1.6	0	0.4	98	255	11.9	11.9	0	2.6	85.5	194	1.8	1.8	0	1.4	96.8	954	4.5	4.5	0	0.5	95	425	3.6	3.6	0	1.2	95.2	758	mollicutes_odb10	69.6	68.9	0.7	0.7	29.7	151
445983	Borreliella_burgdorferi_156a	Borrelia_burgdorferi	1452	71	71	0	7.3	21.7	124	1.6	1.6	0	0.8	97.6	255	12.4	12.4	0	2.1	85.5	194	2	2	0	1.5	96.5	954	4.7	4.7	0	0.7	94.6	425	3.8	3.8	0	1.5	94.7	758	mollicutes_odb10	74.8	73.5	1.3	0.7	24.5	151
445984	Borreliella_burgdorferi_Bol26	Borrelia_burgdorferi	1343	69.4	69.4	0	7.3	23.3	124	1.6	1.6	0	0.8	97.6	255	12.9	12.9	0	2.6	84.5	194	1.9	1.9	0	1.5	96.6	954	4.7	4.7	0	0.5	94.8	425	3.8	3.8	0	1.5	94.7	758	mollicutes_odb10	73.5	72.8	0.7	0.7	25.8	151
445985	Borreliella_burgdorferi_ZS7	Borrelia_burgdorferi	1239	71	71	0	7.3	21.7	124	1.6	1.6	0	0.8	97.6	255	12.4	12.4	0	2.6	85	194	1.9	1.9	0	1.6	96.5	954	4.5	4.5	0	0.5	95	425	3.8	3.8	0	1.3	94.9	758	mycoplasmatales_odb10	63.7	62.6	1.1	1.7	34.6	174
476210	Borreliella_burgdorferi_118a	Borrelia_burgdorferi	1513	69.4	69.4	0	8.9	21.7	124	1.6	1.6	0	0.8	97.6	255	12.9	12.9	0	2.6	84.5	194	2.1	2.1	0	1.2	96.7	954	4.7	4.7	0	0.7	94.6	425	3.8	3.8	0	1.3	94.9	758	mycoplasmatales_odb10	63.8	62.1	1.7	1.7	34.5	174
476211	Borreliella_burgdorferi_72a	Borrelia_burgdorferi	1331	70.2	70.2	0	8.1	21.7	124	1.6	1.6	0	0.8	97.6	255	12.9	12.9	0	2.6	84.5	194	2	2	0	1.2	96.8	954	4.7	4.7	0	0.5	94.8	425	3.8	3.8	0	1.3	94.9	758	mollicutes_odb10	74.8	73.5	1.3	0.7	24.5	151
476212	Borreliella_burgdorferi_94a	Borrelia_burgdorferi	1353	70.2	70.2	0	7.3	22.5	124	1.6	1.6	0	0.8	97.6	255	12.9	12.9	0	2.6	84.5	194	2	2	0	1.3	96.7	954	4.5	4.5	0	0.5	95	425	3.8	3.8	0	1.5	94.7	758	mollicutes_odb10	74.8	73.5	1.3	0.7	24.5	151
498737	Borreliella_burgdorferi_WI91-23	Borrelia_burgdorferi	1591	67.7	67.7	0	8.1	24.2	124	1.6	1.6	0	0.8	97.6	255	11.3	11.3	0	3.6	85.1	194	2	2	0	1.2	96.8	954	4.7	4.7	0	0.5	94.8	425	3.7	3.7	0	1.5	94.8	758	mycoplasmatales_odb10	61.4	60.3	1.1	2.9	35.7	174
498738	Borreliella_burgdorferi_29805	Borrelia_burgdorferi	1412	66.1	66.1	0	11.3	22.6	124	1.6	1.6	0	0.8	97.6	255	12.4	12.4	0	3.1	84.5	194	2	2	0	1.4	96.6	954	4.2	4.2	0	0.7	95.1	425	3.6	3.6	0	1.7	94.7	758	mollicutes_odb10	70.9	70.2	0.7	1.3	27.8	151
498739	Borreliella_burgdorferi_CA-11_2A	Borrelia_burgdorferi	1368	69.4	69.4	0	8.9	21.7	124	1.6	1.6	0	0.4	98	255	12.9	12.9	0	2.6	84.5	194	2	2	0	1.3	96.7	954	4.2	4.2	0	0.5	95.3	425	3.7	3.7	0	1.6	94.7	758	mollicutes_odb10	72.8	72.8	0	1.3	25.9	151
498740	Borreliella_burgdorferi_64b	Borrelia_burgdorferi	1598	70.2	70.2	0	8.1	21.7	124	1.6	1.6	0	0.8	97.6	255	12.9	12.9	0	2.6	84.5	194	2	2	0	1.5	96.5	954	4.7	4.7	0	0.7	94.6	425	3.7	3.7	0	1.6	94.7	758	mollicutes_odb10	74.8	73.5	1.3	0.7	24.5	151
521007	Borreliella_burgdorferi_N40	Borrelia_burgdorferi	1242	69.4	69.4	0	8.1	22.5	124	1.6	1.6	0	0.8	97.6	255	12.9	12.9	0	2.6	84.5	194	2.1	2.1	0	1.3	96.6	954	4.5	4.5	0	0.9	94.6	425	3.8	3.8	0	1.3	94.9	758	mollicutes_odb10	74.8	73.5	1.3	0.7	24.5	151
521008	Borreliella_burgdorferi_JD1	Borrelia_burgdorferi	1458	70.2	70.2	0	7.3	22.5	124	1.6	1.6	0	0.8	97.6	255	12.9	12.9	0	2.6	84.5	194	2	2	0	1.3	96.7	954	4.2	4.2	0	0.7	95.1	425	3.8	3.8	0	1.5	94.7	758	mollicutes_odb10	74.2	73.5	0.7	0.7	25.1	151

## Sheet: Completeness scores
Table S1. Completeness scores
Amino acid pathway ompleteness scores calculated for each species in our database
species	Glutamate	Glutamine	Alanine	Glycine	Serine	Proline	Aspartate	Asparagine	Arginine	Threonine	Cysteine	Valine	Histidine	Lysine	Methionine	Leucine	Isoleucine	Tyrosine	Phenylalanine	Tryptophan	Shikimate
Abiotrophia_defectiva_atcc_49176	0	1	1	1	0.6666667	0	1	1	0.6	1	1	0.25	0.2222222	0.6666667	1	0.25	0.3333333	0.3333333	0.3333333	0.4	0
Acanthamoeba_castellanii_str_neff	1	1	1	1	1	1	1	1	0.8	0.4	1	0.75	0.4444444	0.5555556	0.5714286	0.75	0.8	0.3333333	0.3333333	0.4	0.2857143
Acaryochloris_marina_mbic11017	1	1	1	1	1	1	1	1	1	1	1	1	0.8888889	1	0.8571429	1	1	1	1	1	1
Acetobacterium_bakii	1	1	1	1	1	1	1	0.5	1	1	1	1	1	0.8333333	1	1	1	1	1	1	1
Acetohalobium_arabaticum_dsm_5501	1	1	1	1	0.6666667	1	1	1	1	1	1	1	1	1	1	1	1	1	1	1	1
Acetonema_longum_dsm_6540	1	1	1	1	1	1	1	1	1	1	1	1	1	1	1	1	1	1	1	1	0.8571429
Acholeplasma_brassicae	1	1	1	1	0.6666667	0.5	0	1	0.2	0	1	0	0.2222222	0.1111111	0	0	0.3333333	0.6666667	0.6666667	0.2	1
Acholeplasma_oculi	1	1	1	1	0	0.5	0	1	0.2	0.6	0.5	0.25	0.1111111	1	0.5	0.25	0.3333333	0.6666667	0.6666667	0.2	1
Acholeplasma_palmae_j233	0	1	1	1	0	0	0	1	0.2	0	0.5	0	0.1111111	0.1111111	0.1428571	0	0.1666667	0.6666667	0.6666667	0	1
Acidaminococcus_fermentans_dsm_20731	1	1	1	1	1	1	1	0.5	1	1	1	1	1	1	1	1	1	1	1	1	1
Acidaminococcus_intestini_ryc_mr95	1	1	1	1	1	1	1	0.5	1	1	0.8333333	1	1	1	1	1	1	1	1	1	1
Acidibacillus_ferrooxidans (Acidibacillus)	1	1	1	1	1	1	1	1	1	1	1	1	1	1	1	1	1	1	1	1	1
Acidilobus_saccharovorans_345_15	1	1	1	1	0.6666667	0.6666667	1	1	0.4	0.2	0.5	0.25	0.1111111	0.3333333	0.4285714	0.25	0.6666667	0.3333333	0.3333333	0	0.1428571
Acidithiobacillus_ferrooxidans_ATCC_23270	1	1	1	1	1	1	1	1	1	1	1	1	1	1	1	1	1	1	1	1	1
Acidithiobacillus_sp_ggi_221	0.5	0	1	0	0.6666667	1	1	0.5	0.875	0.8	0.5	0.75	0.5555556	1	0.8571429	1	0.8	0.6666667	1	0.8	0.5714286
Acidithiobacillus_thiooxidans_ATCC_19377	1	1	1	1	0.6666667	1	1	0.5	1	1	1	1	1	1	1	1	1	1	1	1	1
Acidithrix_ferrooxidans	1	1	1	1	1	1	1	0.5	1	1	1	1	1	1	1	1	1	1	1	1	1
Acidobacteria_bacterium_mor1	1	1	1	1	0.6666667	1	1	1	0.8	0.8	1	0.5	0.6666667	1	0.8571429	1	0.6666667	1	0.6666667	0.8	1
Acidobacterium_capsulatum_atcc_51196	1	1	1	1	0.6666667	1	1	1	1	1	1	1	1	1	1	1	1	1	1	1	1
Acidothermus_cellulolyticus_11b	1	1	1	1	1	1	1	0.5	1	1	1	1	0.8888889	1	1	1	1	1	1	1	1
Acidovorax_delafieldii_2an	1	1	1	1	1	1	1	1	1	1	1	1	1	1	1	1	1	1	1	1	1
Acinetobacter_baumannii_aye	1	1	1	1	1	1	1	0.5	1	1	1	1	1	1	1	1	1	1	1	1	1
Actinoalloteichus_hymeniacidonis	1	1	1	1	1	1	1	1	1	1	1	1	1	1	1	1	1	1	1	1	1
Actinobacillus_pleuropneumoniae_serovar_5b_str_l20	1	1	1	1	1	1	1	1	1	1	1	1	1	1	1	1	1	1	1	1	1
Actinobacterium_scgc_aaa027_l06	1	1	1	1	0.6666667	1	1	0.5	1	1	1	1	0.4444444	1	1	1	0.8571429	0.6666667	1	1	1
Actinokineospora_spheciospongiae	0.5	1	1	1	1	1	1	1	1	1	1	1	1	1	1	1	1	1	1	1	1
Actinomyces_urogenitalis_dsm_15434	1	1	1	1	1	1	1	1	1	1	1	1	0.8888889	1	1	1	1	1	1	1	0.7142857
Actinoplanes_utahensis	1	1	1	1	1	1	1	1	1	1	1	1	1	1	1	1	1	1	1	1	1
Actinopolyspora_erythraea	1	1	1	1	1	1	1	1	1	1	1	1	1	0.8888889	1	1	1	1	1	1	1
Actinosynnema_mirum_dsm_43827	1	1	1	1	1	1	1	1	1	1	1	1	1	1	1	1	1	1	1	1	1
Actinotignum_schaalii	1	1	1	0	0.6666667	0.6666667	1	0.5	1	1	1	1	0.4444444	1	1	0.75	1	1	1	1	1
Advenella_mimigardefordensis_dpn7	1	1	1	1	1	1	1	1	1	1	1	1	1	1	1	1	1	1	1	1	1
Aeribacillus_pallidus	1	1	1	1	1	1	1	1	1	1	1	1	1	1	1	1	1	1	1	1	1
Aerococcus_christensenii	1	1	1	1	0.6666667	1	1	0.5	1	1	1	0.25	0.2222222	0.6666667	0.8571429	0.25	0.3333333	0.3333333	0.3333333	0.2	0
Aerococcus_sanguinicola	1	1	1	1	0.6666667	1	1	1	1	1	1	1	0.2222222	1	1	1	1	1	1	1	1
Aerococcus_urinaeequi	1	1	1	1	1	1	1	0.5	1	1	1	0.75	1	0.8333333	1	0.5	0.8	1	1	1	1
Aeromonas_hydrophila_subsp_hydrophila_atcc_7966 (Aeromonadales)	1	1	1	1	1	1	1	1	1	1	1	1	1	1	1	1	1	1	1	1	1
Aeropyrum_pernix_k1	1	1	1	1	0.6666667	1	1	1	0.625	1	1	0.5	0.2222222	0.7777778	1	0.25	0.6	0.6666667	0.6666667	1	0.8571429
Aggregatibacter_actinomycetemcomitans_d11s_1	1	1	1	1	1	1	1	1	0.8	1	1	0.25	0.3333333	1	1	0.25	0.6666667	1	1	1	1
Agreia_bicolorata	1	1	1	1	1	1	1	1	1	1	1	1	1	1	1	1	1	1	1	1	1
Agrobacterium_fabrum_str_c58	1	1	1	1	1	1	1	0.5	1	1	1	1	1	1	1	1	1	1	1	1	1
Agrococcus_pavilionensis_rw1	1	1	1	1	1	1	1	1	1	1	1	1	1	1	1	1	1	1	1	1	1
Agromyces_sp_leaf222	1	1	1	1	1	1	1	1	1	1	1	1	1	1	1	1	1	1	1	1	1
Alicyclobacillus_acidocaldarius_subsp_acidocaldarius_dsm_446	1	1	1	1	1	1	1	1	1	1	1	1	1	1	1	1	1	1	1	1	1
Alicyclobacillus_acidoterrestris_atcc_49025	1	1	1	1	1	1	1	1	1	1	1	1	1	1	1	1	1	1	1	1	1
Alicyclobacillus_ferrooxydans	1	1	1	1	1	1	1	1	1	1	1	1	1	1	1	1	1	1	1	1	0.8571429
Alicyclobacillus_hesperidum_urh17_3_68	1	1	1	1	1	1	1	1	1	1	1	1	1	1	1	1	1	1	1	1	1
Alicyclobacillus_tengchongensis	1	1	1	1	1	1	1	1	1	1	1	1	1	1	1	1	1	1	1	1	1
Aliterella_atlantica_cena595	1	1	1	1	0.6666667	0.6666667	1	1	1	1	1	1	1	0.8333333	0.75	1	1	1	1	1	1
Alkalibacterium_sp_ak22	1	1	1	1	0.6666667	1	1	1	1	0.6	1	0.25	1	0.8888889	0.7142857	0.25	0.3333333	1	0.6666667	1	1
Alloiococcus_otitis_atcc_51267	1	0	1	1	0.3333333	1	1	1	0.375	0.6	1	0.25	0.3333333	0.8888889	1	0.25	0.3333333	1	1	0.2	0.8571429
Alloprevotella_rava_f0323	1	1	1	1	1	0	1	1	0.6	0.6	0.6666667	0.25	0.2222222	1	1	0.25	0.6666667	1	1	0.2	1
Alloscardovia_omnicolens_f0580	1	1	1	1	1	1	1	1	1	1	0.8333333	1	1	1	1	1	1	1	1	0.4	1
Alpha_proteobacterium_bal199	1	1	1	1	1	1	1	1	1	1	1	1	1	1	1	1	1	1	1	1	1
Amborella_trichopoda	1	1	1	1	1	1	1	1	1	0.6	1	1	1	0.6666667	0.8571429	1	1	0.6666667	1	0.8	0.4285714
Ammonifex_degensii_kc4	0.5	1	1	1	0.6666667	1	1	0.5	1	1	1	1	1	1	0.8571429	1	1	1	1	1	1
Amphibacillus_xylanus_nbrc_15112	1	1	1	1	1	1	1	1	0.75	1	1	1	1	1	1	1	1	1	1	1	1
Amphimedon_queenslandica	1	1	1	1	0.6666667	1	1	1	0.25	0.2	1	0.75	0.1111111	0.4444444	0.4285714	0.5	0.8	1	0.3333333	0	0
Anabaena_cylindrica_pcc_7122	1	1	1	1	0.6666667	1	1	1	1	1	1	1	1	1	0.75	1	1	1	1	1	1
Anabaena_sp_90	1	1	1	1	0.6666667	1	1	1	1	1	1	1	1	1	0.75	1	1	1	1	1	1
Anabaena_variabilis_atcc_29413	1	1	1	1	1	1	1	1	1	1	1	1	1	1	1	1	1	1	1	1	1
Anaerobacillus_macyae	1	1	1	1	1	1	1	1	1	1	1	1	1	1	1	1	1	1	1	1	1
Anaerobaculum_hydrogeniformans_atcc_baa_1850	1	1	1	1	0.6666667	1	1	1	1	1	1	1	1	1	1	1	1	1	1	1	1
Anaerococcus_hydrogenalis	1	1	1	1	0.6666667	1	0	1	0.4	0.6	1	0	0.1111111	0.7777778	0.8571429	0.25	0.3333333	0.3333333	0.6666667	0	0.8571429
Anaerococcus_lactolyticus_atcc_51172	1	1	1	0	0.6666667	0.5	0	1	0.8	0.8	1	0	0	0.4444444	0.75	0.25	0.3333333	0	0	0	0
Anaerococcus_prevotii_dsm_20548	1	1	1	1	0.6666667	0.5	0	1	0.8	0	1	0	0	0.2222222	0.5714286	0.25	0.3333333	0	0	0	0
Anaerococcus_tetradius	1	1	1	1	0.6666667	0.5	0	1	1	0	1	1	0	0.3333333	0.25	0.5	1	0	0	0	0
Anaerococcus_vaginalis_atcc_51170	1	1	1	1	0.6666667	1	0	1	0.4	0	1	0	0.1111111	0.4444444	0.4285714	0.25	0.2	0.6666667	0.6666667	0	0.8571429
Anaeroglobus_geminatus_f0357	1	1	1	1	1	1	1	1	1	1	1	0.25	1	1	0.8571429	0.25	0.4	1	1	1	1
Anaerolinea_thermophila_uni_1	1	1	1	1	1	1	1	1	1	1	1	1	1	0.8888889	1	1	1	1	1	1	1
Anaerolineaceae_bacterium_oral_taxon_439	1	0	1	1	1	1	1	0.5	0.875	1	0.6666667	1	0.3333333	1	0.75	1	1	1	1	0.4	0.8571429
Anaerosporomusa_subterranea	1	1	1	1	1	1	1	1	1	1	1	1	1	1	1	1	1	1	1	1	0.8571429
Anaerotruncus_colihominis_dsm_17241	1	1	1	1	1	1	1	1	1	1	1	0.5	1	1	1	1	1	1	1	0.4	1
Anaerovibrio_lipolyticus	0.5	1	1	1	1	1	1	0.5	1	1	1	1	1	1	1	1	1	1	1	1	1
Anaplasma_phagocytophilum_str_hz	0	1	1	1	0	0.5	1	0.5	0.6	0.2	0.3333333	0	0.1111111	0.3333333	0.5	0	0.1666667	0.3333333	0.3333333	0	0.1428571
Aneurinibacillus_migulanus	1	1	1	1	1	1	1	1	1	0.8	1	1	1	1	1	1	1	1	1	1	1
Aneurinibacillus_sp_xh2	1	1	1	1	1	1	1	1	1	1	1	1	1	1	1	1	1	1	1	1	1
Anoxybacillus_amylolyticus	1	1	1	1	1	1	1	1	1	1	1	1	1	1	1	1	1	1	1	1	1
Anoxybacillus_ayderensis	1	1	1	1	1	1	1	1	1	1	1	1	1	1	1	1	1	1	1	1	1
Anoxybacillus_gonensis	1	1	1	1	1	1	1	1	1	1	1	1	1	1	1	1	1	1	1	1	1
Anoxybacillus_thermarum	1	1	1	1	1	1	1	1	1	1	1	1	1	1	1	1	1	1	1	1	1
Aphanizomenon_flos_aquae_2012_km1_d3	1	1	1	1	0.6666667	1	1	1	0.8	0.6	1	1	0.8888889	0.8333333	0.5714286	1	1	1	0.6666667	1	0.8571429
Aquifex_aeolicus_vf5	1	1	1	1	0.6666667	1	1	0.5	1	1	1	1	1	1	0.8571429	1	1	1	1	1	0.8571429
Arabidopsis_thaliana	1	1	1	1	1	1	1	1	1	0.8	1	1	0.8888889	0.6666667	0.8571429	1	1	0.6666667	0.6666667	0.8	0.4285714
Archaeoglobus_fulgidus_dsm_4304	0.5	1	1	1	0.6666667	1	1	1	1	0.8	0.3333333	1	1	1	0.7142857	1	1	0.6666667	1	0.6	0.5714286
Arcticibacter_svalbardensis_mn12_7	1	1	1	1	1	1	1	1	1	1	1	1	1	1	1	1	1	0.6666667	1	0.8	1
Ardenticatena_maritima	1	1	1	1	0.6666667	0.5	1	1	1	1	1	1	1	1	1	1	0.8571429	1	1	1	1
Arsenicicoccus_sp_oral_taxon_190	1	1	1	1	1	1	1	0.5	1	1	1	1	1	1	1	1	1	1	1	1	1
Arthrobacter_enclensis	1	1	1	1	1	1	1	0.5	1	1	1	1	1	1	1	1	1	1	1	1	1
Arthrobacter_siccitolerans	1	1	1	1	1	1	1	1	1	1	1	1	1	1	1	1	1	1	1	1	1
Arthrospira_maxima_cs_328	1	1	1	1	0.6666667	1	1	1	1	0.8	1	1	1	1	0.75	1	1	1	1	1	0.8571429
Arthrospira_platensis_c1	1	1	1	1	0.6666667	1	1	1	1	1	1	1	1	1	0.8571429	1	1	1	1	1	1
Asanoa_ferruginea	1	1	1	1	1	1	1	1	1	1	1	1	1	1	1	1	1	1	1	1	1
Aster_yellows_witches_broom_phytoplasma_aywb	0	0	1	1	0	0	0	0.5	0	0	0.3333333	0	0.1111111	0.1111111	0	0	0.1428571	0	0	0	0
Atlantibacter_hermannii_NCTC_12129	1	1	1	1	1	1	1	1	1	1	1	1	1	1	1	1	1	1	1	1	1
Aureococcus_anophagefferens	1	1	1	1	1	1	1	1	1	1	1	0.75	0.7777778	1	0.8571429	0.75	0.8	1	1	0.8	0.7142857
Azotobacter_vinelandii_dj	1	1	1	1	1	1	1	1	1	1	1	1	1	1	1	1	1	1	1	1	0.8571429
Bacillaceae_bacterium_mtcc_10057	1	1	1	1	1	1	1	1	1	1	1	1	1	1	1	1	1	1	1	1	1
Bacillus_amyloliquefaciens	1	1	1	1	0.6666667	1	1	1	0.875	1	1	1	1	1	1	1	1	1	1	1	1
Bacillus_anthracis	1	1	1	1	1	1	1	1	1	1	1	1	1	1	1	1	1	1	1	1	1
Bacillus_aryabhattai	1	1	1	1	1	1	1	1	1	1	1	1	1	1	1	1	1	1	1	1	1
Bacillus_atrophaeus	1	1	1	1	1	1	1	1	1	1	1	1	1	1	1	1	1	1	1	1	1
Bacillus_boroniphilus_jcm_21738	1	1	1	1	1	1	1	1	1	1	1	0.75	1	1	1	1	1	1	1	1	1
Bacillus_clausii_ksm_k16	1	1	1	1	1	1	1	1	1	1	1	1	1	1	1	1	1	1	1	1	1
Bacillus_coagulans	1	1	1	1	0.6666667	1	1	1	1	1	1	1	1	1	1	1	1	1	1	1	1
Bacillus_cytotoxicus_nvh_391_98	1	1	1	1	1	1	1	1	1	1	1	1	1	1	1	1	1	1	1	0.4	1
Bacillus_firmus	1	1	1	1	1	1	1	1	1	1	1	1	1	1	1	1	1	1	1	1	1
Bacillus_galactosidilyticus	1	1	1	1	1	1	1	1	1	1	1	1	1	1	1	1	1	1	1	1	1
Bacillus_indicus_lmg_22858	1	1	1	1	1	1	1	1	1	1	1	1	1	1	1	1	1	1	1	1	1
Bacillus_infantis_nrrl_b_14911	1	1	1	1	1	1	1	1	1	1	1	1	1	1	1	1	1	1	1	1	1
Bacillus_licheniformis	1	1	1	1	1	1	1	1	1	1	1	1	1	1	1	1	0.8571429	1	1	1	0.8571429
Bacillus_malacitensis	1	1	1	1	1	1	1	1	1	1	1	1	1	1	1	1	1	1	1	1	1
Bacillus_methylotrophicus	1	1	1	1	1	1	1	1	1	1	1	1	1	1	1	1	1	1	1	1	1
Bacillus_muralis	1	1	1	1	1	1	1	1	1	1	1	1	1	1	1	1	1	1	1	1	1
Bacillus_oceanisediminis_2691	1	1	1	1	1	1	1	1	1	1	1	1	1	1	1	1	1	1	1	1	1
Bacillus_okhensis	1	1	1	1	1	1	1	1	1	1	1	1	1	1	1	1	1	1	1	0.8	1
Bacillus_plakortidis	1	1	1	1	1	1	1	1	1	1	1	1	1	1	1	1	1	1	1	1	1
Bacillus_pumilus	1	1	1	1	1	1	1	1	1	1	1	1	1	1	1	1	1	1	1	1	1
Bacillus_safensis	1	1	1	1	1	1	1	1	1	1	1	1	1	1	1	1	1	1	1	1	1
Bacillus_siamensis	1	1	1	1	1	1	1	1	1	1	1	1	1	1	1	1	1	1	1	1	1
Bacillus_simplex	1	1	1	1	1	1	1	1	1	1	1	1	1	1	1	1	1	1	1	1	1
Bacillus_sonorensis_l12	1	1	1	1	1	1	1	1	1	1	1	1	1	1	1	1	1	1	1	1	1
Bacillus_subterraneus	1	1	1	1	1	1	1	1	1	1	1	1	1	1	1	1	1	1	1	0.8	1
Bacillus_subtilis_bsn5	1	1	1	1	1	1	1	1	1	1	1	1	1	1	1	1	1	1	1	1	1
Bacillus_subtilis_e1	1	1	1	1	1	1	1	1	1	1	1	1	1	1	1	1	1	1	1	1	1
Bacillus_subtilis_hj5	1	1	1	1	1	1	1	1	1	1	1	1	1	1	1	1	1	1	1	1	1
Bacillus_subtilis_kctc_1028	1	1	1	1	1	1	1	1	1	1	1	1	1	1	1	1	1	1	1	1	1
Bacillus_subtilis_mb73_2	1	1	1	1	1	1	1	1	1	1	1	1	1	1	1	1	1	1	1	1	1
Bacillus_subtilis_miyagi_4 (Bacillus_subtilis_sub_sp_subtilis_1)	1	1	1	1	1	1	1	1	1	1	1	1	1	1	1	1	1	1	1	1	1
Bacillus_subtilis_py79	1	1	1	1	1	1	1	1	1	1	1	1	1	1	1	1	1	1	1	1	1
Bacillus_subtilis_qb928	1	1	1	1	1	1	1	1	1	1	1	1	1	1	1	1	1	1	1	1	0.8571429
Bacillus_subtilis_qh_1	1	1	1	1	1	1	1	1	1	1	1	1	1	1	1	1	1	1	1	1	1
Bacillus_subtilis_str_to_a_jpc	1	1	1	1	1	1	1	1	1	1	1	1	1	1	1	1	1	1	1	1	1
Bacillus_subtilis_subsp_inaquosorum_kctc_13429	1	1	1	1	1	1	1	1	1	1	1	1	1	1	1	1	1	1	1	1	1
Bacillus_subtilis_subsp_spizizenii_atcc_6633	1	1	1	1	1	1	1	1	1	1	1	1	1	1	1	1	1	1	1	1	1
Bacillus_subtilis_subsp_spizizenii_str_w23	1	1	1	1	1	1	1	1	1	1	1	1	1	1	1	1	1	1	1	1	1
Bacillus_subtilis_subsp_spizizenii_tu_b_10	1	1	1	1	1	1	1	1	1	1	1	1	1	1	1	1	1	1	1	1	1
Bacillus_subtilis_subsp_subtilis_6051_hgw	1	1	1	1	1	1	1	1	1	1	1	1	1	1	1	1	1	1	1	1	1
Bacillus_subtilis_subsp_subtilis_str_168	1	1	1	1	1	1	1	1	1	1	1	1	1	1	1	1	1	1	1	0.8	1
Bacillus_subtilis_subsp_subtilis_str_ag1839	1	1	1	1	1	1	1	1	1	1	1	1	1	1	1	1	1	1	1	1	1
Bacillus_subtilis_subsp_subtilis_str_bab_1	1	1	1	1	1	1	1	1	1	1	1	1	1	1	1	1	1	1	1	1	1
Bacillus_subtilis_subsp_subtilis_str_bsp1 (Bacillus_subtilis_sub_sp_subtilis_7)	1	1	1	1	1	1	1	1	1	1	1	1	1	0.8888889	1	1	0.8571429	1	1	1	1
Bacillus_subtilis_subsp_subtilis_str_jh642_substr_ag174	1	1	1	1	1	1	1	1	1	1	1	1	1	1	1	1	1	1	1	1	1
Bacillus_subtilis_subsp_subtilis_str_ncib_3610 (Bacillus_subtilis_subsp_subtilis_str_NCIB_3610_node)	1	1	1	1	1	1	1	1	1	1	1	1	1	1	1	1	1	1	1	0.8	1
Bacillus_subtilis_subsp_subtilis_str_oh_131_1	1	1	1	1	1	1	1	1	1	1	1	1	0.7777778	1	1	1	1	1	1	1	1
Bacillus_subtilis_subsp_subtilis_str_ro_nn_1	1	1	1	1	1	1	1	1	1	1	1	1	1	1	1	1	1	1	1	1	1
Bacillus_thermotolerans	1	1	1	1	1	1	1	1	1	1	1	1	1	1	1	1	1	1	1	1	1
Bacillus_vallismortis	1	1	1	1	1	1	1	1	1	1	1	1	1	1	1	1	1	1	1	1	1
Bacillus_velezensis_cau_b946	1	1	1	1	1	1	1	1	1	1	1	1	1	1	1	1	0.8571429	1	1	1	1
Bacillus_vietnamensis	1	1	1	1	1	1	1	1	1	1	1	1	1	1	1	1	1	1	1	1	0.8571429
Bacillus_wiedmannii	1	1	1	1	1	1	1	1	1	1	1	1	1	1	1	1	1	1	1	1	1
Bacteriovorax_sp_seq25_v	1	1	1	1	1	1	1	1	0.6	0.8	1	0.5	0.2222222	1	0.8571429	0.25	0.6666667	1	1	0.2	0.8571429
Bacterium_uasb270 (Candidatus_Vecturithrix_granuli_node)	1	1	1	1	0.6666667	1	1	1	1	1	1	1	0.8888889	0.8888889	1	1	1	1	1	0.4	1
Bacteroides_thetaiotaomicron_vpi_5482	1	1	1	1	1	1	1	1	1	0.8	1	1	1	1	1	1	1	1	1	1	1
Balneola_sp_ehc07 (Balneola_sp_EhC07_node)	1	1	1	1	1	0.5	1	1	1	1	1	1	1	1	0.8571429	1	1	1	1	1	1
Bartonella_henselae_str_houston_1	0	1	1	1	0.3333333	1	1	0.5	0.75	1	0.3333333	1	0.2222222	1	0.7142857	0.25	1	1	1	0	1
Batrachochytrium_dendrobatidis_jam81	1	1	1	1	1	1	1	0.5	0.625	1	1	0.25	0.6666667	0.6666667	1	1	0.6666667	0.6666667	1	0.4	0.2857143
Bdellovibrio_exovorus_jss	1	1	1	1	0.6666667	1	1	1	0.6	0.6	1	0.25	0.3333333	1	0.7142857	0.5	0.6666667	1	0.6666667	0.2	0.5714286
Bellilinea_caldifistulae	1	1	1	1	1	1	1	1	1	1	1	1	1	0.7777778	0.8571429	1	1	1	1	0.6	1
Beutenbergia_cavernae_dsm_12333	1	1	1	1	1	1	1	1	1	1	1	1	1	1	1	1	1	1	1	1	1
Bhargavaea_cecembensis	1	1	1	1	0.6666667	1	1	1	1	1	1	1	1	1	1	1	1	1	1	1	1
Bifidobacterium_longum_ncc2705	1	1	1	1	1	1	1	0.5	1	1	1	1	1	1	1	1	1	1	1	0.8	1
Bifidobacterium_thermophilum	1	1	1	1	1	1	1	0.5	1	1	1	1	1	1	1	1	1	1	1	0.8	1
Bigelowiella_natans	0	1	1	1	1	0.5	1	1	1	0.8	1	1	0.6666667	0.6666667	0.8571429	1	1	1	1	0.6	0.8571429
Blastococcus_saxobsidens_dd2	1	1	1	1	1	1	1	1	1	1	1	1	1	1	1	1	1	1	1	1	1
Blastopirellula_marina_dsm_3645	1	1	1	1	1	1	1	1	1	0.8	1	1	1	1	0.8571429	1	1	1	1	1	1
Blautia_hydrogenotrophica_dsm_10507	1	1	1	1	1	1	1	1	1	0.8	1	1	1	1	1	1	1	1	1	1	0.8571429
Bodo_saltans	0	1	1	1	0.3333333	1	1	0.5	0.4	0	1	0.25	0.1111111	0.3333333	0.4285714	0.25	0.6666667	0.3333333	0.3333333	0	0
Bordetella_pertussis_tohama_i	1	1	1	1	1	1	1	1	1	1	1	1	1	1	1	1	1	1	1	1	1
Borrelia_anserina_BA2	0	0	1	1	0.3333333	0.5	0	1	0.2	0	0.6666667	0	0	0.1111111	0	0	0.3333333	0	0	0	0
Borrelia_coriaceae_ATCC_43381	0	0	1	1	0	0.5	0	1	0.2	0	0.6666667	0	0	0.1111111	0	0	0.3333333	0	0	0	0
Borrelia_crocidurae	0	0	0	1	0.3333333	0.5	0	1	0.2	0	0.5	0	0	0.1111111	0	0	0.3333333	0	0	0	0
Borrelia_duttonii_CR2A	0	0	1	1	0.3333333	0.5	0	1	0.2	0	0.6666667	0	0	0	0	0	0.3333333	0	0	0	0
Borrelia_duttonii_Ly	0	0	1	1	0.3333333	0.5	0	1	0.2	0	0.6666667	0	0	0.1111111	0	0	0.3333333	0	0	0	0
Borrelia_hermsii_CC1	0	0	1	1	0.3333333	0.5	0	1	0.2	0	0.6666667	0	0	0.1111111	0	0	0.3333333	0	0	0	0
Borrelia_hermsii_DAH	0	0	1	1	0.3333333	0.5	0	1	0.2	0	0.6666667	0	0	0.1111111	0	0	0.3333333	0	0	0	0
Borrelia_hermsii_ML2	0	0	1	1	0.3333333	0.5	0	1	0.2	0	0.6666667	0	0	0.1111111	0	0	0.3333333	0	0	0	0
Borrelia_hermsii_MTW	0	0	1	1	0.3333333	0.5	0	1	0.2	0	0.6666667	0	0	0.1111111	0	0	0.3333333	0	0	0	0
Borrelia_hermsii_YBT	0	0	1	1	0.3333333	0.5	0	1	0.2	0	0.6666667	0	0	0.1111111	0	0	0.3333333	0	0	0	0
Borrelia_hispanica_CRI	0	0	1	1	0.3333333	0.5	0	1	0.2	0	0.6666667	0	0	0.1111111	0	0	0.3333333	0	0	0	0
Borrelia_miyamotoi_HT31	0	0	1	1	0	0.5	0	1	0.2	0	0.6666667	0	0	0	0	0	0.3333333	0	0	0	0
Borrelia_miyamotoi_LB-2001	0	0	1	1	0	0.5	0	1	0.2	0	0.6666667	0	0	0	0	0	0.3333333	0	0	0	0
Borrelia_parkeri_HR1	0	0	1	1	0.3333333	0.5	0	1	0.2	0	0.6666667	0	0	0.1111111	0	0	0.3333333	0	0	0	0
Borrelia_parkeri_slo	0	0	1	1	0.3333333	0.5	0	1	0.2	0	0.6666667	0	0	0.1111111	0	0	0.3333333	0	0	0	0
Borrelia_persica_No12	0	0	1	1	0.3333333	0.5	0	1	0.2	0	0.6666667	0	0	0.1111111	0	0	0.3333333	0	0	0	0
Borrelia_recurrentis_A1	0	0	1	1	0.3333333	0.5	0	1	0.2	0	0.6666667	0	0	0.1111111	0	0	0.3333333	0	0	0	0
Borrelia_turcica_IST7	0	0	1	1	0.3333333	0.5	0	1	0.2	0	0.6666667	0	0	0.1111111	0	0	0.3333333	0	0	0	0
Borrelia_turicatae_91E135	0	0	1	1	0.3333333	0.5	0	1	0.2	0	0.6666667	0	0	0.1111111	0	0	0.3333333	0	0	0	0
Borreliella_afzelii_ACA-1	0	0	1	1	0	0.5	0	1	0.2	0	0.6666667	0	0.1111111	0	0	0	0.3333333	0	0	0	0
Borreliella_afzelii_K78	0	0	1	1	0	0.5	0	1	0.2	0	0.6666667	0	0.1111111	0	0	0	0.3333333	0	0	0	0
Borreliella_afzelii_Pko	0	0	1	1	0	0.5	0	1	0.2	0	0.6666667	0	0.1111111	0	0	0	0.3333333	0	0	0	0
Borreliella_afzelii_Tom3107	0	0	1	1	0	0.5	0	1	0.2	0	0.6666667	0	0.1111111	0	0	0	0.3333333	0	0	0	0
Borreliella_bavariensis_Pbi	0	0	1	1	0	0.5	0	1	0.2	0	0.6666667	0	0	0	0	0	0.3333333	0	0	0	0
Borreliella_bissettiae_DN127	0	0	1	1	0	0.5	0	1	0.2	0	0.6666667	0	0	0	0	0	0.3333333	0	0	0	0
Borreliella_burgdorferi_118a	0	0	1	1	0	0.5	0	1	0.2	0	0.6666667	0	0.1111111	0	0	0	0.3333333	0	0	0	0
Borreliella_burgdorferi_156a	0	0	1	1	0	0.5	0	1	0.2	0	0.6666667	0	0.1111111	0	0	0	0.3333333	0	0	0	0
Borreliella_burgdorferi_29805	0	0	1	1	0	0.5	0	1	0.2	0	0.6666667	0	0.1111111	0	0	0	0.3333333	0	0	0	0
Borreliella_burgdorferi_64b	0	0	1	1	0	0.5	0	1	0.2	0	0.6666667	0	0.1111111	0	0	0	0.3333333	0	0	0	0
Borreliella_burgdorferi_72a	0	0	1	1	0	0.5	0	1	0.2	0	0.6666667	0	0.1111111	0	0	0	0.3333333	0	0	0	0
Borreliella_burgdorferi_94a	0	0	1	1	0	0.5	0	1	0.2	0	0.6666667	0	0.1111111	0	0	0	0.3333333	0	0	0	0
Borreliella_burgdorferi_B31	0	0	1	1	0	0.5	0	1	0.2	0	0.6666667	0	0.1111111	0	0	0	0.3333333	0	0	0	0
Borreliella_burgdorferi_Bol26	0	0	1	1	0	0.5	0	1	0.2	0	0.6666667	0	0.1111111	0	0	0	0.3333333	0	0	0	0
Borreliella_burgdorferi_CA-11_2A	0	0	0	1	0	0.5	0	1	0.2	0	0.6666667	0	0.1111111	0	0	0	0.3333333	0	0	0	0
Borreliella_burgdorferi_JD1	0	0	1	1	0	0.5	0	1	0.2	0	0.6666667	0	0	0	0	0	0.3333333	0	0	0	0
Borreliella_burgdorferi_N40	0	0	1	1	0	0.5	0	1	0.2	0	0.6666667	0	0.1111111	0	0	0	0.3333333	0	0	0	0
Borreliella_burgdorferi_WI91-23	0	0	1	1	0	0.5	0	0.5	0	0	0.6666667	0	0.1111111	0	0	0	0.3333333	0	0	0	0
Borreliella_burgdorferi_ZS7	0	0	1	1	0	0.5	0	1	0.2	0	0.6666667	0	0.1111111	0	0	0	0.3333333	0	0	0	0
Borreliella_chilensis	0	0	1	1	0	0.5	0	1	0.2	0	0.6666667	0	0.1111111	0	0	0	0.3333333	0	0	0	0
Borreliella_finlandensis	0	0	1	1	0	0.5	0	1	0.2	0	0.6666667	0	0.1111111	0	0	0	0.3333333	0	0	0	0
Borreliella_garinii_BgVir	0	0	1	1	0	0.5	0	1	0.2	0	0.6666667	0	0	0	0	0	0.3333333	0	0	0	0
Borreliella_garinii_Far04	0	0	1	1	0	0.5	0	1	0.2	0	0.6666667	0	0.1111111	0	0	0	0.3333333	0	0	0	0
Borreliella_garinii_NMJW1	0	0	1	1	0	0.5	0	1	0.2	0	0.6666667	0	0.1111111	0	0	0	0.3333333	0	0	0	0
Borreliella_garinii_PBr	0	0	1	1	0	0.5	0	0.5	0.2	0	0.6666667	0	0.1111111	0	0	0	0.3333333	0	0	0	0
Borreliella_garinii_SZ	0	0	1	1	0	0.5	0	1	0.2	0	0.6666667	0	0.1111111	0	0	0	0.3333333	0	0	0	0
Borreliella_japonica	0	0	1	1	0	0.5	0	1	0.2	0	0.6666667	0	0	0	0	0	0.3333333	0	0	0	0
Borreliella_mayonii	0	0	1	1	0	0.5	0	1	0.2	0	0.6666667	0	0	0	0	0	0.3333333	0	0	0	0
Borreliella_spielmanii_a14s	0	0	1	1	0	0.5	0	1	0.2	0	0.6666667	0	0	0	0	0	0.3333333	0	0	0	0
Borreliella_valaisiana_Tom4006	0	0	1	1	0	0.5	0	1	0.2	0	0.6666667	0	0.2222222	0	0	0	0.3333333	0	0	0	0
Borreliella_valaisiana_VS116	0	0	1	1	0	0.5	0	1	0.2	0	0.6666667	0	0.2222222	0	0	0	0.3333333	0	0	0	0
Brachybacterium_sp_sw0106_09	1	1	1	1	1	1	1	1	1	1	1	1	1	1	1	1	1	1	1	1	1
Brachyspira_alvinipulli	1	1	1	1	0.6666667	1	1	0.5	0.75	1	1	0.75	1	1	1	0.75	0.7142857	1	1	0.6	1
Brachyspira_intermedia	1	1	1	1	0.6666667	1	1	0.5	1	1	1	0.75	1	1	1	0.75	0.7142857	1	1	0.6	1
Brachyspira_murdochii_DSM_12563	1	1	1	1	0.6666667	1	1	0.5	1	1	1	0.75	1	1	1	0.75	0.7142857	1	1	1	1
Brachyspira_pilosicoli	1	1	1	1	0.6666667	1	1	0.5	0.75	1	1	0.75	0.4444444	1	1	0.75	0.7142857	1	1	0.4	1
Brachyspira_suanatina	1	1	1	1	0.6666667	1	1	0.5	1	1	1	0.75	1	1	1	0.75	0.7142857	1	1	0.6	1
Bradyrhizobium_diazoefficiens_usda_110	1	1	1	1	1	1	1	1	1	1	1	1	1	1	1	1	1	1	1	1	1
Brevibacillus_agri_bab_2500	1	1	1	1	0.6666667	1	1	1	1	1	1	1	1	1	1	1	1	1	1	1	1
Brevibacillus_borstelensis_ak1	1	1	1	1	0.6666667	1	1	1	1	1	1	1	1	1	1	1	1	1	1	1	1
Brevibacillus_formosus	1	1	1	1	0.6666667	1	1	1	1	1	1	1	1	1	1	1	1	1	1	1	1
Brevibacillus_panacihumi_w25	1	1	1	1	1	1	1	1	1	1	1	1	1	1	1	1	1	1	1	1	1
Brevibacillus_parabrevis	1	1	1	1	0.6666667	1	1	1	1	1	1	1	1	1	1	1	1	1	1	1	1
Brevinema_andersonii	0	0	1	1	0.6666667	0	0	0.5	0.125	0	0.5	0.25	0.3333333	0.3333333	0.25	0	0.3333333	0	0.3333333	0.2	0.1428571
Brochothrix_campestris_fsl_f6_1037	1	1	1	1	0.6666667	1	1	1	1	1	1	1	1	1	0.7142857	0.75	1	1	1	1	1
Brochothrix_thermosphacta_dsm_20171_fsl_f6_1036	1	1	1	1	1	1	1	1	1	1	1	1	1	1	1	1	0.8571429	1	1	1	1
Brucella_abortus_bv_1_str_9_941	1	1	1	1	1	1	1	0.5	1	1	1	1	1	1	1	1	1	1	1	1	1
Buchnera_aphidicola_str_aps_acyrthosiphon_pisum	0	0	1	1	0.3333333	0.5	0	0.5	1	1	1	0.75	1	1	0.75	0.75	0.7142857	0.3333333	1	1	1
Bulleidia_extructa_w1219	1	0	1	1	0.3333333	0.5	1	1	0.2	0	0.5	0	0.1111111	0.3333333	0.1428571	0	0.1666667	0.6666667	0.6666667	0	0.7142857
Burkholderia_pseudomallei_1710b	1	1	1	1	1	1	1	1	1	1	1	1	1	0.8888889	1	1	1	1	1	1	0.8571429
Butyricicoccus_pullicaecorum_1_2	1	1	1	1	1	1	1	1	1	1	1	1	1	1	1	1	1	1	1	0.6	0.8571429
Caenorhabditis_elegans	1	1	1	1	1	1	1	1	0.25	0.2	1	0.5	0.1111111	0.4444444	0.4285714	0.5	0.6666667	0.3333333	0.3333333	0	0
Caldalkalibacillus_thermarum_ta2_a1	1	1	1	1	0.6666667	1	1	1	1	1	1	1	1	1	1	1	1	1	1	1	0.8571429
Caldanaerobacter_subterraneus_subsp_tengcongensis_mb4	1	1	1	1	0.6666667	1	1	1	1	1	1	1	1	1	0.8571429	1	1	1	1	1	1
Caldibacillus_debilis	1	1	1	1	0.6666667	1	1	1	0.6	0.8	1	0	0.2222222	1	0.7142857	0.25	0.3333333	1	0.6666667	0	1
Caldicellulosiruptor_bescii_dsm_6725	0.5	1	1	1	0.6666667	1	1	1	1	1	1	1	1	1	1	1	1	1	1	1	1
Caldicellulosiruptor_hydrothermalis_108	0.5	1	1	1	0.6666667	1	1	1	1	1	1	1	1	1	1	1	1	1	1	1	1
Caldicellulosiruptor_kristjanssonii_i77r1b	0.5	1	1	1	0.6666667	1	1	1	1	1	1	1	1	1	1	1	1	1	1	1	1
Caldicellulosiruptor_kronotskyensis_2002	0.5	1	1	1	0.6666667	1	1	1	1	1	1	1	1	1	1	1	1	1	1	1	1
Caldicellulosiruptor_lactoaceticus_6a	0.5	1	1	1	0.6666667	1	1	1	1	1	1	1	1	1	1	1	1	1	1	1	1
Caldicellulosiruptor_obsidiansis_ob47	0.5	1	1	1	0.6666667	1	1	1	1	1	1	1	1	1	1	1	1	1	1	1	1
Caldicellulosiruptor_owensensis_ol	0.5	1	1	1	0.6666667	1	1	1	1	1	1	1	1	1	1	1	1	1	1	1	1
Caldilinea_aerophila_dsm_14535_nbrc_104270	1	1	1	1	0.6666667	1	1	1	1	1	1	1	1	1	1	1	1	1	1	1	1
Caldimicrobium_thiodismutans	0.5	1	1	1	0.6666667	1	1	1	1	0.8	1	1	1	1	0.7142857	1	1	1	1	1	1
Caldithrix_abyssi_dsm_13497 (Caldithrix_Abyssi_DSM_13497_node)	1	1	1	1	1	1	1	1	1	1	1	1	1	0.8888889	1	1	1	1	1	1	0.8571429
Caldivirga_maquilingensis_ic_167	1	1	1	1	0.6666667	1	1	0.5	1	1	1	0.75	0.8888889	0.8888889	1	0.75	0.8	0.6666667	1	1	1
Calothrix_sp_pcc_7507	1	1	1	1	0.6666667	1	1	1	1	1	1	1	1	1	1	1	1	1	1	1	1
Caminibacter_mediatlanticus_tb_2	1	1	1	1	0.6666667	1	1	1	1	1	1	1	1	1	1	1	1	1	1	1	1
Campylobacter_jejuni_subsp_jejuni_nctc_11168_atcc_700819	1	1	1	1	1	1	1	0.5	1	1	1	1	1	1	1	1	1	1	1	1	1
Campylobacter_rectus_rm3267	0	1	1	1	1	1	1	0.5	1	1	1	1	0.7777778	1	0.8571429	1	1	1	1	1	0.8571429
Candidatus_atelocyanobacterium_thalassa_isolate_aloha	1	1	1	1	0.6666667	0.3333333	1	1	0.4	0.8	1	0	0.3333333	1	0.7142857	0	0.3333333	0.6666667	0.6666667	0.2	0.8571429
Candidatus_bathyarchaeota_archaeon_ba1 (Candidatus_Bathyarchaeota)	1	1	1	1	0.6666667	1	1	1	0.4	0.6	0.6666667	0	0.1111111	0.5555556	0.5714286	0.5	0.6666667	0.3333333	0.3333333	0.2	0
Candidatus_endomicrobium_trichonymphae	0.5	1	1	1	0.3333333	0.5	1	0.5	1	1	0.3333333	1	1	1	0.75	1	0.8571429	1	1	1	1
Candidatus_haloredivivus_sp_g17	0	0	1	0	0.3333333	0	1	0.5	0	0	0.3333333	0	0.1111111	0.1666667	0.1428571	0	0.1666667	1	1	0	0
Candidatus_heimdallarchaeota_archaeon_lc_3	1	0	1	1	0.6666667	1	1	1	0.75	1	1	0.5	0.4444444	0.7777778	0.8571429	0.75	1	1	1	0.4	0.7142857
Candidatus_hepatoplasma_crinochetorum	0	0	1	1	0	0.5	0	1	0.2	0	0.3333333	0	0.1111111	0	0	0	0.1428571	0	0	0	0
Candidatus_izimaplasma_sp_hr1	1	1	1	1	0.6666667	0.5	1	0.5	0.4	0	1	0.25	0.2222222	0.3333333	0.25	0.25	0.6666667	1	1	0.2	0.8571429
Candidatus_korarchaeum_cryptofilum_opf8 (Candidatus_Korarchaeota)	1	1	1	1	0.6666667	1	1	0.5	1	1	1	0.75	0	0.8888889	0.8571429	0.75	0.8	0.6666667	1	0.2	0.5714286
Candidatus_koribacter_versatilis_ellin345	1	1	1	1	0.6666667	1	1	1	1	1	1	1	1	1	1	1	1	1	1	1	1
Candidatus_magnetobacterium_bavaricum	0.5	1	1	1	0.6666667	0.6666667	1	1	1	0.8	1	0.75	1	1	0.75	1	1	1	1	1	1
Candidatus_melainabacteria_bacterium_mel_a1 (Candidatus_Melainabacteria_bacterium_MEL.A1_node)	0.5	1	1	1	0.3333333	1	1	0.5	0.4	1	1	1	0.1111111	1	0.75	0.75	1	1	1	0.2	0.8571429
Candidatus_nanopusillus_acidilobi	0	0	1	0	0	0	0	0.5	0.125	0	0.3333333	0	0	0.1111111	0	0	0	0	0	0	0
Candidatus_nanopusillus_sp_nst1	0	0	0	0	0	0	0	0.5	0.125	0	0.3333333	0	0	0.1111111	0	0	0.1428571	0	0	0	0
Candidatus_odinarchaeota_archaeon_lcb_4	1	1	1	1	0.6666667	0.5	1	1	1	1	1	1	1	1	1	1	1	1	1	0.4	0.4285714
Candidatus_phytoplasma_mali	0	0	1	1	0	0	0	0.5	0	0	0.3333333	0	0.1111111	0	0	0	0.1428571	0	0	0	0
Candidatus_solibacter_usitatus_ellin6076	1	1	1	1	0.6666667	1	1	1	1	1	1	1	1	1	1	1	1	1	1	1	1
Candidatus_stoquefichus_sp_kle1796	1	1	1	1	0.6666667	1	1	1	1	1	1	1	1	1	1	1	1	1	1	0.4	0.8571429
Candidatus_synechococcus_spongiarum_sp3	0	1	1	1	0.3333333	1	1	0.5	1	1	0.5	1	1	0.8333333	0.75	1	1	1	1	1	0.8571429
Candidatus_thorarchaeota_archaeon_smtz1_45	1	1	1	1	1	1	1	0.5	0.5	0.2	0.6666667	0.75	0.4444444	0.6666667	0.4285714	1	1	0.3333333	0.6666667	0.2	0
Capsaspora_owczarzaki_atcc_30864	0	0	1	1	1	1	1	1	1	1	1	0.5	0.6666667	0.8333333	1	0.75	0.6666667	0.6666667	1	0.4	0.2857143
Carboxydothermus_hydrogenoformans_z_2901	1	1	1	1	0.3333333	1	1	1	1	1	1	1	1	1	1	1	1	1	1	1	1
Carnobacterium_divergens_dsm_20623	1	1	1	1	1	1	1	1	0.6	1	1	1	0.2222222	1	0.8571429	1	1	1	1	0.2	1
Carnobacterium_maltaromaticum	1	1	1	1	1	1	1	1	1	1	1	1	0.2222222	1	1	1	1	1	1	1	1
Caryophanon_tenue	1	1	1	1	1	1	1	1	1	1	1	1	1	1	1	1	1	1	1	1	1
Catellicoccus_marimammalium_m35_04_3	0	0	1	0	0.3333333	0.5	0	1	0.2	0.2	0.5	0	0.1111111	0.1111111	0.1428571	0	0.2	0.6666667	0.3333333	0	0.8571429
Catenibacterium_mitsuokai_dsm_15897	1	1	1	1	1	1	1	1	1	1	1	1	1	1	1	1	1	1	1	0.4	0.8571429
Catenulispora_acidiphila_dsm_44928	1	1	1	1	1	1	1	1	1	1	1	1	1	1	1	1	1	1	1	1	1
Caulobacter_vibrioides	1	1	1	1	1	1	1	1	1	1	1	1	1	1	1	1	1	1	1	1	1
Cecembia_lonarensis_lw9	1	1	1	1	1	1	1	1	1	1	1	1	1	1	1	1	1	1	1	1	1
Cellulomonas_bogoriensis_69b4_dsm_16987	1	1	1	1	0.6666667	1	1	0.5	1	1	1	1	1	1	1	1	0.8571429	1	1	1	1
Cenarchaeum_symbiosum_a	1	1	1	1	0.6666667	0.5	1	1	1	1	0.6666667	1	1	1	0.75	1	1	1	1	1	0.5714286
Centipeda_periodontii_dsm_2778	1	1	1	1	1	1	1	0.5	1	1	1	1	1	1	1	1	1	1	1	1	1
Cephaloticoccus_primus	1	1	1	1	0.6666667	1	1	0.5	1	0.8	1	1	1	1	1	1	1	1	1	1	1
Cesiribacter_andamanensis_amv16	1	1	1	1	1	1	1	1	1	0.8	1	0.5	1	1	1	1	0.6666667	1	1	0.8	0.8571429
Cetobacterium_somerae_atcc_baa_474	0.5	1	1	1	0.6666667	1	1	1	1	0.6	0.6666667	1	0.3333333	1	1	0.25	1	1	1	0.2	0.8571429
Chamaesiphon_minutus_pcc_6605	1	1	1	1	0.6666667	1	1	1	0.875	1	1	1	1	1	0.8571429	1	1	1	1	1	1
Chitinispirillum_alkaliphilum	1	1	1	1	1	1	1	1	1	0.8	1	1	1	1	1	1	1	1	1	1	1
Chitinivibrio_alkaliphilus_acht1	1	1	1	1	1	1	1	1	1	1	1	1	1	1	1	1	0.8571429	1	1	1	1
Chlamydia_trachomatis_d_uw_3_cx	1	0	1	1	0.3333333	0	1	0.5	0.125	0.6	0.3333333	0	0.1111111	1	0.5714286	0	0.1666667	1	1	0.4	1
Chlamydomonas_reinhardtii	1	1	1	1	1	1	1	1	1	1	0.6666667	1	0.8888889	0.8333333	1	0.75	1	0.3333333	0.3333333	1	0.7142857
Chlamydophila_pneumoniae_ar39	1	0	1	1	0.3333333	0.5	1	0.5	0.375	0.6	0.3333333	0	0.1111111	1	0.75	0	0.1666667	0.6666667	1	0	1
Chloracidobacterium_thermophilum_b	1	1	1	1	1	1	1	1	1	1	1	0.25	1	0.6666667	1	0.5	0.6666667	1	1	1	1
Chlorobaculum_limnaeum	1	1	1	1	0.3333333	1	1	0.5	1	1	1	1	1	1	1	1	0.8571429	1	1	1	1
Chlorobium_ferrooxidans_dsm_13031	1	1	1	1	0.6666667	1	1	1	1	1	1	1	1	0.8333333	1	1	0.8571429	1	1	1	1
Chlorobium_sp_gbchlb	0	1	1	1	0.6666667	1	1	1	0.625	1	1	0	1	1	0.8571429	0.25	0.3333333	1	0.6666667	0.8	1
Chlorobium_tepidum_tls	1	1	1	1	0.3333333	1	1	0.5	1	1	1	1	1	1	1	1	0.8571429	1	1	1	1
Chloroflexus_aggregans_dsm_9485	1	1	1	1	1	1	1	1	1	1	1	1	1	1	1	1	1	1	1	1	1
Chloroflexus_aurantiacus_j_10_fl	1	1	1	1	1	1	1	1	1	1	1	1	1	1	1	1	1	1	1	1	1
Chloroflexus_sp_y_400_fl	1	1	1	1	1	1	1	1	1	1	1	1	1	1	1	1	1	1	1	1	1
Chloroherpeton_thalassium_atcc_35110	1	1	1	1	0.6666667	1	1	1	1	1	1	1	1	1	1	1	0.8571429	1	1	1	1
Chondromyces_apiculatus_dsm_436	1	1	1	1	1	1	1	1	1	1	1	0.5	0.2222222	1	1	1	0.6666667	1	1	0.2	1
Chondrus_crispus	1	1	1	1	0.6666667	1	1	1	0.875	0.8	0.6666667	0.75	0.5555556	1	0.8571429	0.75	0.8	0.6666667	1	0.8	1
Chromobacterium_piscinae	1	1	1	1	1	1	1	1	1	1	1	1	1	1	1	1	1	1	1	1	1
Chroococcidiopsis_thermalis_pcc_7203	1	1	1	1	0.6666667	1	1	1	1	1	1	1	1	1	0.8571429	1	1	1	1	1	1
Chrysosporum_ovalisporum	1	1	1	1	0.6666667	1	1	1	1	1	1	0.75	1	1	0.7142857	0.75	0.8	1	1	1	1
Chthoniobacter_flavus_ellin428	1	1	1	1	0.6666667	1	1	1	1	1	1	0.75	1	1	0.8571429	1	0.8571429	1	1	1	1
Chthonomonas_calidirosea	1	1	1	1	1	0.5	1	1	1	0.8	1	1	1	1	0.8571429	1	0.8571429	1	1	1	1
Citrobacter_amalonaticus_Y19	1	1	1	1	1	1	1	1	1	1	1	1	1	1	1	1	1	1	1	1	1
Citrobacter_freundii_4_7_47cfaa	1	1	1	1	1	1	1	1	1	1	1	1	1	1	1	1	1	1	1	1	1
Citrobacter_koseri_ATCC_BAA-895	1	1	1	1	1	1	1	1	1	1	1	1	1	1	1	1	1	1	1	1	1
Citrobacter_rodentium_ICC_168	1	1	1	1	1	1	1	1	1	1	1	1	1	1	1	1	1	1	1	1	1
Cloacibacillus_porcorum	1	1	1	1	0.6666667	1	1	1	1	1	1	1	1	1	1	1	1	1	1	1	0.7142857
Clostridioides_difficile_630	1	1	1	1	0.6666667	1	1	1	1	1	1	1	1	1	1	1	1	1	1	0.4	1
Clostridium_aceticum	1	1	1	1	1	1	1	1	1	1	1	1	1	1	1	1	1	1	1	1	1
Clostridium_botulinum_a_str_hall	1	1	1	1	0.6666667	1	1	1	1	1	1	0.5	0.7777778	1	1	0.5	1	0.6666667	1	0.2	1
Clostridium_clariflavum_dsm_19732	1	1	1	1	1	1	1	1	1	0.8	1	1	1	1	1	1	1	1	1	1	1
Clostridium_papyrosolvens_dsm_2782	1	1	1	1	1	1	1	1	1	0.8	1	1	1	1	1	1	1	1	1	1	1
Cohnella_sp_vkm_b_2846	1	1	1	1	1	1	1	1	1	1	1	0.75	1	1	1	1	0.8571429	1	1	1	0.7142857
Coleofasciculus_chthonoplastes_pcc_7420	1	1	1	1	0.6666667	1	1	1	1	1	1	1	1	0.8333333	0.8571429	1	1	1	1	1	1
Coprobacillus_sp_8_1_38faa	1	1	1	1	1	1	1	1	1	1	1	0.75	1	0.8888889	1	1	0.8	1	1	1	0.7142857
Coprococcus_catus_gd_7	1	1	1	1	1	1	1	1	1	1	1	1	1	1	1	1	1	1	0.6666667	0.2	0.8571429
Coriobacteriaceae_bacterium_bv3ac1	1	1	1	1	1	1	1	1	0.6	1	1	0.25	0.2222222	0.5	0.8571429	0.25	0.3333333	1	1	0.4	0.8571429
Coriobacterium_glomerans_pw2	1	1	1	0	0.6666667	1	1	1	0.8	0.2	1	0.25	0.2222222	0.5555556	0.5714286	0.25	0.3333333	0.3333333	0.6666667	0.2	0.2857143
Corynebacterium_glutamicum_atcc_13032	1	1	1	1	1	1	1	1	1	1	1	1	1	1	1	1	1	1	1	1	1
Corynebacterium_kutscheri	1	1	1	1	1	1	0	1	1	1	1	1	1	1	0.75	1	1	0.6666667	1	1	1
Coxiella_burnetii_rsa_493	1	1	1	1	1	1	1	1	0.6	0.6	1	0.25	0.2222222	1	0.8571429	0.5	0.6666667	1	1	0.8	1
Crinalium_epipsammum_pcc_9333	1	1	1	1	0.6666667	1	1	1	1	1	1	1	1	1	0.8571429	1	1	1	1	1	1
Crocosphaera_watsonii_wh_8501	1	1	1	1	0.6666667	1	1	1	1	1	1	1	1	1	0.8571429	1	0.8571429	1	1	1	1
Cronobacter_dublinensis_subsp_dublinensis_LMG_23823	1	1	1	1	1	1	1	1	1	1	1	1	1	1	1	1	1	1	1	1	1
Cronobacter_sakazakii_ATCC_BAA-894	1	1	1	1	1	1	1	1	1	1	1	1	1	1	1	1	1	1	1	1	1
Cronobacter_turicensis_z3032	1	1	1	1	1	1	1	1	1	1	1	1	1	1	1	1	1	1	1	1	1
Cryobacterium_sp_mlb_32	1	1	1	1	1	1	1	1	1	1	1	0.75	1	1	1	0.75	0.8	1	1	1	1
Cryptobacterium_curtum_dsm_15641	1	1	1	1	0.3333333	0.5	1	1	0.4	0.8	1	1	0.2222222	1	0.7142857	1	1	1	1	0.2	1
Cryptosporangium_arvum_dsm_44712	1	1	1	1	1	1	1	1	1	1	1	1	1	0.8888889	1	1	1	1	1	1	1
Curtobacterium_oceanosedimentum	1	1	1	1	1	1	1	1	1	1	1	1	1	1	1	1	1	1	1	1	0.8571429
Cutibacterium_avidum	1	1	1	1	1	1	0	0.5	1	1	1	1	1	1	1	1	1	0.6666667	1	1	1
Cyanidioschyzon_merolae	1	1	1	1	1	1	1	1	1	0.8	1	0.75	0.5555556	0.8333333	0.8571429	0.75	0.8	1	1	0.4	1
Cyanobacterium_aponinum_pcc_10605	1	1	1	1	0.6666667	1	1	1	1	1	1	1	1	1	0.75	1	0.8571429	1	1	1	1
Cyanobacterium_endosymbiont_of_epithemia_turgida_isolate_etsb_lake_yunoko	1	1	1	1	0.6666667	1	1	1	1	1	1	1	1	1	0.7142857	1	0.8571429	1	1	1	1
Cyanobacterium_stanieri_pcc_7202	1	1	1	1	0.6666667	1	1	1	1	1	1	1	1	1	0.75	1	0.8571429	1	1	1	1
Cyanobium_gracile_pcc_6307	1	1	1	1	0.6666667	1	1	1	1	1	1	1	1	1	1	1	1	1	1	1	1
Cyanobium_sp_pcc_7001	1	1	1	1	0.6666667	1	1	1	1	1	1	1	1	1	0.8571429	1	1	1	1	1	1
Cyanothece_sp_pcc_8801	1	1	1	1	0.6666667	1	1	1	1	1	1	1	1	1	0.75	1	0.8571429	1	1	1	1
Cylindrospermopsis_raciborskii_cs_505	1	1	1	1	0.6666667	1	1	1	1	1	1	1	1	1	1	1	1	1	1	1	1
Cylindrospermopsis_sp_cr12	1	1	1	1	0.6666667	1	1	1	1	1	1	1	1	1	0.75	1	1	1	1	1	1
Cylindrospermum_stagnale_pcc_7417	1	1	1	1	0.6666667	1	1	1	1	1	1	1	1	1	0.8571429	1	1	1	1	1	1
Cystobacter_fuscus_dsm_2262	1	1	1	1	1	1	1	1	1	1	1	1	1	1	1	1	1	1	1	1	1
Dactylococcopsis_salina_pcc_8305	1	1	1	1	0.6666667	1	1	1	1	1	1	1	1	1	0.8571429	1	0.8571429	1	1	1	1
Danio_rerio	1	1	1	1	1	1	1	1	0.8	0.2	1	0.5	0.1111111	0.4444444	0.4285714	0.5	0.6666667	0.3333333	0.3333333	0	0
Deferribacter_desulfuricans_ssm1	0.5	1	1	1	0.6666667	1	1	0.5	1	0.8	1	1	1	1	1	1	1	1	1	1	1
Dehalococcoides_mccartyi_gca_001459095	0.5	1	1	1	0.6666667	1	1	0.5	1	0.8	1	1	1	1	0.5714286	1	1	1	1	1	1
Dehalogenimonas_alkenigignens	0.5	1	1	1	0.6666667	1	1	0.5	1	0.8	1	1	1	1	1	1	1	1	1	1	1
Dehalogenimonas_lykanthroporepellens_bl_dc_9	0.5	1	1	1	0.6666667	1	1	0.5	1	0.8	1	1	1	1	1	1	1	1	1	1	1
Deinococcus_radiodurans_r1	1	1	1	1	0.6666667	1	1	1	1	1	1	1	1	1	1	1	1	1	1	1	1
Deinococcus_sp_rl	1	1	1	1	0.6666667	1	1	1	1	1	1	0.75	1	1	1	0.75	0.8	1	1	1	1
Denitrovibrio_acetiphilus_dsm_12809	1	1	1	1	0.6666667	1	1	1	1	0.8	1	1	1	1	1	1	1	1	1	1	1
Dermacoccus_sp_ellin185	1	1	1	1	1	1	1	0.5	1	1	1	1	1	1	1	1	1	1	1	1	1
Desertifilum_sp_ippas_b_1220	1	1	1	1	0.6666667	1	1	1	1	1	1	1	1	1	0.75	1	1	1	1	1	1
Desmospora_sp_8437	1	1	1	1	0.6666667	1	1	1	1	1	1	1	1	1	1	1	1	1	1	1	0.7142857
Desulfitobacterium_hafniense	1	1	1	1	1	1	1	1	1	1	1	1	1	1	1	1	1	1	1	1	1
Desulfomicrobium_baculatum_dsm_4028	1	1	1	1	0.3333333	1	1	1	1	1	1	1	0.8888889	1	1	1	1	1	1	1	0.8571429
Desulfosporosinus_acididurans	1	1	1	1	1	1	1	1	1	1	1	1	1	1	1	1	1	1	1	1	1
Desulfotalea_psychrophila_lsv54	1	1	1	1	1	1	1	1	1	0.8	1	1	1	1	1	1	1	1	1	1	1
Desulfotomaculum_ruminis_dsm_2154	1	1	1	1	0.6666667	1	1	1	1	1	1	1	1	1	1	1	1	1	1	1	1
Desulfovibrio_vulgaris_str_hildenborough	1	1	1	1	0.6666667	1	1	1	1	0.8	1	1	1	1	0.75	1	1	1	1	1	0.8571429
Desulfurella_acetivorans_a63	1	1	1	1	0.6666667	1	1	0.5	1	0.8	1	1	1	1	0.75	1	1	1	1	1	1
Dethiobacter_alkaliphilus_aht_1	1	1	1	1	1	1	1	1	1	1	1	1	1	1	1	1	1	1	1	1	1
Dethiosulfatarculus_sandiegensis	1	1	1	1	1	1	1	1	1	0.8	1	1	1	1	0.8571429	1	1	1	1	1	1
Dialister_invisus_dsm_15470	1	1	1	1	1	1	1	0.5	0.8	1	0.6666667	0.25	0.2222222	1	0.75	0.25	0.6666667	1	1	0.2	0.4285714
Dialister_microaerophilus_upii_345_e	0	1	1	1	0.3333333	1	1	0.5	0.6	0.6	0.5	0	0.2222222	1	0.8571429	0	0.3333333	0.6666667	0.6666667	0	0.2857143
Dialister_pneumosintes	0	1	1	1	0.3333333	1	1	0.5	0.6	0.6	0.3333333	0	0.1111111	0.8333333	0.75	0	0.3333333	0.6666667	0.6666667	0.2	1
Dialister_succinatiphilus_yit_11850	1	1	1	1	1	1	1	0.5	1	1	0.6666667	0.25	1	1	1	0.75	0.6666667	1	1	1	1
Dictyoglomus_thermophilum_h_6_12	0.5	1	1	1	0.6666667	1	1	1	1	1	1	1	1	1	0.8571429	1	1	1	1	1	1
Dictyoglomus_turgidum_dsm_6724	0.5	1	1	1	0.6666667	1	1	1	1	1	1	1	1	1	0.8571429	1	1	1	1	1	1
Dictyostelium_discoideum	1	1	1	1	0.6666667	1	1	1	0.625	0.2	1	0.5	0.2222222	0.4444444	0.4285714	0.5	0.6666667	0.3333333	0.3333333	0	0
Dietzia_maris	1	1	1	1	1	1	1	1	1	1	1	1	1	1	1	1	1	1	1	1	1
Dolosigranulum_pigrum_atcc_51524	1	1	1	1	0.3333333	0.5	1	1	0.4	1	0.8333333	0.25	0.2222222	0.6666667	1	0.25	0.6666667	0.3333333	0.3333333	0	0
Drosophila_melanogaster	1	1	1	1	1	1	1	1	0.625	0	1	0.5	0.1111111	0.3333333	0.4285714	0.5	0.6666667	0.3333333	0.3333333	0	0
Edwardsiella_ictaluri_93-146	1	1	1	1	1	1	1	1	1	1	1	1	1	1	1	1	1	1	1	1	1
Edwardsiella_tarda_EIB202	1	1	1	1	1	1	1	1	1	1	1	1	1	1	1	1	1	1	1	1	1
Eggerthella_sp_yy7918	1	1	1	1	1	1	1	1	1	1	1	1	1	1	1	1	1	1	1	0.4	1
Eggerthia_catenaformis_ot_569_dsm_20559	1	1	1	1	0.6666667	1	1	1	1	1	1	0	1	1	0.8571429	0	0.1666667	1	1	0.2	1
Elusimicrobium_minutum_pei191	1	1	1	1	0.6666667	1	1	1	0.6	1	1	0	1	1	0.8571429	0.75	0.6666667	0.6666667	0.6666667	0.4	0.1428571
Entamoeba_histolytica	0.5	1	1	0	1	1	1	1	0.2	0.2	1	0.25	0.1111111	0.2222222	0.2857143	0.5	0.6666667	0.3333333	0.3333333	0	0
Enterobacter_cloacae_subsp_cloacae_atcc_13047	1	1	1	1	1	1	1	1	1	1	1	1	1	1	1	1	1	1	1	1	1
Enterococcus_avium_atcc_14025	1	1	1	1	1	1	1	1	1	1	1	1	1	1	1	1	1	1	1	1	1
Enterococcus_cecorum	1	1	1	1	1	1	1	1	1	1	1	1	1	1	1	1	1	1	1	1	0.8571429
Enterococcus_durans_atcc_6056	1	1	1	1	0.3333333	1	1	1	1	0.6	1	0.5	0.2222222	1	0.8571429	0.25	0.5	1	0.6666667	1	1
Enterococcus_faecalis_v583	1	1	1	1	0.6666667	1	1	1	0.6	1	1	0.5	0.1111111	1	1	0.25	0.6666667	1	1	0.2	1
Enterococcus_gallinarum	1	1	1	1	1	1	1	1	1	1	1	1	0.2222222	1	1	1	1	1	1	0.2	1
Enterococcus_haemoperoxidus_atcc_baa_382	1	1	1	1	1	1	1	1	1	1	1	1	1	1	1	1	1	1	1	1	1
Enterococcus_hirae	1	1	1	1	0.3333333	1	1	1	0.6	0.6	1	0.5	0.2222222	1	0.75	0.25	0.5	1	1	0.2	0.8571429
Enterococcus_moraviensis_atcc_baa_383	1	1	1	1	1	1	1	1	1	1	1	1	1	1	1	1	1	1	1	1	1
Enterococcus_phoeniculicola_atcc_baa_412	1	1	1	1	1	1	1	1	1	1	1	0.5	0.2222222	1	1	0.5	0.6	1	1	0.2	1
Enterococcus_sulfureus_atcc_49903	1	1	1	1	1	1	1	1	1	1	1	1	1	1	1	1	1	1	1	1	1
Eremococcus_coleocola_acs_139_v_col8	1	1	1	1	0.6666667	1	1	1	0.4	0	1	0.25	0.2222222	0.2222222	0.1428571	0	0.3333333	0.6666667	0.6666667	0.2	0
Erwinia_amylovora_ATCC_49946	1	1	1	1	1	1	1	1	1	1	1	1	1	1	1	1	1	1	1	1	1
Erwinia_sp_QL_Z3	1	1	1	1	1	1	1	1	1	1	1	1	1	1	1	1	1	1	1	1	1
Erysipelatoclostridium_ramosum_dsm_1402	1	1	1	1	1	1	1	1	1	1	1	1	1	1	1	1	1	1	1	1	1
Erysipelothrix_rhusiopathiae_atcc_19414	0	1	1	1	0.6666667	1	1	1	0.6	0	1	0	0.2222222	0.4444444	0.1428571	0	0.1666667	0.3333333	0.6666667	0	0
Erysipelothrix_sp_lv19	0	1	1	1	0.6666667	1	1	1	0.6	1	1	0	0.2222222	0.8333333	0.7142857	0	0.1666667	0.6666667	1	0.2	0
Erysipelotrichaceae_bacterium_2_2_44a	1	1	1	1	1	1	1	1	1	1	1	1	1	1	1	1	1	1	1	1	1
Escherichia_albertii_KF1	1	1	1	1	1	1	1	1	1	1	1	1	1	1	1	1	1	1	1	1	1
Escherichia_coli_042 (Escherichia_coli_group_D)	1	1	1	1	1	1	1	1	1	1	1	1	1	1	1	1	1	1	1	1	1
Escherichia_coli_536	1	1	1	1	1	1	1	1	1	1	1	1	1	1	1	1	1	1	1	1	1
Escherichia_coli_55989	1	1	1	1	1	1	1	1	1	1	1	1	1	1	1	1	1	1	1	1	1
Escherichia_coli_ABU_83972	1	1	1	1	1	1	1	1	1	1	1	1	1	1	1	1	1	1	1	1	1
Escherichia_coli_APEC_O1	1	1	1	1	1	1	1	1	1	1	1	1	1	1	1	1	1	1	1	1	1
Escherichia_coli_B7A	1	1	1	1	1	1	1	1	1	1	1	1	1	1	1	1	1	1	1	1	1
Escherichia_coli_B_REL_606	1	1	1	1	1	1	1	1	1	1	1	1	1	1	1	1	1	1	1	1	1
Escherichia_coli_CFT073	1	1	1	1	1	1	1	1	1	1	1	1	1	1	1	1	1	1	1	1	1
Escherichia_coli_C_ATCC_8739	1	1	1	1	1	1	1	1	1	1	1	1	1	1	1	1	1	1	1	1	1
Escherichia_coli_E110019	1	1	1	1	1	1	1	1	1	1	1	1	1	1	1	1	1	1	1	1	1
Escherichia_coli_E24377A	1	1	1	1	1	1	1	1	1	1	1	1	1	1	1	1	1	1	1	1	1
Escherichia_coli_ED1a	1	1	1	1	1	1	1	1	1	1	1	1	1	1	1	1	1	1	1	1	1
Escherichia_coli_ETEC_H10407	1	1	1	1	1	1	1	1	1	1	1	1	1	1	1	1	1	1	1	1	1
Escherichia_coli_HS	1	1	1	1	1	1	1	1	1	1	1	1	1	1	1	1	1	1	1	1	1
Escherichia_coli_IAI1	1	1	1	1	1	1	1	1	1	1	1	1	1	1	1	1	1	1	1	1	1
Escherichia_coli_IAI39	1	1	1	1	1	1	1	1	1	1	1	1	1	1	1	1	1	1	1	1	1
Escherichia_coli_LF82	1	1	1	1	1	1	1	1	1	1	1	1	1	1	1	1	1	1	1	1	1
Escherichia_coli_NCTC_86	1	1	1	1	1	1	1	1	1	1	1	1	1	1	1	1	1	1	1	1	1
Escherichia_coli_O103_H2_12009	1	1	1	1	1	1	1	1	1	1	1	1	1	1	1	1	1	1	1	1	1
Escherichia_coli_O111_H-11128	1	1	1	1	1	1	1	1	1	1	1	1	1	1	1	1	1	1	1	1	1
Escherichia_coli_O127_H6_E2348_69	1	1	1	1	1	1	1	1	1	1	1	1	1	1	1	1	1	1	1	1	1
Escherichia_coli_O26_H11_11368	1	1	1	1	1	1	1	1	1	1	1	1	1	1	1	1	1	1	1	1	1
Escherichia_coli_S88	1	1	1	1	1	1	1	1	1	1	1	1	1	1	1	1	1	1	1	1	1
Escherichia_coli_SE11	1	1	1	1	1	1	1	1	1	1	1	1	1	1	1	1	1	1	1	1	1
Escherichia_coli_SE15	1	1	1	1	1	1	1	1	1	1	1	1	1	1	1	1	1	1	1	1	1
Escherichia_coli_SMS_3_5	1	1	1	1	1	1	1	1	1	1	1	1	1	1	1	1	1	1	1	1	1
Escherichia_coli_UTI89	1	1	1	1	1	1	1	1	1	1	1	1	1	1	1	1	1	1	1	1	1
Escherichia_coli_W	1	1	1	1	1	1	1	1	1	1	1	1	1	1	1	1	1	1	1	1	1
Escherichia_coli_str_k_12_substr_mg1655	1	1	1	1	1	1	1	1	1	1	1	1	1	1	1	1	1	1	1	1	1
Escherichia_fergusonii_ATCC_35469	1	1	1	1	1	1	1	1	1	1	1	1	1	1	1	1	1	1	1	1	1
Escherichia_marmotae_HT073016	1	1	1	1	1	1	1	1	1	1	1	1	1	1	1	1	1	1	1	1	1
Eubacterium_brachy_atcc_33089	1	1	1	1	0.6666667	1	1	1	0.6	0.8	1	0	0.2222222	0.5	0.8571429	0.25	0.6666667	0.6666667	1	0	0.5714286
Eubacterium_dolichum_dsm_3991	1	1	1	1	1	1	1	1	0.6	1	1	0	1	1	0.7142857	0.25	0.2	1	1	0.4	0.8571429
Eubacterium_limosum	1	1	1	1	1	1	1	0.5	1	1	1	1	1	1	1	1	1	1	1	1	1
Eubacterium_saphenum_atcc_49989	1	1	1	1	0.6666667	1	1	1	0.2	0.8	1	0	1	0.5555556	0.8571429	0.25	0.1666667	0.6666667	0.6666667	0.4	0.7142857
Ewingella_americana_B6-1	1	1	1	1	0.6666667	1	1	1	1	1	1	1	1	1	1	1	1	1	1	1	1
Exiguobacterium_antarcticum_b7	1	1	1	1	0.6666667	1	1	1	1	0.6	1	0.5	1	0.8888889	0.8571429	0.5	0.6666667	1	1	1	1
Exiguobacterium_mexicanum	1	1	1	1	1	1	1	1	1	0.6	1	0.25	1	0.8888889	0.8571429	0.5	0.6666667	1	1	1	1
Exiguobacterium_undae	1	1	1	1	1	1	1	1	1	0.6	1	0.5	1	0.8888889	0.8571429	0.5	0.6666667	1	1	1	1
Facklamia_hominis_acs_120_v_sch10	1	1	1	1	0.6666667	0.5	1	1	0.4	0	1	0	0.2222222	0.2222222	0.4285714	0	0.1666667	0.6666667	1	0.2	0
Facklamia_ignava_ccug_37419	0	0	1	1	0.6666667	0.5	0	1	0.25	0.2	0.8333333	0	0.2222222	0.1111111	0.4285714	0	0.1428571	0.3333333	0.3333333	0.2	0
Faecalibacterium_prausnitzii_a2_165	1	1	1	1	1	1	1	1	1	1	1	1	1	1	1	1	1	1	1	0.4	0.7142857
Faecalibaculum_rodentium	1	1	1	1	1	1	1	1	1	1	1	1	1	1	1	1	1	1	1	1	0.8571429
Faecalitalea_cylindroides_atcc_27803	1	1	1	1	1	1	1	1	0.6	1	1	1	1	0.5	0.7142857	1	1	1	1	0.2	0.8571429
Fervidicoccus_fontis_kam940	1	1	1	1	0.6666667	1	1	1	0.4	0.2	0.3333333	0	0.2222222	0.4444444	0.1428571	0	0.3333333	0.3333333	0.3333333	0	0
Fervidicola_ferrireducens	1	1	1	1	0.6666667	1	1	0.5	1	1	1	1	1	1	1	1	1	1	1	0.6	1
Fibrobacter_succinogenes_subsp_succinogenes_s85	1	1	1	1	1	1	1	0.5	1	1	1	1	1	1	1	1	0.8571429	1	1	1	0.8571429
Fictibacillus_arsenicus	1	1	1	1	1	1	1	1	1	1	1	1	1	1	1	1	1	1	1	1	1
Fictibacillus_macauensis_zfhkf_1	1	1	1	1	1	1	1	1	0.8	0.6	1	1	1	1	0.75	1	1	1	1	1	1
Fimbriimonas_ginsengisoli_gsoil_348	1	1	1	1	1	1	1	1	1	1	1	1	1	1	1	1	1	1	1	1	1
Finegoldia_magna	1	1	1	1	0.6666667	0.5	1	1	0.6	0.8	0.6666667	0.25	0.2222222	0.5	0.7142857	0.25	0.6666667	1	0.6666667	0.2	0.8571429
Flavobacterium_psychrophilum_jip02_86	1	1	1	1	1	1	1	1	0.6	0.8	1	1	1	1	0.8571429	0.25	1	1	1	1	1
Flexilinea_flocculi	1	1	1	1	1	1	1	1	1	1	1	1	1	0.8888889	1	1	1	1	1	0.4	1
Fonticula_alba_gca_000388065	1	0	1	1	0	1	1	1	0.25	0	0.6666667	0.25	0	0.4444444	0.1428571	0.5	0.6666667	0.3333333	0.3333333	0	0
Francisella_tularensis_subsp_tularensis_schu_s4 (Thiotrichales)	1	1	1	1	1	1	1	1	0.6	0.4	0.6666667	0.75	0.2222222	0.4444444	0.5	0.5	0.7142857	0.6666667	1	0.8	1
Fretibacterium_fastidiosum	1	1	1	1	0.6666667	1	1	0.5	0.5	1	0.3333333	0.25	0.3333333	0.8333333	0.7142857	0.25	0.6666667	1	1	0.2	0.4285714
Fructobacillus_fructosus_kctc_3544	0	1	1	1	0.6666667	1	1	1	1	1	0.6666667	0.5	0.2222222	1	1	0.25	0.5	0.6666667	0.6666667	1	0.7142857
Fructobacillus_sp_efb_n1	0	1	1	1	1	1	1	1	1	1	0.8333333	0.5	1	0.8888889	1	0.25	0.5	1	1	1	1
Fusobacterium_equinum	1	1	1	1	0.6666667	0.5	1	1	0.6	0	0.6666667	0.25	0.3333333	0.4444444	0.4285714	0.25	0.5	0.6666667	1	0.2	0.8571429
Fusobacterium_nucleatum_subsp_nucleatum_atcc_25586	1	0	1	1	0.6666667	0.5	1	1	0.4	0.2	1	0.25	0.3333333	0.3333333	0.4285714	0.25	0.5	0.6666667	1	0.4	0.8571429
Galdieria_sulphuraria	1	1	1	1	1	1	1	1	1	0.8	1	1	0.4444444	0.8333333	0.8571429	0.75	1	1	1	0.4	1
Gardnerella_vaginalis	0	1	1	0	0.3333333	1	1	0.5	1	1	0.6666667	0.5	0.1111111	0.6666667	0.8571429	0.25	0.5	1	1	0	1
Gardnerella_vaginalis_0288e	0	1	1	0	0.3333333	1	1	0.5	1	1	1	0.5	0.1111111	0.6666667	0.8571429	0.25	0.5	1	1	0	1
Geitlerinema_sp_pcc_7407	1	1	1	1	0.6666667	1	1	1	1	1	1	1	1	1	0.75	1	1	1	1	1	1
Gemella_asaccharolytica	1	1	1	1	0.6666667	0.5	1	1	1	0	1	0	0.1111111	0.3333333	0.4285714	0	0.2	0.6666667	0.6666667	0	0
Gemella_bergeriae_atcc_700627	1	1	1	1	0.6666667	1	1	1	0.4	0.8	1	0.25	0.1111111	0.5	0.8571429	0.25	0.3333333	0.6666667	0.6666667	0.2	0.2857143
Gemella_haemolysans	1	1	1	1	0.6666667	0	1	1	0.6	1	1	0.25	0.1111111	0.8888889	1	0.25	0.3333333	0.6666667	0.6666667	0.4	0
Gemella_sanguinis_m325	1	1	1	0	0.6666667	1	1	1	0.6	1	1	0.25	0.1111111	0.8888889	1	0.25	0.6666667	0.6666667	0.6666667	0.4	0
Geminocystis_sp_nies_3708	1	1	1	1	0.6666667	1	1	1	1	1	1	1	1	1	0.75	1	0.8571429	1	1	1	1
Gemmatimonas_aurantiaca_t_27	1	1	1	1	0.6666667	1	1	1	1	0.8	1	0.5	1	1	1	0.5	0.6666667	1	1	1	1
Gemmatimonas_phototrophica	1	1	1	1	0.6666667	1	1	1	1	0.8	1	0.5	1	0.8888889	1	0.5	0.6666667	1	0.6666667	1	1
Gemmatirosa_kalamazoonesis	1	1	1	1	0.6666667	1	1	1	1	1	1	1	0.8888889	1	1	1	1	1	1	1	1
Geobacillus_kaustophilus	1	1	1	1	1	1	1	1	1	1	1	1	1	1	1	1	1	1	1	1	1
Geobacillus_subterraneus	1	1	1	1	1	1	1	1	1	1	1	1	1	1	1	1	1	1	1	1	1
Geobacillus_thermodenitrificans_ng80_2	1	1	1	1	1	1	1	1	1	1	1	1	1	1	1	1	1	1	1	1	1
Geobacillus_thermoglucosidans_tno_09_020	1	1	1	1	1	1	1	1	1	1	1	1	1	1	1	1	1	1	1	1	1
Geobacillus_thermoleovorans	1	1	1	1	1	1	1	1	1	1	1	1	0.7777778	1	1	1	1	1	1	1	1
Geobacter_sulfurreducens_pca	1	1	1	1	0.6666667	1	1	1	1	0.8	1	1	1	1	1	1	1	1	1	1	1
Geodermatophilus_sp_leaf369	1	1	1	1	1	1	1	1	1	1	1	1	1	1	1	1	1	1	1	1	1
Geomicrobium_sp_jcm_19037 (Geomicrobium)	1	1	1	1	1	1	1	1	1	1	1	0.75	1	1	1	1	0.8	1	1	1	1
Geosporobacter_ferrireducens	1	1	1	1	0.6666667	1	1	1	1	1	1	1	1	1	1	1	1	1	1	1	1
Gloeobacter_kilaueensis_js1	1	1	1	1	0.6666667	1	1	1	1	1	1	1	1	1	0.8571429	1	1	1	1	1	1
Gloeobacter_violaceus_pcc_7421	1	1	1	1	0.6666667	1	1	0.5	1	1	1	1	1	1	0.8571429	1	1	1	1	1	1
Gloeocapsa_sp_pcc_73106	1	1	1	1	0.6666667	1	1	1	1	1	1	1	1	1	0.75	1	0.8571429	1	1	1	1
Gordonia_bronchialis_dsm_43247	1	1	1	1	1	1	1	1	1	1	1	1	1	1	1	1	1	1	1	1	1
Gordonia_otitidis_nbrc_100426	1	1	1	1	1	1	1	1	1	1	1	1	1	1	1	1	1	1	1	1	1
Gordonibacter_pamelaeae_7_10_1_b	1	1	1	1	1	1	1	1	1	1	0.6666667	0.75	0.6666667	1	0.8571429	1	1	0.6666667	1	0.4	0.8571429
Gracilibacillus_halophilus_yim_c55_5	1	1	1	1	1	1	1	1	1	1	1	1	1	1	1	1	1	1	1	1	1
Gracilinema_caldarium_DSM_7334	1	1	1	1	1	1	1	1	1	1	1	1	1	1	1	1	1	1	1	1	1
Granulicatella_elegans_atcc_700633	0	1	1	0	0.3333333	1	1	1	0.4	0.6	0.6666667	0	0.2222222	0.3333333	0.7142857	0	0.1666667	0.6666667	0.6666667	0.2	0
Granulicella_mallensis_mp5actx8	1	1	1	1	0.6666667	1	1	1	1	1	1	1	1	1	1	1	1	1	1	1	1
Granulicella_tundricola_mp5actx9	1	1	1	1	0.6666667	1	1	1	1	1	1	1	1	1	1	1	1	1	1	1	1
Haemophilus_influenzae_rd_kw20	1	1	1	1	1	1	1	1	1	1	1	1	1	1	1	1	1	1	1	1	1
Hafnia_alvei_FB1	1	1	1	1	1	1	1	1	1	1	1	1	1	1	1	1	1	1	1	1	1
Halanaerobium_hydrogeniformans	1	1	1	1	0.6666667	1	1	1	1	1	1	1	1	0.8888889	1	1	0.8571429	1	1	1	1
Halanaerobium_praevalens_dsm_2228	1	1	1	1	0.6666667	1	1	1	1	0.6	1	0	0.3333333	0.8333333	0.8571429	0	0.6666667	1	1	0.2	1
Halanaerobium_saccharolyticum_subsp_saccharolyticum_dsm_6643	1	1	1	1	0.6666667	1	1	1	1	1	1	1	1	0.8888889	1	1	1	1	1	1	1
Haloarcula_marismortui_atcc_43049	1	1	1	1	0.6666667	1	1	1	1	1	1	1	1	1	1	1	1	0.6666667	1	1	0.5714286
Halobacillus_halophilus_dsm_2266	1	1	1	1	0.6666667	1	1	1	1	1	1	1	1	1	1	1	1	1	1	1	1
Halobacillus_karajensis	1	1	1	1	0.6666667	1	1	1	1	1	1	1	1	1	1	1	1	1	1	1	1
Halobacterium_salinarum_r1	1	1	1	1	0.6666667	1	1	1	1	1	1	0.25	1	0.8333333	0.8571429	0.5	0.6666667	0.6666667	1	1	0.5714286
Halobacteroides_halobius_dsm_5150	1	1	1	1	0.6666667	1	1	1	1	1	1	1	1	1	1	1	1	1	1	1	1
Haloferax_volcanii_ds2	1	1	1	1	0.6666667	1	1	1	1	1	1	1	1	1	1	1	1	0.6666667	1	1	0.5714286
Halothermothrix_orenii_h_168	1	1	1	1	0.6666667	1	1	1	1	1	1	1	1	1	1	1	1	1	1	0.6	1
Hassallia_byssoidea_vb512170	1	1	1	1	1	1	1	1	1	1	1	1	1	1	1	1	1	1	1	1	1
Helcococcus_kunzii_atcc_51366	0	0	1	1	0.6666667	0	0	1	0.4	0	1	0	0	0.4444444	0.2857143	0	0.3333333	0.3333333	0.3333333	0.4	0
Helicobacter_pylori_26695	1	1	1	1	0.6666667	1	1	0.5	0.6	1	1	0.75	0.1111111	1	0.8571429	0.5	1	1	0.6666667	0.8	1
Helicobacter_sp_clo_3	1	1	1	1	0.6666667	1	1	0.5	1	1	1	1	1	0.8888889	1	1	1	1	1	1	0.8571429
Heliobacterium_modesticaldum_ice1	1	1	1	1	1	1	1	1	1	1	1	1	1	1	1	1	1	1	1	1	0.8571429
Herpetosiphon_aurantiacus_dsm_785	1	1	1	1	1	1	1	1	1	1	1	1	1	1	1	1	1	1	1	1	1
Herpetosiphon_geysericola	1	1	1	1	1	1	1	1	1	1	1	1	1	1	1	1	1	1	1	1	1
Holdemanella_biformis_dsm_3989	1	1	1	1	1	0.5	1	1	0.6	1	1	0.25	1	0.8333333	1	0.5	0.3333333	1	1	0.4	1
Holdemania_filiformis_dsm_12042	1	1	1	1	0.6666667	0.5	1	1	0.6	1	0.6666667	0.25	0.2222222	1	0.7142857	0	0.3333333	1	1	0.2	0.7142857
Homo_sapiens	1	1	1	1	1	1	1	1	1	0.2	1	0.5	0.1111111	0.4444444	0.4285714	0.5	0.6666667	0.3333333	0.3333333	0	0
Hoyosella_subflava_dqs3_9a1	1	1	1	1	1	1	1	1	1	1	1	1	1	1	1	1	1	1	1	1	1
Hydrogenibacillus_schlegelii	1	1	1	1	0.6666667	1	1	1	0.75	0.8	1	1	0.5555556	1	0.8571429	0.75	1	1	1	1	0.5714286
Hydrogenivirga_sp_128_5_r1_1	1	1	1	1	0.6666667	1	1	0.5	1	1	1	1	1	1	0.8571429	1	1	1	1	1	0.8571429
Hydrogenobacter_thermophilus_tk_6	1	1	1	1	0.6666667	1	1	0.5	1	1	1	1	1	1	0.8571429	1	1	1	1	1	0.8571429
Hydrogenobaculum_sp_y04aas1	1	1	1	1	0.6666667	1	1	1	1	1	1	1	1	1	0.8571429	1	1	1	1	1	0.8571429
Hyperthermus_butylicus_dsm_5456	1	1	1	1	0.3333333	1	1	1	1	0.4	1	0	0.2222222	0.2222222	0.5714286	0	0.3333333	0.3333333	0.6666667	0	0
Ignavibacterium_album_jcm_16511	1	1	1	1	1	0.5	1	1	0.6	0	1	0.25	1	0.4444444	0.5714286	0.75	1	1	1	1	1
Ignicoccus_islandicus_dsm_13165	0	1	1	1	0.6666667	1	1	1	1	1	1	0.75	1	0.8888889	1	0.75	0.7142857	0.6666667	1	0.8	0.7142857
Ilumatobacter_coccineus_ym16_304	1	1	1	1	1	1	1	0.5	1	1	1	1	1	1	1	1	1	1	1	1	1
Ilyobacter_polytropus_dsm_2926	1	1	1	1	1	1	1	1	1	1	1	1	1	1	1	1	1	1	1	1	0.8571429
Intrasporangium_chromatireducens_q5_1	1	1	1	1	1	1	1	1	1	1	1	1	1	1	1	1	1	1	1	0.8	1
Isoptericola_variabilis_225	1	1	1	1	1	1	1	0.5	1	1	1	1	1	1	1	1	1	1	1	1	1
Janibacter_sp_htcc2649	1	1	1	1	1	1	1	1	1	1	1	1	1	1	1	1	1	1	1	1	1
Jeotgalibacillus_soli_cunha_et_al_2012	1	1	1	1	1	1	1	1	1	1	1	1	1	1	1	1	1	1	1	1	1
Jeotgalicoccus_sp_13mg44_air	1	1	1	1	0.6666667	1	1	1	1	1	1	1	1	0.8888889	1	1	1	1	1	1	1
Jonesia_denitrificans_dsm_20603	1	1	1	1	1	1	1	0.5	1	1	1	1	1	1	1	0.75	1	1	1	1	1
Jonquetella_sp_bv3c21	1	1	1	1	0.6666667	1	1	0.5	0.4	0.8	0.5	0.25	0.2222222	1	0.8571429	0.25	1	0.6666667	1	0.2	0.1428571
Kandleria_vitulina_dsm_20405	1	1	1	1	0.6666667	1	1	1	1	1	1	0.75	1	1	1	1	0.8	1	1	1	1
Kibdelosporangium_phytohabitans	1	1	1	1	1	1	1	1	1	1	1	1	1	1	1	1	1	1	1	1	1
Kineococcus_radiotolerans_srs30216_atcc_baa_149	1	1	1	1	1	1	1	1	1	1	1	1	1	1	1	1	1	1	1	1	1
Kineosphaera_limosa_nbrc_100340	1	1	1	1	1	1	1	1	1	1	1	1	1	1	1	1	1	1	1	1	1
Klebsiella_aerogenes_KCTC_2190	1	1	1	1	1	1	1	1	1	1	1	1	1	1	1	1	1	1	1	1	1
Klebsiella_michiganensis_KCTC_1686	1	1	1	1	1	1	1	1	1	1	1	1	1	1	1	1	1	1	1	1	1
Klebsiella_pneumoniae_subsp_pneumoniae_mgh_78578	1	1	1	1	1	1	1	1	1	1	1	1	1	1	1	1	1	1	1	1	1
Klebsiella_variicola_At-22	1	1	1	1	1	1	1	1	1	1	1	1	1	1	1	1	1	1	1	1	1
Kocuria_kristinae	1	1	1	1	1	1	1	0.5	1	1	1	1	0.8888889	1	1	1	1	1	1	0.8	1
Kosakonia_cowanii_DSM_18146_888-76	1	1	1	1	1	1	1	1	1	1	1	1	1	1	1	1	1	1	1	1	1
Kouleothrix_aurantiaca	1	1	1	1	1	1	1	1	0.8	1	1	0.75	0.8888889	0.6666667	1	1	0.8	0.6666667	1	0.8	0.7142857
Ktedonobacter_racemifer_dsm_44963	1	1	1	1	0.6666667	1	1	1	1	1	1	1	0.7777778	1	1	1	1	1	1	1	1
Kurthia_sp_11kri321	1	1	1	1	0.6666667	1	1	1	1	1	1	1	1	1	1	1	1	1	1	1	1
Kyrpidia_tusciae_dsm_2912	1	1	1	1	1	1	1	1	1	1	1	1	1	1	1	1	1	1	1	1	1
Kytococcus_sedentarius_dsm_20547	1	1	1	1	0.3333333	1	1	0.5	1	1	1	0.75	1	0.8333333	1	0.25	0.6666667	1	1	1	1
Laccaria_amethystina_laam_08_1	1	1	1	1	1	1	1	1	1	1	1	1	0.6666667	0.6666667	1	1	1	0.6666667	1	0.4	0.2857143
Lachnoclostridium_phytofermentans_isdg	1	1	1	1	1	1	1	1	1	0.8	1	1	1	1	1	1	1	1	1	1	1
Lactobacillus_acidifarinae_dsm_19394	0.5	1	1	1	0.6666667	1	1	1	1	0.8	0.8333333	0.25	0.2222222	1	1	0.25	0.4285714	1	1	0.2	1
Lactobacillus_acidophilus	0	1	1	1	0.6666667	0	1	1	0.6	1	1	0.5	0.1111111	1	1	0.25	0.5	0.3333333	0.3333333	0.2	0
Lactobacillus_agilis_dsm_20509	1	1	1	1	1	1	1	1	1	1	1	0.5	1	1	1	0.5	0.5	0.3333333	0.6666667	0.4	0.1428571
Lactobacillus_antri_dsm_16041	0.5	1	1	0	1	1	1	1	1	0.8	1	0.75	0.2222222	1	0.8571429	0	0.8	0.6666667	0.3333333	0.2	0.4285714
Lactobacillus_apis	0	1	1	0	0.6666667	0.5	1	1	0.6	0.6	0.5	0.5	0.2222222	1	0.5714286	0.25	0.5	0.3333333	0.3333333	0.2	0
Lactobacillus_brevis	0	1	1	1	0.6666667	0.5	1	1	0.6	0.2	0.6666667	0.25	0.2222222	0.2222222	0.4285714	0	0.3333333	0.3333333	0.3333333	0.4	0.1428571
Lactobacillus_casei	1	1	1	1	0.6666667	1	1	1	1	1	1	0.5	1	1	1	0.25	0.6666667	0.6666667	1	0.4	0.1428571
Lactobacillus_equi_dpc_6820	1	1	1	0	1	1	1	1	1	1	1	0.5	0.2222222	1	1	0.25	0.5	0.3333333	0.3333333	0.4	0.2857143
Lactobacillus_fabifermentans_t30pcm01	1	1	1	1	1	1	1	1	1	1	1	0.5	1	1	1	0.25	0.5	0.6666667	0.6666667	0.4	0.7142857
Lactobacillus_iners_dsm_13335	0	1	1	0	0.3333333	0	1	1	0.6	0	0.5	0	0.1111111	0.2222222	0.1428571	0	0.1666667	0.3333333	0.3333333	0	0
Lactobacillus_kefiranofaciens_zw3	0	1	1	1	0.6666667	0.5	1	1	0.6	1	1	0.5	0.1111111	1	0.8571429	0.25	0.5	0.3333333	0.3333333	0.2	0
Lactobacillus_kimchicus_jcm_15530	1	1	1	1	1	1	1	1	1	1	1	1	1	1	1	1	1	1	1	1	1
Lactobacillus_plantarum_wcfs1	1	1	1	1	1	1	1	1	1	1	1	0.5	1	1	1	0.25	0.5	1	1	1	1
Lactobacillus_rossiae_dsm_15814	0.5	1	1	1	0.6666667	1	1	1	0.6	0.6	1	0.25	0.3333333	1	0.7142857	0	0.3333333	0.3333333	0.3333333	0.4	0.2857143
Lactobacillus_siliginis	0	1	1	1	0.6666667	0.5	1	1	0.4	0	1	0.25	0.3333333	0.2222222	0.2857143	0	0.3333333	1	1	0.2	1
Lactococcus_garvieae	0	1	1	1	0.3333333	1	1	1	0.6	0.8	1	0.5	0.2222222	0.8888889	0.8571429	0.25	0.6	1	1	0	1
Lactococcus_lactis_subsp_lactis_il1403	1	1	1	1	1	1	1	1	1	1	1	1	1	0.8888889	1	0.75	1	1	1	1	1
Lactococcus_piscium_mkfs47	1	1	1	1	1	1	1	1	1	1	1	1	1	0.8888889	1	1	1	1	1	1	1
Lactococcus_sp_dd01	0	1	1	1	0.6666667	1	1	1	0.6	0.2	1	0.5	0.2222222	0.2222222	0.2857143	0.25	0.6	1	1	0	1
Latimeria_chalumnae	1	1	1	1	1	1	1	1	0.8	0.2	1	0.5	0.1111111	0.4444444	0.4285714	0.5	0.6666667	1	0.3333333	0	0
Lawsonella_clevelandensis	1	1	1	1	1	1	1	1	1	1	1	1	1	1	1	1	1	0.6666667	1	1	0.8571429
Lawsonia_intracellularis_n343	0.5	0	1	1	0.6666667	1	0	1	0.875	0.6	0.3333333	0.5	0.2222222	1	0.75	0.25	0.6666667	0.3333333	0.6666667	0.8	0.4285714
Leadbettera_azotonutricia_ZAS-9	1	1	1	1	1	1	1	1	1	1	1	1	1	0.8333333	1	1	1	1	1	0.2	0.8571429
Lechevalieria_aerocolonigenes	1	1	1	1	1	1	1	1	1	1	1	1	1	1	1	1	1	1	1	1	1
Legionella_pneumophila_str_paris	1	1	1	1	0.6666667	1	1	1	0.8	0.6	1	0.75	1	1	0.75	0.5	0.6666667	1	1	1	1
Leishmania_major	1	0	1	1	0.6666667	1	1	1	0.4	0.6	1	0.5	0.1111111	0.3333333	0.8571429	0.5	0.6666667	0.3333333	0.3333333	0	0
Leminorella_richardii_NCTC_12151	1	1	1	1	1	1	1	1	1	1	1	1	1	1	1	1	1	1	1	1	1
Lentibacillus_amyloliquefaciens	1	1	1	1	0.6666667	1	1	1	1	1	1	1	1	1	1	1	1	1	1	1	1
Lentisphaera_araneosa_htcc2155 (Lentisphaera_Araneosa_HTCC2155_node)	1	1	1	1	1	1	0	1	1	0.8	1	1	1	1	1	1	1	0.6666667	1	1	1
Lentzea_guizhouensis	1	1	1	1	1	1	1	1	1	1	1	1	1	1	1	1	1	1	1	1	1
Leptolinea_tardivitalis	1	1	1	1	0.6666667	1	1	1	1	1	1	1	1	0.8888889	1	1	0.8571429	1	1	0.6	1
Leptolyngbya_sp_pcc_7375	1	1	1	1	0.6666667	1	1	1	1	1	1	1	1	1	1	1	1	1	1	1	1
Leptolyngbya_valderiana_bdu_20041	1	1	1	1	0.6666667	1	1	1	1	1	1	1	1	1	0.8571429	1	1	1	0.6666667	1	1
Leptonema_illini_dsm_21528	1	1	1	1	1	1	1	1	1	1	1	1	1	1	1	1	1	1	1	1	1
Leptospira_alexanderi_serovar_Manhao_3	1	1	1	1	1	1	1	1	1	0.8	1	1	1	0.8333333	0.8571429	1	0.8571429	1	1	1	1
Leptospira_biflexa_serovar_Patoc	1	1	1	1	1	1	1	1	1	1	1	1	1	1	1	1	1	1	1	1	1
Leptospira_borgpetersenii_serovar_Ceylonica	1	1	1	1	1	1	1	1	1	1	1	1	1	1	1	1	0.8571429	1	1	1	1
Leptospira_broomii_serovar_Hurstbridge	1	1	1	1	1	1	1	1	1	1	1	1	1	1	1	1	0.8571429	1	1	1	1
Leptospira_fainei	1	1	1	1	1	1	1	1	1	1	1	1	1	1	1	1	0.8571429	1	1	1	0.8571429
Leptospira_inadai_serovar_Lyme	1	1	1	1	1	1	1	1	1	1	1	1	1	1	1	1	0.8571429	1	1	1	0.8571429
Leptospira_interrogans_serovar_Copenhageni	1	1	1	1	1	1	1	1	1	1	1	1	1	1	1	1	0.8571429	1	1	1	1
Leptospira_interrogans_serovar_lai_str_56601	1	1	1	1	1	1	1	1	1	1	1	1	1	1	1	1	0.8571429	1	1	1	1
Leptospira_kmetyi	1	1	1	1	1	1	1	1	1	1	1	1	1	1	1	1	0.8571429	1	1	1	1
Leptospira_licerasiae	1	1	1	1	1	1	1	1	1	1	1	1	1	1	1	1	1	1	1	1	1
Leptospira_meyeri	1	1	1	1	1	1	1	1	1	1	1	1	1	1	1	1	1	1	1	1	1
Leptospira_noguchii	0	1	1	1	1	1	1	1	1	1	1	1	1	1	1	1	0.8571429	1	1	1	1
Leptospira_santarosai	1	1	1	1	1	1	1	1	1	1	1	1	1	1	1	1	0.8571429	1	1	1	1
Leptospira_sp_fiocruz_lv3954	1	1	1	1	1	1	1	1	1	1	1	1	1	1	1	1	0.8571429	1	1	1	1
Leptospira_vanthielii	1	1	1	1	1	1	1	1	1	1	1	1	1	1	1	1	1	1	1	1	1
Leptospira_weilii	1	1	1	1	1	1	1	1	1	1	1	1	1	1	1	1	0.8571429	1	1	1	1
Leptospira_wolbachii	1	1	1	1	1	1	1	1	1	1	1	1	1	1	1	1	1	1	1	1	1
Leptospira_wolffii	1	1	1	1	1	1	1	1	1	1	1	1	1	1	1	1	0.8571429	1	1	1	1
Leptospirillum_ferriphilum	1	1	1	1	0.6666667	1	1	0.5	1	1	1	1	1	1	0.8571429	1	1	1	1	1	1
Leptotrichia_goodfellowii_f0264	1	1	1	1	0.6666667	1	1	1	0.4	1	1	1	0.3333333	1	1	1	1	0.6666667	1	0.2	1
Leucobacter_sp_g161	1	1	1	1	1	1	1	1	1	1	1	1	1	1	1	1	1	1	1	1	1
Leuconostoc_carnosum_jb16	0	1	1	1	1	1	1	1	1	1	1	1	1	0.8888889	1	1	1	1	0.6666667	1	1
Leuconostoc_lactis	0	1	1	1	1	1	1	1	1	1	0.8333333	0.5	0.3333333	0.8888889	1	0.25	0.5	1	1	0.2	1
Leuconostoc_mesenteroides_subsp_mesenteroides_atcc_8293	1	1	1	1	1	1	1	1	1	1	1	1	1	0.8888889	1	1	1	1	0.6666667	1	1
Leuconostoc_pseudomesenteroides_4882	0	1	1	1	1	1	1	1	1	1	0.6666667	0.5	1	0.8888889	1	1	0.5714286	1	1	0.2	1
Levilinea_saccharolytica	1	1	1	1	1	1	1	1	0.6	0.6	1	0.5	1	0.6666667	0.5714286	0.25	1	0.6666667	0.6666667	0.6	0.1428571
Limnochorda_pilosa (Limnochordia)	1	1	1	1	0.6666667	1	1	1	1	1	1	1	0.7777778	1	1	1	1	1	1	1	1
Limnoraphis_robusta_cs_951	1	1	1	1	0.3333333	1	1	1	0.8	0.8	1	1	0.8888889	0.8333333	0.75	1	1	1	1	1	0.8571429
Listeria_floridensis_fsl_s10_1187	1	1	1	1	1	1	1	1	1	1	1	1	0.2222222	1	0.7142857	1	1	1	1	1	0.7142857
Listeria_monocytogenes_egd_e	1	1	1	1	1	1	1	1	1	1	1	1	1	1	1	1	1	1	1	1	1
Listeria_riparia_fsl_s10_1204	1	1	1	1	1	1	1	1	1	1	1	1	1	1	1	1	1	1	1	1	1
Listeria_seeligeri	1	1	1	1	1	1	1	1	1	1	1	1	1	1	1	1	1	1	1	1	1
Listeriaceae_bacterium_fsl_a5_0209	1	1	1	1	1	1	1	1	1	1	1	1	1	1	1	1	1	1	1	1	1
Lokiarchaeum_sp_gc14_75	1	1	1	1	0.6666667	1	1	1	0.875	1	0.6666667	0.5	1	0.6666667	1	1	1	1	1	1	0.7142857
Longilinea_arvoryzae	1	1	1	1	1	1	1	1	1	1	1	0.25	0.7777778	1	0.8571429	1	1	0.6666667	0.6666667	0.6	0
Luteipulveratus_sp_c296001	1	1	1	1	1	1	1	0.5	1	1	1	1	1	1	1	1	1	1	1	1	1
Lyngbya_aestuarii_bl_j	1	1	1	1	0.6666667	1	1	1	1	1	1	1	1	1	0.75	1	1	1	1	1	1
Lyngbya_confervoides_bdu141951	1	1	1	1	1	1	1	1	1	1	1	1	1	1	1	1	1	1	1	1	1
Lysinibacillus_boronitolerans_jcm_21713_10a_nbrc_103108	1	1	1	1	1	1	1	1	1	1	1	1	1	1	1	1	1	1	1	1	1
Lysinibacillus_fusiformis_gca_000724775	1	1	1	1	1	1	1	1	1	1	1	1	1	1	1	1	1	1	1	1	1
Lysinibacillus_odysseyi_34hs_1_nbrc_100172	1	1	1	1	1	1	1	1	1	1	1	1	1	1	1	1	1	1	1	1	1
Lysinibacillus_sphaericus_c3_41	1	1	1	1	1	0.6666667	1	1	1	1	1	1	1	1	1	1	1	1	1	1	0.8571429
Macrococcus_caseolyticus_jcsc5402	1	1	1	1	0.6666667	1	1	1	1	1	1	1	0.3333333	0.8888889	1	0.5	1	1	0.6666667	0.2	1
Mageeibacillus_indolicus_0009_5	0.5	0	1	1	0	1	1	1	0.25	0.6	0.5	0.25	0.1111111	0.6666667	0.5714286	0.25	0.3333333	0.3333333	0.3333333	0	0
Magnetococcus_marinus_mc_1	1	1	1	1	1	1	1	1	1	1	1	1	1	1	1	1	1	1	1	1	1
Mahella_australiensis_50_1_bon	1	1	1	1	0.6666667	1	1	1	1	1	1	1	1	1	1	1	0.8571429	1	1	1	1
Mannheimia_haemolytica_serotype_a2_str_ovine	1	1	1	1	1	1	1	1	1	1	1	1	1	1	1	1	1	1	1	1	1
Mastigocladus_laminosus_uu774	1	1	1	1	1	1	1	1	0.75	0.8	1	0.75	0.8888889	1	0.75	0.75	0.8	1	0.6666667	1	0.8571429
Mastigocoleus_testarum_bc008	1	1	1	1	1	1	1	1	1	1	1	1	1	1	0.8571429	1	1	1	1	1	1
Megamonas_funiformis_yit_11815	1	1	1	1	1	1	1	0.5	1	1	1	1	1	1	1	1	1	1	1	1	1
Megamonas_hypermegale_art12_1	1	0	1	1	0.6666667	1	1	0.5	0.8	0.8	1	1	0.7777778	0.8333333	1	1	1	1	1	0.6	0.7142857
Megasphaera_cerevisiae_dsm_20462	1	1	1	1	1	1	1	0.5	1	1	1	0.75	1	1	1	0.75	0.8	1	1	1	1
Megasphaera_elsdenii	1	1	1	1	1	1	1	0.5	1	1	1	1	1	1	1	1	1	1	1	1	1
Megasphaera_genomosp_type_1_str_28l	1	1	1	0	0.6666667	1	1	0.5	1	1	0.5	1	0.2222222	1	1	1	1	1	1	1	1
Megasphaera_micronuciformis_f0359	1	1	1	1	1	1	1	0.5	1	1	1	0.75	0.3333333	1	0.8571429	0.25	0.8	1	1	1	0.8571429
Megasphaera_sp_djf_b143	1	1	1	1	1	1	1	0.5	1	1	1	0.75	1	1	1	0.75	0.8	1	1	1	1
Meiothermus_silvanus_dsm_9946	1	1	1	1	0.6666667	1	1	1	1	1	1	1	1	1	1	1	1	1	1	1	1
Melioribacter_roseus_p3m_2	1	1	1	1	1	1	1	1	1	1	1	1	1	0.8888889	1	1	1	1	1	1	1
Melissococcus_plutonius	0	1	1	1	0.6666667	0.5	1	1	0.6	0	0.6666667	0.25	0.1111111	0.2222222	0.1428571	0	0.3333333	1	0.6666667	0	1
Mesoplasma_florum_l1	0	0	1	1	0	0.5	0	1	0	0	0.5	0	0.1111111	0.1111111	0	0	0.1428571	0	0	0	0
Methanobacterium_formicicum_dsm_3637	0.5	1	1	1	0.6666667	1	1	1	1	0.8	1	1	1	1	1	1	1	1	1	1	0.5714286
Methanobrevibacter_smithii_atcc_35061	1	1	1	1	0.3333333	1	1	1	1	0.8	1	1	1	1	1	1	1	0.6666667	1	1	0.5714286
Methanocaldococcus_jannaschii_dsm_2661	0.5	1	1	1	0.6666667	0.5	1	1	1	1	0.3333333	1	1	1	0.8571429	1	0.8571429	0.6666667	1	1	0.5714286
Methanococcus_maripaludis_s2	0.5	1	1	1	0.6666667	0.5	1	1	1	1	0.3333333	1	1	1	0.8571429	1	1	0.6666667	1	1	0.5714286
Methanopyrus_kandleri_av19	0.5	1	1	1	0.6666667	1	0	1	1	1	0.3333333	1	1	1	0.75	1	0.8571429	0.3333333	1	1	0.5714286
Methanosarcina_acetivorans_c2a	1	1	1	1	1	1	1	1	1	0.8	1	1	1	0.8333333	0.8571429	1	1	0.6666667	1	1	0.7142857
Methanospirillum_hungatei_jf_1	0.5	1	1	1	0.6666667	1	1	1	1	0.8	1	1	1	1	0.8571429	1	1	1	1	1	0.5714286
Methanothermobacter_thermautotrophicus_str_delta_h	0.5	1	1	1	0.3333333	1	1	1	1	0.8	0.3333333	1	1	1	0.8571429	1	1	0.6666667	1	1	0.5714286
Methylacidiphilum_fumariolicum_solv	1	1	1	1	0.6666667	1	1	0.5	1	1	1	1	0.8888889	1	0.8571429	1	0.8571429	1	1	1	1
Methylibium_sp_t29	1	1	1	1	1	0.6666667	1	0.5	1	1	0.8333333	1	1	1	1	1	1	1	1	0.8	1
Methylobacillus_flagellatus_kt	1	1	1	1	1	1	1	0.5	1	1	1	1	1	1	1	1	1	1	1	1	1
Microbacterium_mangrovi	1	1	1	1	1	1	1	1	1	1	1	1	1	1	1	1	1	1	1	1	1
Micrococcus_luteus_nctc_2665	1	1	1	1	1	1	1	0.5	1	1	1	1	1	1	1	1	1	1	1	1	1
Microcoleus_sp_pcc_7113	1	1	1	1	1	1	1	1	1	1	1	1	1	1	1	1	1	1	1	1	1
Microcoleus_vaginatus_fgp_2	1	1	1	1	0.6666667	1	1	1	1	1	1	1	1	1	0.75	1	1	1	1	1	1
Microcystis_aeruginosa_nies_843	1	1	1	1	0.6666667	1	1	1	1	1	1	1	1	1	1	1	1	1	1	1	1
Microcystis_panniformis_fachb_1757	1	1	1	1	0.6666667	1	1	1	1	1	1	0.75	1	1	0.75	1	0.8571429	1	1	1	1
Microlunatus_phosphovorus_nm_1	1	1	1	1	1	1	1	1	1	1	1	1	1	1	1	1	1	1	1	1	1
Micromonospora_rifamycinica	1	1	1	1	1	1	1	1	1	1	1	1	1	1	1	1	1	1	1	1	1
Microscilla_marina_atcc_23134	1	1	1	1	1	1	1	1	1	1	1	1	1	1	1	1	1	1	1	1	1
Mitosporidium_daphniae	0	1	1	1	0.3333333	1	1	0.5	0.2	0	1	0.25	0.1111111	0.2222222	0.2857143	0.25	0.6666667	0.3333333	0.3333333	0	0
Mitsuokella_multacida_dsm_20544	1	1	1	1	1	1	1	0.5	1	1	1	1	1	1	1	1	1	1	1	1	1
Mitsuokella_sp_oral_taxon_131_str_w9106	1	1	1	1	1	1	1	0.5	1	1	1	1	1	1	1	1	1	1	1	1	1
Mnemiopsis_leidyi	1	1	1	1	1	1	1	1	0.25	0.2	0.6666667	0.25	0.1111111	0.4444444	0.2857143	0.25	0.4	0.3333333	0.3333333	0	0
Mobiluncus_mulieris_atcc_35243	1	1	1	1	1	0.5	1	0.5	1	1	1	0.75	0	1	1	0.25	1	1	0.6666667	0.8	1
Mogibacterium_timidum_atcc_33093	1	1	1	1	1	1	1	1	0.6	1	1	0	0.3333333	0.5	0.8571429	0.25	0.6666667	0.6666667	1	0	0.4285714
Monosiga_brevicollis_mx1	1	1	1	1	1	1	1	1	0.6	0.8	1	0.25	0.6666667	0.6666667	0.8571429	0.75	0.6666667	0.3333333	0.3333333	0.6	0.2857143
Moorea_producens_3l	1	1	1	1	0.6666667	1	1	1	1	1	1	0.75	1	1	0.8571429	1	0.8571429	1	1	1	1
Moorella_glycerini	1	1	1	1	0.6666667	1	1	1	1	1	1	1	1	1	1	1	1	1	1	1	1
Moorella_thermoacetica_atcc_39073	0.5	1	1	1	0.6666667	1	1	1	1	1	1	1	1	1	1	1	1	1	1	1	1
Moraxella_catarrhalis_7169	1	1	1	1	1	1	1	0.5	1	1	1	1	1	1	1	1	1	1	1	1	1
Morganella_morganii_subsp_morganii_KT	1	1	1	1	1	1	1	1	1	1	1	1	1	1	1	1	1	1	1	1	1
Mortierella_elongata_ag_77	1	1	1	1	0.6666667	1	1	1	1	1	1	1	0.6666667	0.6666667	1	1	1	0.6666667	1	0.4	0.2857143
Mucispirillum_schaedleri_asf457	1	1	1	1	0.6666667	1	1	0.5	1	0.8	1	1	1	1	1	1	1	1	1	0.2	1
Mycobacterium_caprae	1	1	1	1	1	1	1	0.5	1	1	1	1	0.8888889	1	1	0.75	1	1	1	0.8	1
Mycobacterium_senegalense	1	1	1	1	1	1	1	1	1	1	1	1	1	1	1	1	1	1	1	0.8	1
Mycobacterium_sherrisii	1	1	1	1	1	1	1	1	1	1	1	1	1	1	1	1	1	1	1	1	1
Mycobacterium_triviale	1	1	1	1	1	1	1	1	1	1	1	1	1	1	1	1	1	1	1	0.8	1
Mycobacterium_tuberculosis_h37rv	1	1	1	1	1	1	1	1	1	1	1	1	1	1	1	1	1	1	1	1	1
Mycoplasma_agalactiae	0	0	1	1	0.3333333	0	0	1	0	0	0.3333333	0	0.1111111	0	0	0	0.1428571	0	0	0	0
Mycoplasma_alligatoris_a21jp2	0	0	1	1	0.3333333	0.5	0	1	0.2	0	0.3333333	0	0.1111111	0.2222222	0	0	0.1666667	0	0	0	0
Mycoplasma_bovis	0	0	1	1	0.3333333	0	0	1	0	0	0.3333333	0	0.1111111	0	0	0	0.1428571	0	0	0	0
Mycoplasma_californicum	0	0	1	1	0	0	0	1	0	0	0.3333333	0	0.1111111	0.1111111	0	0	0.1428571	0	0	0.2	0
Mycoplasma_canadense	0	0	1	1	0	0.5	0	1	0.2	0	0.5	0	0.1111111	0.1111111	0	0	0.1428571	0	0	0	0
Mycoplasma_canis	0	0	1	1	0.3333333	0	0	1	0	0	0.3333333	0	0.1111111	0	0	0	0.1428571	0	0	0	0
Mycoplasma_fermentans_pg18	0	0	1	1	0.3333333	0.5	0	1	0.2	0	0.3333333	0	0.1111111	0.1111111	0	0	0.1666667	0	0	0	0
Mycoplasma_leachii_99_014_6	0	0	1	1	0.3333333	0	0	1	0.2	0	0.5	0	0.1111111	0.2222222	0.1428571	0	0.2	0	0	0	0
Mycoplasma_pneumoniae_m129	0	0	1	1	0	0.5	0	1	0.2	0	0.3333333	0	0.1111111	0.1111111	0	0	0.1428571	0	0	0	0
Mycoplasma_pulmonis_uab_ctip	0	0	1	1	0	0	0	1	0	0	0.3333333	0	0.1111111	0	0	0	0.1428571	0	0	0	0
Myxococcus_xanthus_dk_1622	1	1	1	1	1	1	1	1	1	1	1	0.5	1	1	1	0.75	0.6666667	1	1	1	0.8571429
Naegleria_gruberi	1	1	1	1	0.6666667	1	1	1	0.6	0.4	1	0.25	0.2222222	0.5714286	0.5714286	1	0.6666667	0.3333333	0.3333333	0.2	0
Nakamurella_multipartita_dsm_44233	1	1	1	1	1	1	1	1	1	1	1	1	1	1	1	1	1	0.6666667	1	1	1
Nannochloropsis_gaditana_str_b_31	1	1	1	1	0.6666667	1	1	1	1	0.8	1	1	0.4444444	0.8333333	1	0.75	1	0.3333333	0.3333333	0.4	0.4285714
Nanoarchaeum_equitans_kin4_m	1	0	0.5	0	0	0	0	1	0.125	0	0.3333333	0.25	0.1111111	0.1111111	0	0.25	0.3333333	0.3333333	0.6666667	0	0
Nanohaloarchaea_archaeon_sg9	1	0	1	1	0.6666667	0	0	1	0.25	0.6	0.6666667	0	0.2222222	0.8333333	0.5	0	0.1666667	0.6666667	0.6666667	0	0
Natranaerobius_thermophilus_jw_nm_wn_lf	1	1	1	1	0.6666667	0.5	1	1	1	1	1	0.75	1	1	0.8571429	0.5	0.8333333	1	0.6666667	0.4	1
Natronomonas_moolapensis	1	1	1	1	0.6666667	1	1	1	1	1	1	1	1	0.8888889	1	1	1	0.6666667	1	1	0.5714286
Neisseria_meningitidis_z2491	1	1	1	1	1	1	1	0.5	1	1	1	1	1	1	1	1	1	1	1	1	1
Nematostella_vectensis	1	1	1	1	1	1	1	1	0.875	0.6	1	0.75	0.2222222	0.6666667	0.8571429	0.75	0.8	0.3333333	0.6666667	0.6	0.2857143
Neosynechococcus_sphagnicola_sy1	0.5	1	1	1	0.6666667	1	1	1	0.8	0.6	1	0.75	0.4444444	0.8333333	0.4285714	1	0.8	1	0.6666667	0.6	1
Neurospora_crassa	1	1	1	1	1	1	1	1	1	1	1	1	0.6666667	0.8333333	1	1	1	0.3333333	0.3333333	0.2	0.4285714
Nitratifractor_salsuginis_dsm_16511	1	1	1	1	0.6666667	1	1	1	1	1	1	1	1	1	1	1	1	1	1	1	1
Nitrolancea_hollandica_lb	1	1	1	1	0.6666667	1	1	1	1	1	1	1	1	1	1	1	0.8571429	1	1	1	1
Nitrosopumilus_maritimus_scm1	1	1	1	1	0.6666667	0.5	1	1	1	1	1	1	1	1	0.75	1	1	1	1	1	0.5714286
Nitrososphaera_viennensis_en76	1	1	1	1	0.6666667	0.5	1	1	1	1	0.6666667	1	1	1	0.75	1	1	1	1	1	0.5714286
Nitrospina_gracilis_3_211 (Nitrospina)	1	1	1	1	0.6666667	1	1	1	1	1	1	1	1	1	0.75	1	1	1	1	1	1
Nitrospira_sp_scgc_ag_212_e16	1	1	1	1	0.6666667	0.5	1	1	0.625	1	1	0.75	0.3333333	0.8333333	0.7142857	0.5	1	1	1	0.4	0.5714286
Nitrospirae_bacterium_hch_1	0.5	1	1	1	0.6666667	1	1	1	1	0.8	1	1	1	1	0.75	1	1	1	1	1	1
Nocardia_asteroides_nbrc_15531	1	1	1	1	1	1	1	1	1	1	1	1	1	1	1	1	1	1	1	1	1
Nocardioidaceae_bacterium_broad_1	1	1	1	1	1	1	1	1	1	1	1	1	1	1	1	1	1	1	1	1	1
Nocardioides_luteus	1	1	1	1	1	1	1	1	1	1	1	1	1	1	1	1	1	1	1	1	1
Nodularia_spumigena_ccy9414	1	1	1	1	0.6666667	1	1	1	1	1	1	1	1	1	0.75	1	1	1	1	1	1
Nostoc_piscinale_cena21	1	1	1	1	0.6666667	1	1	1	1	1	1	1	0.8888889	1	0.75	1	1	1	1	1	1
Nostoc_punctiforme_pcc_73102	1	1	1	1	0.6666667	1	1	1	1	1	1	1	1	1	1	1	1	1	1	1	1
Oceanobacillus_iheyensis_hte831	1	1	1	1	0.6666667	1	1	1	1	1	1	1	1	1	1	1	1	1	1	1	1
Oceanobacillus_picturae	1	1	1	1	0.6666667	1	1	1	1	1	1	1	1	1	1	1	1	1	1	1	1
Octopus_bimaculoides	1	1	1	1	1	1	1	1	1	0.2	0.6666667	0.5	0.1111111	0.4444444	0.2857143	0.5	0.6666667	1	0.3333333	0	0
Oenococcus_oeni	0	1	1	1	0.6666667	1	1	1	0.8	1	1	0.5	0.1111111	0.8888889	1	1	0.6666667	1	1	0.2	0.5714286
Oerskovia_enterophila	1	1	1	1	1	1	1	1	1	1	1	1	1	1	1	1	1	1	1	1	1
Olsenella_profusa_f0195	1	1	1	0	1	1	1	0.5	1	1	1	1	1	0.8888889	1	1	1	1	1	1	0.8571429
Onion_yellows_phytoplasma_oy_m	0	0	1	1	0	0	0	1	0	0	0.3333333	0	0.1111111	0.1111111	0	0	0.1428571	0	0	0	0
Opitutaceae_bacterium_tsb47	1	1	1	1	0.6666667	1	1	1	1	1	1	1	1	1	1	1	1	1	1	1	1
Orenia_metallireducens	1	1	1	1	0.6666667	1	1	1	1	1	1	1	1	1	1	1	1	1	1	1	1
Ornatilinea_apprima	0.5	1	1	1	1	1	1	1	1	1	1	1	1	0.8888889	0.8571429	1	1	1	1	0.6	1
Oscillatoria_acuminata_pcc_6304	1	1	1	1	0.6666667	1	1	1	1	1	1	1	1	1	1	1	1	1	1	1	1
Oscillatoria_nigro_viridis_pcc_7112	1	1	1	1	0.6666667	1	1	1	1	1	1	1	1	1	0.75	1	1	1	1	1	1
Oscillatoriales_cyanobacterium_jsc_12	1	1	1	1	0.6666667	1	1	1	1	1	1	1	1	1	0.8571429	1	1	1	1	1	1
Oscillibacter_valericigenes_sjm18_20	1	1	1	1	1	1	1	1	1	0.8	1	0.75	1	1	1	1	0.8571429	1	1	1	1
Oscillochloris_trichoides_dg_6	1	1	1	1	1	1	1	1	1	1	1	1	1	1	1	1	1	1	1	1	1
Oxalobacteraceae_bacterium_imcc9480	1	1	1	1	1	1	1	0.5	1	0.8	1	1	1	1	1	1	1	1	1	1	1
Paenibacillus_alvei_ts_15	1	1	1	1	1	1	1	1	1	1	1	1	1	1	1	1	1	1	1	1	1
Paenibacillus_borealis	1	1	1	1	1	1	1	1	1	1	1	1	1	1	1	1	1	1	1	1	1
Paenibacillus_curdlanolyticus_yk9	1	1	1	1	1	1	1	1	1	1	1	1	1	1	1	1	1	1	1	1	1
Paenibacillus_graminis	1	1	1	1	1	1	1	1	1	1	1	1	1	1	1	1	1	1	1	1	1
Paenibacillus_lactis_154	1	1	1	1	1	1	1	1	1	1	1	1	1	1	1	1	1	1	1	1	1
Paenibacillus_mucilaginosus_k02	1	1	1	1	1	1	1	1	1	1	1	1	1	1	1	1	1	1	1	1	1
Paenibacillus_naphthalenovorans	1	1	1	1	1	1	1	1	1	1	1	1	1	1	1	1	1	1	1	1	1
Paenibacillus_odorifer	1	1	1	1	1	1	1	1	1	1	1	1	1	1	1	1	1	1	1	1	1
Paenibacillus_stellifer	1	1	1	1	1	1	1	1	1	1	1	1	1	1	1	1	1	1	1	1	1
Paenibacillus_vortex_v453	1	1	1	1	1	1	1	1	1	1	1	1	0.8888889	1	1	1	1	1	1	1	1
Paenisporosarcina_sp_hgh0030	1	1	1	1	0.6666667	1	1	1	1	0.6	1	0.5	1	1	1	0.5	0.6666667	1	1	1	1
Pantoea_ananatis_LMG_5342	1	1	1	1	1	1	1	1	1	1	1	1	1	1	1	1	1	1	1	1	1
Paraclostridium_benzoelyticum	1	1	1	1	0.6666667	1	1	1	1	0.6	1	0.25	0.3333333	1	0.8571429	0.25	0.6666667	1	0.6666667	0.2	0.8571429
Paracoccus_denitrificans_pd1222	1	1	1	1	1	1	1	0.5	1	0.8	1	1	1	1	1	1	1	1	1	1	1
Parageobacillus_caldoxylosilyticus	1	1	1	1	1	1	1	1	1	1	1	1	1	1	1	1	1	1	1	1	1
Parageobacillus_genomosp_1	1	1	1	1	1	1	1	1	1	1	1	1	1	1	1	1	1	1	1	1	1
Parageobacillus_toebii	1	1	1	1	1	1	1	1	1	1	1	1	1	1	1	1	1	1	1	1	1
Paraliobacillus_sp_pm_2	1	1	1	1	1	1	1	1	1	1	1	1	1	1	1	1	1	1	1	1	1
Parasphaerochaeta_coccoides	1	1	1	1	1	1	1	1	1	1	1	1	1	0.8333333	1	1	1	1	1	0.4	1
Parvimonas_micra	1	1	1	1	0.3333333	0.5	0	1	0.4	0	0.6666667	0	0	0.2222222	0.4285714	0	0.1666667	0	0	0.2	0
Parvimonas_sp_oral_taxon_110_str_f0139	0	1	1	1	0.3333333	0.5	0	1	0.4	0	0.6666667	0	0	0.2222222	0.2857143	0	0.1666667	0	0	0.2	0
Pasteurella_multocida_subsp_multocida_str_pm70	1	1	1	1	1	1	1	1	1	1	1	1	1	1	1	1	1	1	1	1	1
Patulibacter_medicamentivorans	1	1	1	1	1	1	1	0.5	1	1	1	1	1	1	1	1	1	1	1	1	1
Pectobacterium_atrosepticum_SCRI1043	1	1	1	1	1	1	1	1	1	1	1	1	1	1	1	1	1	1	1	1	1
Pediococcus_claussenii	0	1	1	1	0.6666667	1	1	1	0.6	0.6	1	0.5	0.3333333	1	0.7142857	0.25	0.5	0.3333333	0.3333333	0.2	0
Pediococcus_inopinatus	0	1	1	1	0.6666667	1	1	1	0.6	0.6	0.8333333	0.25	0.2222222	1	0.8571429	0	0.3333333	0.3333333	0.3333333	0.2	0
Pediococcus_parvulus	0	1	1	1	0.6666667	1	1	1	0.6	0.6	0.8333333	0.25	0.2222222	1	1	0	0.3333333	0.3333333	0.3333333	0.2	0.1428571
Pelodictyon_phaeoclathratiforme_bu_1	1	1	1	1	0.6666667	1	1	0.5	1	1	1	1	1	1	1	1	0.8571429	1	1	1	1
Pelosinus_fermentans_dsm_17108	1	1	1	1	1	1	1	1	1	1	1	1	1	1	1	1	1	1	1	1	1
Peptoclostridium_acidaminophilum_dsm_3953	1	1	1	1	0.6666667	1	1	1	1	1	1	1	1	1	1	1	1	1	1	1	1
Peptoniphilus_coxii	1	1	1	1	1	1	1	1	0.6	1	1	0.75	0.2222222	0.4444444	1	0.25	0.6666667	0.3333333	0.6666667	0	0.4285714
Peptoniphilus_duerdenii_atcc_baa_1640	0.5	0	1	1	0.6666667	0.5	0	1	0.2	0	0.6666667	0.25	0.1111111	0.2222222	0.2857143	0	0.4	0	0.3333333	0.2	0.7142857
Peptoniphilus_harei	1	1	1	1	0.6666667	1	1	1	0.6	0.8	1	0.25	0.2222222	0.5	1	0.25	0.6666667	0.6666667	0.6666667	0.2	0.8571429
Peptoniphilus_indolicus_atcc_29427	1	1	1	1	1	1	1	1	1	0.8	1	1	0.2222222	0.8333333	1	0.25	1	1	1	0.2	0.8571429
Peptoniphilus_lacrimalis_315_b	1	1	1	1	0.6666667	1	1	1	0.625	1	1	0	0.1111111	0.5	0.8571429	0	0.1666667	0.3333333	0.3333333	0	0.7142857
Peptoniphilus_sp_oral_taxon_386_str_f0131	1	0	1	1	0.6666667	1	1	1	0.4	1	0.5	0	0.1111111	0.5555556	0.8571429	0	0.1666667	0.3333333	0.3333333	0.2	0
Peptostreptococcus_anaerobius	1	1	1	1	0.6666667	1	1	1	0.6	0.6	1	0	0.3333333	0.5555556	0.4285714	0.5	0.6666667	0.6666667	0.6666667	0	0.7142857
Perkinsus_marinus_atcc_50983	0	1	1	1	1	1	1	1	0.6	1	1	0.5	0.3333333	0.6666667	0.8571429	0.25	0.6666667	0.3333333	0.3333333	0	0.4285714
Persephonella_marina_ex_h1	1	1	1	1	0.6666667	1	1	0.5	1	1	1	1	1	1	0.8571429	1	1	1	1	1	0.8571429
Petromyzon_marinus	1	1	1	1	1	1	1	1	0.625	0.2	0.6666667	0.5	0.1111111	0.4444444	0.2857143	0.5	0.6666667	0.3333333	0.3333333	0	0
Phaeodactylibacter_xiamenensis	1	1	1	1	1	1	1	1	1	1	1	1	1	1	0.8571429	0.75	1	1	1	1	1
Phaeodactylum_tricornutum	1	1	1	1	0.6666667	1	1	1	1	0.8	1	1	0.6666667	1	0.8571429	0.75	1	0.3333333	0.3333333	0.6	0.7142857
Phascolarctobacterium_succinatutens_yit_12067	1	1	1	1	1	1	1	1	1	1	1	1	1	1	1	1	1	1	1	1	1
Phormidesmis_priestleyi_ana	1	1	1	1	0.6666667	1	1	1	1	1	1	1	1	1	0.8571429	1	1	1	1	1	1
Phormidium_sp_oscr	1	1	1	1	0.6666667	1	1	1	1	1	1	1	1	1	1	1	0.8571429	1	1	1	1
Phormidium_willei_bdu_130791	1	1	1	1	0.6666667	1	1	1	1	0.8	1	1	1	0.8333333	0.7142857	1	0.8571429	1	1	1	0.8571429
Photorhabdus_laumondii_subsp_laumondii_TTO1	1	1	1	1	1	1	1	1	1	1	1	1	1	1	1	1	1	1	1	1	1
Physcomitrella_patens	1	1	1	1	1	1	1	1	0.875	0.6	1	1	0.6666667	0.6666667	0.8571429	1	1	0.6666667	0.6666667	0.6	0.7142857
Pimelobacter_simplex	1	1	1	1	1	1	1	0.5	1	1	1	1	1	1	1	1	1	1	1	1	1
Pirellula_staleyi_dsm_6068	1	1	1	1	1	1	1	1	1	0.8	1	1	1	1	0.8571429	1	1	1	1	1	1
Planktothricoides_sp_sr001	1	1	1	1	0.6666667	1	1	1	1	1	1	1	1	1	1	1	1	1	1	1	1
Planktothrix_agardhii_niva_cya_126_8	1	1	1	1	0.6666667	1	1	1	1	1	1	1	1	0.8333333	0.75	1	1	1	1	1	1
Planococcus_antarcticus_dsm_14505	1	1	1	1	0.6666667	1	1	1	1	1	1	1	1	1	1	1	1	1	1	1	1
Planomicrobium_glaciei	1	1	1	1	0.6666667	1	1	1	1	1	1	1	1	1	1	1	1	1	1	1	1
Plantibacter_sp_leaf1	1	1	1	1	1	1	1	1	1	1	1	1	1	1	1	1	1	1	1	1	1
Plasmodiophora_brassicae	1	1	1	1	0.6666667	0.5	1	1	0.6	0.6	1	0.25	0.2222222	0.5	1	0.25	0.6666667	0.6666667	1	0	0.2857143
Plasmodium_falciparum	1	1	1	1	0	1	1	1	0.4	0	0.3333333	0	0	0.1428571	0	0	0.1666667	0.3333333	0.3333333	0	0
Pleurocapsa_sp_pcc_7327	1	1	1	1	0.6666667	1	1	1	1	1	1	1	1	1	0.8571429	1	1	1	1	1	1
Pontibacillus_chungwhensis_bh030062	1	1	1	1	0.6666667	1	1	1	1	1	1	1	1	1	1	1	1	1	1	1	1
Pontibacillus_marinus_bh030004_dsm_16465	1	1	1	1	1	1	1	1	1	1	1	1	1	1	1	1	0.8571429	1	1	1	1
Porphyromonas_gingivalis_w83	1	0	1	1	1	0.5	0	1	0.4	0.6	0.8333333	0.25	0.2222222	1	0.75	0.25	0.6666667	0.3333333	0.6666667	0.2	1
Pragia_fontium_24613	1	1	1	1	1	1	1	1	1	1	1	1	1	1	1	1	1	1	1	0.8	1
Prevotella_intermedia_17	1	1	1	1	1	0	0	0.5	0.6	0.6	0.6666667	0.25	0.1111111	1	0.5714286	0.25	1	0.3333333	0.3333333	0.6	0.8571429
Prochlorococcus_marinus_subsp_marinus_str_ccmp1375	1	1	1	1	0.6666667	1	1	1	1	1	1	1	1	1	1	1	1	1	1	1	1
Prochlorococcus_sp_mit_0601	1	1	1	1	0.6666667	1	1	0.5	1	1	1	1	1	1	1	1	1	1	1	1	1
Propionibacterium_acidifaciens_f0233	1	1	1	1	1	1	1	1	1	1	1	1	1	1	1	1	1	1	0.6666667	0.8	1
Propionibacterium_acnes_kpa171202	1	1	1	1	1	1	0	0.5	1	1	1	0.75	1	1	0.75	0.5	0.6666667	0.6666667	0.6666667	0.8	1
Propionispora_sp_2_2_37	1	1	1	1	1	1	1	1	1	1	1	1	1	1	1	1	1	1	1	1	1
Prosthecochloris_aestuarii_dsm_271	1	1	1	1	0.3333333	1	1	1	1	1	1	1	1	1	1	1	0.8571429	1	1	1	1
Proteus_mirabilis_hi4320	1	1	1	1	1	1	1	1	1	1	1	1	1	1	1	1	1	1	1	1	1
Providencia_stuartii_MRSN_2154	1	1	1	1	1	1	1	1	1	1	1	1	1	1	1	1	1	1	1	1	1
Pseudanabaena_biceps_pcc_7429	1	1	1	1	0.6666667	1	1	1	1	1	1	1	1	1	0.8571429	1	1	1	1	1	1
Pseudanabaena_sp_pcc_7367	1	1	1	1	0.6666667	1	1	1	1	1	1	1	0.8888889	1	0.75	1	0.8571429	1	1	1	1
Pseudoglutamicibacter_albus_dnf00011	1	1	1	1	0.6666667	1	1	0.5	1	0.8	1	1	0.8888889	1	0.8571429	1	1	0.6666667	0.6666667	1	0.5714286
Pseudomonas_aeruginosa_mpao1_p2	1	1	1	1	1	1	1	1	1	1	1	1	1	1	1	1	1	1	1	1	1
Pseudonocardia_dioxanivorans_cb1190	1	1	1	1	1	1	1	1	1	1	1	1	1	1	1	1	1	1	1	1	1
Pseudoramibacter_alactolyticus_atcc_23263	1	1	1	1	1	1	1	0.5	1	1	1	1	1	1	1	1	0.8571429	1	1	1	1
Pseudothermotoga_lettingae_tmo	1	1	1	1	0.6666667	1	1	1	1	0.8	1	0.25	0.3333333	1	0.8571429	0.5	0.6666667	0.3333333	0.6666667	0.2	0
Psychrobacillus_sp_fjat_21963	1	1	1	1	1	1	1	1	1	1	1	1	1	1	1	1	1	1	1	1	1
Pyramidobacter_piscolens_w5455	1	1	1	1	0.6666667	1	1	1	1	0.8	0.5	0.25	1	1	0.8571429	0.25	0.6666667	1	1	0.4	1
Pyrinomonas_methylaliphatogenes	1	1	1	1	1	1	1	1	1	1	1	1	0.8888889	1	1	1	1	1	1	1	1
Pyrobaculum_aerophilum_str_im2	1	1	1	1	0.6666667	1	1	1	1	0.8	0.5	1	1	0.8888889	0.8571429	1	1	0.6666667	1	1	0.8571429
Pyrococcus_horikoshii_ot3	1	1	1	1	0.6666667	0.5	1	0.5	0.625	1	0.5	0	0.3333333	0.8888889	1	0.75	0.3333333	0.3333333	0.3333333	0.4	0
Ralstonia_solanacearum_gmi1000	1	1	1	1	1	1	1	0.5	1	1	1	1	1	1	1	1	1	1	1	1	1
Raoultella_ornithinolytica_B6	1	1	1	1	1	1	1	1	1	1	1	1	1	1	1	1	1	1	1	1	1
Raphidiopsis_brookii_d9	1	1	1	1	0.6666667	1	1	1	1	1	1	1	1	1	1	1	1	1	1	1	1
Rathayibacter_tanaceti	1	1	1	1	1	1	1	1	1	1	1	0.5	0.8888889	1	1	0.75	0.6	0.6666667	1	1	0.8571429
Reticulomyxa_filosa	1	1	1	1	0.6666667	1	1	0.5	0.6	0.2	1	0.25	0	0.4444444	0.5714286	0.25	0.3333333	0.3333333	0.3333333	0	0
Rhizobium_leguminosarum_bv_viciae_3841	1	1	1	1	1	1	1	0.5	1	1	1	1	1	1	1	1	1	1	1	1	1
Rhodobacter_sphaeroides_2_4_1	1	1	1	1	1	1	1	1	1	0.8	1	1	1	1	1	1	1	1	1	1	1
Rhodococcus_enclensis	1	1	1	1	1	1	1	1	1	1	1	1	1	1	1	1	1	1	1	1	1
Rhodoluna_lacicola	1	1	1	1	1	1	1	1	1	1	1	1	1	1	1	1	1	1	1	1	1
Rhodopirellula_baltica_sh_1	1	1	1	1	1	1	1	1	1	0.8	1	1	1	0.8333333	1	1	1	0.6666667	1	1	1
Rhodopirellula_sp_swk7	1	1	1	1	1	1	1	1	1	0.8	1	1	1	0.8333333	1	1	1	1	1	0.8	1
Rhodospirillum_rubrum_atcc_11170	1	1	1	1	1	1	1	1	1	1	1	1	1	1	1	1	1	1	1	1	1
Rhodovulum_sp_ph10	1	1	1	1	1	1	1	1	1	1	1	1	1	1	1	1	1	1	1	1	1
Richelia_intracellularis	1	1	1	1	1	1	1	0.5	1	1	1	0.75	1	1	0.75	0.75	0.8	1	1	0.8	1
Rickettsia_prowazekii_str_madrid_e	0	1	1	1	0	0	1	0.5	0.2	0.8	0.5	0.25	0.1111111	1	0.5714286	0.25	0.4	0.6666667	1	0.2	0.1428571
Rivularia_sp_pcc_7116	1	1	1	1	1	1	1	1	1	1	1	1	1	1	0.75	1	1	1	1	1	1
Roseburia_faecis	1	1	1	1	1	1	1	1	1	1	1	1	1	1	1	1	1	1	1	1	1
Roseiflexus_castenholzii_dsm_13941	1	1	1	1	1	1	1	1	1	1	1	1	1	1	1	1	1	1	1	1	1
Rubidibacter_lacunae_kordi_51_2	1	1	1	1	0.6666667	1	1	1	1	1	1	1	0.8888889	1	0.75	1	1	1	1	1	1
Rubrobacter_xylanophilus_dsm_9941	1	1	1	1	0.6666667	1	1	0.5	1	1	1	1	1	1	1	1	1	1	1	1	1
Ruminococcus_bicirculans	1	1	1	1	1	1	1	1	1	1	1	1	1	0.8333333	1	1	1	1	1	1	1
Saccharibacillus_sacchari_dsm_19268	1	1	1	1	1	1	1	1	1	1	1	1	1	1	1	1	1	1	1	1	1
Saccharomonospora_azurea_na_128	1	1	1	1	1	1	1	1	1	1	1	1	1	1	1	1	1	1	1	1	1
Saccharomyces_cerevisiae	1	1	1	1	1	1	1	1	1	1	1	1	0.6666667	0.5714286	1	1	1	0.6666667	1	0.6	0.2857143
Salimicrobium_jeotgali	1	1	1	1	1	1	1	1	1	1	1	1	1	1	1	1	1	1	1	1	1
Salinibacter_ruber_dsm_13855	1	1	1	1	1	1	1	0.5	1	1	1	1	1	1	1	1	1	1	1	1	1
Salinicoccus_halodurans	1	1	1	1	0.6666667	1	1	1	1	1	1	1	1	0.8888889	1	1	1	1	1	1	1
Salinicoccus_sediminis	1	1	1	1	0.6666667	1	1	1	1	1	1	1	1	0.8888889	1	1	1	1	1	1	1
Salinispira_pacifica	1	1	1	1	1	1	1	1	0.875	1	1	0.75	1	0.8333333	1	1	1	1	1	0.8	1
Salmonella_bongori_NCTC_12419	1	0	1	1	1	1	1	1	0.875	1	1	0.5	0.5555556	0.8888889	1	0.5	0.6666667	1	1	1	0.8571429
Salmonella_enterica_subsp_enterica_serovar_typhimurium_str_lt2	1	1	1	1	1	1	1	1	1	1	1	1	1	1	1	1	1	1	1	1	1
Salpingoeca_rosetta	1	1	1	1	0.6666667	1	1	0.5	1	0.4	0.6666667	0.5	0.6666667	0.5555556	0.4285714	0.75	0.6666667	0.3333333	0.3333333	0	0.1428571
Sanguibacter_sp_leaf3	1	1	1	1	1	1	1	1	1	1	1	1	0.8888889	1	1	1	1	1	0.6666667	1	1
Scardovia_inopinata_f0304	1	1	1	1	0.3333333	0.5	1	0.5	1	1	1	0.25	0.1111111	1	0.7142857	0.25	0.3333333	1	0.6666667	1	1
Schizosaccharomyces_pombe	1	1	1	1	1	1	1	1	1	1	1	1	0.7777778	0.5714286	1	1	1	0.6666667	1	0.4	0.2857143
Scytonema_hofmannii_pcc_7110	1	1	1	1	1	1	1	1	1	1	1	1	0.8888889	1	0.75	1	1	1	1	1	1
Scytonema_tolypothrichoides_vb_61278	1	1	1	1	1	1	1	1	1	1	1	1	1	1	0.75	1	1	1	1	1	1
Sebaldella_termitidis_atcc_33386	1	1	1	1	0.6666667	1	1	1	1	1	1	1	1	1	1	1	1	1	1	1	1
Sediminispirochaeta_smaragdinae	1	1	1	1	1	1	1	1	1	0.8	1	1	1	0.8333333	1	1	1	1	1	1	1
Segniliparus_rugosus_atcc_baa_974	1	1	1	1	1	1	1	1	1	1	1	1	1	1	1	1	1	1	1	1	1
Selaginella_moellendorffii	1	1	1	1	1	1	1	1	1	0.8	1	1	0.6666667	0.8333333	1	1	1	0.6666667	0.6666667	1	0.8571429
Selenomonas_artemidis_f0399	1	1	1	1	1	1	1	1	1	1	1	1	0.2222222	1	1	1	1	1	1	1	1
Selenomonas_flueggei_atcc_43531	1	1	1	1	1	1	1	0.5	1	1	1	1	1	1	1	1	1	1	1	1	1
Selenomonas_infelix_atcc_43532	1	1	1	1	1	1	1	0.5	1	1	1	1	1	1	1	1	1	1	1	0.8	1
Selenomonas_noxia_atcc_43541	1	1	1	1	1	1	1	0.5	1	1	1	1	1	1	1	1	1	1	1	1	1
Selenomonas_ruminantium_subsp_lactilytica_tam6421	1	1	1	1	1	1	1	0.5	1	1	1	1	1	1	1	1	1	1	1	1	1
Selenomonas_sputigena_atcc_35185	1	1	1	1	1	1	1	0.5	1	1	1	1	1	1	1	1	1	1	1	1	1
Serinicoccus_chungangensis	1	1	1	1	1	1	1	0.5	1	1	1	1	1	0.8888889	1	1	1	1	1	1	1
Serratia_marcescens_subsp_marcescens_ATCC_13880	1	1	1	1	1	1	1	1	1	1	1	1	1	1	1	1	1	1	1	1	1
Shewanella_oneidensis_mr_1 (Alteromonadales)	1	1	1	1	1	1	1	1	1	1	1	1	1	1	1	1	1	1	1	1	1
Shigella_boydii_Sb227	1	1	1	1	1	1	1	1	1	1	1	1	1	1	1	1	1	1	1	1	1
Shigella_dysenteriae_sd197 (Escherichia_coli_group_E/Shigella)	1	1	1	1	1	1	1	1	1	1	1	1	1	1	1	1	1	1	1	1	1
Shigella_flexneri_2a_301	1	1	1	1	1	1	1	1	1	1	1	1	1	1	1	1	1	1	1	1	1
Shigella_sonnei_Ss046	1	1	1	1	1	1	1	1	1	1	1	1	1	1	1	1	1	1	1	1	1
Shimwellia_blattae_DSM_4481	1	1	1	1	1	1	1	1	1	1	1	1	1	1	1	1	1	1	1	1	1
Singulisphaera_acidiphila_dsm_18658	1	1	1	1	0.6666667	1	1	1	1	0.8	1	1	1	1	0.8571429	1	1	1	1	1	1
Sinorhizobium_meliloti_1021	1	1	1	1	1	1	1	1	1	1	1	1	1	1	1	1	1	1	1	1	1
Smithella_sp_sc_k08d17	1	0	1	0	0.6666667	1	1	1	0.625	0.6	1	1	0.4444444	0.8333333	0.75	0.25	1	0.6666667	0.6666667	0.2	0.1428571
Sneathia_amnii	0	0	1	0	0.6666667	0.5	1	1	0.2	0.6	0.3333333	0	0.1111111	1	0.7142857	0	0.2	0.3333333	0.3333333	0	0
Sodalis_glossinidius_morsitans	1	1	1	1	1	1	1	1	0.875	1	1	1	1	1	1	1	1	1	1	1	1
Solibacillus_silvestris	1	1	1	1	1	1	1	1	1	1	1	1	1	1	1	1	1	1	1	1	1
Solobacterium_moorei_f0204	0.5	1	1	1	0.6666667	0.5	1	1	0.4	1	1	0	0.2222222	0.5555556	0.8571429	0	0.1666667	0.6666667	0.6666667	0	0
Sphaerobacter_thermophilus_dsm_20745	1	1	1	1	0.6666667	1	1	0.5	1	1	1	1	1	0.8888889	1	1	1	1	1	1	1
Sphaerochaeta_globosa_str_Buddy	1	1	1	1	1	1	1	1	1	1	1	1	1	0.8333333	1	1	0.8571429	1	1	0.6	1
Sphaerochaeta_pleomorpha_str_grapes	1	1	1	1	1	1	1	1	1	1	1	1	1	0.8333333	1	1	0.8571429	1	1	1	1
Sphaeroforma_arctica_jp610	1	1	1	1	1	1	1	1	0.8	1	1	1	0.4444444	0.6666667	1	1	1	0.6666667	1	0.4	0.2857143
Sphingobacterium_sp_pm2_p1_29	1	1	1	1	1	1	1	1	0.875	1	1	1	1	1	1	1	1	1	1	1	1
Spirochaeta_africana	1	1	1	1	1	1	1	1	1	1	1	1	1	0.8333333	1	1	1	1	1	1	1
Spirochaeta_lutea	1	1	1	1	1	1	1	1	0.8	0.8	1	1	1	0.8333333	0.8571429	1	0.8571429	0.6666667	1	1	0.8571429
Spirochaeta_sp_jc202	1	1	1	1	1	1	1	1	0.75	0.8	1	1	1	0.8333333	0.8571429	1	1	1	1	0.8	0.8571429
Spiroplasma_cantharicola	0	0	1	1	0	0.5	0	1	0	0	0.5	0	0.1111111	0.1111111	0.1428571	0	0.1666667	0	0	0	0
Spiroplasma_chrysopicola_df_1	0	0	1	1	0.3333333	0.5	0	1	0.2	0	0.5	0	0.1111111	0.1111111	0.1428571	0	0.1666667	0	0	0	0
Spiroplasma_diminutum_cuas_1	0	0	1	1	0	0	0	1	0	0	0.5	0	0.1111111	0.1111111	0	0	0.1428571	0	0	0	0
Spiroplasma_eriocheiris	0	0	1	1	0.3333333	0.5	0	1	0.2	0.2	0.5	0.25	0.1111111	0.1111111	0.1428571	0	0.4	0	0	0	0
Spiroplasma_helicoides	0	0	1	1	0.3333333	0.5	0	1	0	0	0.5	0	0.1111111	0.1111111	0.1428571	0	0.1666667	0	0	0	0
Spiroplasma_litorale	0	1	1	0	0	0	0	1	0.6	0	0.5	0	0.1111111	0.1111111	0	0	0.2	0	0	0	0
Spiroplasma_melliferum_kc3	0	0	1	1	0.3333333	0.5	0	1	0.2	0	0.5	0	0.1111111	0.1111111	0.1428571	0	0.1428571	0	0	0	0
Spiroplasma_mirum_atcc_29335	0	0	1	1	0	0.5	0	1	0.2	0	0.5	0.25	0.1111111	0.1111111	0	0	0.2857143	0	0	0	0
Spiroplasma_taiwanense_ct_1	0	0	1	1	0	0.5	0	1	0	0	0.5	0	0.1111111	0.1111111	0	0	0.1666667	0	0	0	0
Spiroplasma_turonicum	0	1	1	0	0.3333333	0.5	0	1	0.6	0	0.5	0	0.1111111	0.2222222	0	0	0.2	0	0	0	0
Sporolactobacillus_inulinus_casd	1	1	1	1	0.6666667	1	1	1	1	1	1	1	1	1	1	1	1	1	1	1	1
Sporolactobacillus_laevolacticus_dsm_442	1	1	1	1	0.6666667	1	1	1	1	1	1	1	1	1	1	1	1	1	1	1	1
Sporomusa_ovata_dsm_2662	1	1	1	1	1	1	1	1	1	1	1	1	1	1	1	1	1	1	1	1	1
Sporomusa_sp_an4	1	1	1	1	1	1	1	1	1	1	1	1	1	1	1	1	1	1	1	1	1
Sporosarcina_psychrophila	1	1	1	1	0.6666667	1	1	1	1	1	1	1	1	1	1	1	1	1	1	1	1
Stackebrandtia_nassauensis_dsm_44728	1	1	1	1	1	1	1	1	1	1	1	1	1	1	1	1	1	1	1	1	1
Stanieria_cyanosphaera_pcc_7437	1	1	1	1	1	1	1	1	1	1	1	1	1	1	0.75	1	1	1	1	1	1
Staphylococcus_aureus_subsp_aureus_n315	1	1	1	1	0.6666667	1	1	1	1	1	1	1	1	0.8888889	1	1	1	1	1	1	1
Staphylococcus_caprae_m23864_w1	1	1	1	1	0.6666667	1	1	1	1	1	1	1	1	0.8888889	1	1	1	1	1	1	1
Staphylococcus_carnosus	1	1	1	1	0.6666667	1	1	1	1	1	1	1	1	0.8888889	1	1	1	1	1	1	1
Staphylothermus_marinus_f1	1	1	1	1	0.6666667	0.5	1	0.5	0.4	0.2	0.6666667	0	0.1111111	0.2222222	0.2857143	0	0.3333333	0.3333333	0.3333333	0.2	0.1428571
Stenotrophomonas_maltophilia_k279a	1	1	1	1	1	1	1	1	1	1	1	1	1	1	1	1	1	1	1	1	1
Stentor_coeruleus	1	1	1	1	1	0.5	1	1	0.2	0	1	0.25	0	0.3333333	0.4285714	0.5	0.6666667	1	0.3333333	0	0.2857143
Strawberry_lethal_yellows_phytoplasma_cpa_str_nzsb11	0	0	1	1	0	0	0	0.5	0	0	0.3333333	0	0.1111111	0	0	0	0.1428571	0	0	0	0
Streptobacillus_moniliformis_dsm_12112	0	1	1	0	0.6666667	0.5	1	1	0.4	0.6	0.5	0	0.1111111	1	0.5714286	0	0.2	0.3333333	0.3333333	0	0
Streptococcus_constellatus	1	1	1	1	0.3333333	0.5	1	1	0.6	1	1	0.5	0.2222222	0.6666667	0.8571429	0.25	0.5	1	1	0.2	1
Streptococcus_criceti_hs_6	1	1	1	1	1	1	1	1	1	1	1	1	1	0.8888889	1	1	1	1	1	1	1
Streptococcus_dysgalactiae_subsp_equisimilis	1	1	1	1	0.6666667	1	1	1	0.6	1	1	0.25	0.1111111	0.6666667	0.75	0.25	0.6666667	1	0.6666667	0.2	1
Streptococcus_gallolyticus_subsp_gallolyticus	1	1	1	1	1	1	1	1	1	1	1	1	1	0.8888889	1	1	1	1	1	1	1
Streptococcus_infantis	1	1	1	1	0.3333333	1	1	1	0.6	1	1	1	0.1111111	0.8888889	1	1	1	1	1	1	1
Streptococcus_macedonicus	1	1	1	1	1	1	1	1	1	1	1	1	1	0.8888889	1	1	1	1	1	1	1
Streptococcus_mutans_ua159	1	1	1	1	1	1	1	1	1	1	1	1	1	0.8888889	1	1	1	1	1	1	1
Streptococcus_parasanguinis	1	1	1	1	0.3333333	1	1	1	0.8	1	1	1	0.1111111	0.8888889	1	1	1	1	1	1	1
Streptococcus_pneumoniae_tigr4	1	1	1	1	0.3333333	1	1	1	0.6	1	1	1	0.1111111	0.8888889	1	0.5	1	1	1	1	1
Streptococcus_porcinus_str_jelinkova_176	1	1	1	1	1	1	1	1	0.6	1	1	0.5	0.1111111	0.6666667	0.7142857	0.25	0.5	1	0.6666667	0.2	0.7142857
Streptococcus_pseudoporcinus_lq_940_04	1	1	1	1	1	1	1	1	0.6	1	1	0.5	0.1111111	0.6666667	0.7142857	0.25	0.5	1	0.6666667	0.2	0.7142857
Streptococcus_pyogenes	0	1	1	1	0.6666667	1	1	1	0.6	0	1	0.25	0.1111111	0.3333333	0.2857143	0.25	0.3333333	1	0.6666667	0.2	1
Streptomyces_aureofaciens	1	1	1	1	1	1	1	1	1	1	1	1	1	1	1	1	1	1	1	1	1
Streptomyces_chattanoogensis	1	1	1	1	1	1	1	1	1	1	1	1	1	1	1	1	1	1	1	1	1
Streptomyces_coelicolor_a3_2	1	1	1	1	1	1	1	1	1	1	1	1	1	1	1	1	1	1	1	1	1
Streptomyces_thermoautotrophicus	1	1	1	1	1	1	1	1	1	1	1	1	1	1	1	1	1	0.6666667	1	0.8	0.8571429
Strongylocentrotus_purpuratus	1	1	1	1	0.6666667	1	1	1	1	0.2	1	0.25	0.1111111	0.4444444	0.4285714	0.25	0.4	1	0.3333333	0	0
Subdoligranulum_variabile_dsm_15176	1	1	1	1	1	1	1	1	1	1	1	1	1	1	1	1	1	1	1	0.6	0.8571429
Sulfobacillus_acidophilus_dsm_10332	1	1	1	1	0.6666667	1	1	1	1	1	1	1	1	1	1	1	1	1	1	1	1
Sulfolobus_solfataricus_p2	1	1	1	1	0.6666667	1	1	1	1	1	1	0.75	1	1	1	0.75	0.8	0.6666667	1	1	0.7142857
Sulfuricella_sp_t08	1	1	1	1	1	1	1	1	1	1	1	1	1	1	1	1	1	1	1	1	1
Sulfurihydrogenibium_yellowstonense_ss_5	0	1	1	1	0.6666667	1	1	0.5	0.8	1	0.6666667	1	1	1	0.75	1	1	1	1	1	0.8571429
Sulfurimonas_sp_ast_10	1	1	1	1	0.6666667	1	1	1	1	1	1	1	1	1	1	1	1	1	1	1	1
Sulfurospirillum_sp_scadc	1	1	1	1	0.6666667	1	1	0.5	1	1	1	1	1	1	1	1	1	1	1	1	1
Sulfurovum_riftiae	1	1	1	1	0.6666667	1	1	1	1	1	1	1	1	1	1	1	1	1	1	1	1
Sutterella_parvirubra_yit_11816	0.5	1	1	1	0.6666667	1	1	0.5	1	0.2	0.3333333	0.25	0.3333333	0.4444444	0.25	0.75	0.6666667	0.6666667	1	0.2	0.8571429
Symbiobacterium_thermophilum_iam_14863	1	1	1	1	0.6666667	1	1	1	1	1	1	1	1	1	1	1	1	1	1	1	1
Synechococcus_elongatus_pcc_7942	1	1	1	1	0.6666667	1	1	1	1	1	1	1	1	1	1	1	0.8571429	1	1	1	1
Synechococcus_sp_wh_8103	1	1	1	1	0.6666667	1	1	1	1	1	1	1	1	1	1	1	1	1	1	1	1
Synechocystis_sp_pcc_6803	1	1	1	1	0.6666667	1	1	1	1	1	1	1	1	1	0.75	1	1	1	1	1	1
Synergistes_jonesii	1	1	1	1	1	1	1	0.5	1	1	1	1	1	1	1	1	1	0.6666667	0.6666667	0.4	0.4285714
Syntrophaceticus_schinkii	1	0	1	1	0.6666667	1	1	0.5	0.75	1	1	1	0.7777778	1	0.75	1	1	0.6666667	1	0.8	0.7142857
Syntrophobotulus_glycolicus_dsm_8271	1	1	1	1	0.6666667	1	1	1	1	1	1	1	1	1	1	1	0.8571429	1	1	1	1
Syntrophomonas_zehnderi_ol_4	1	1	1	1	0.6666667	1	1	1	1	1	1	1	1	1	1	1	1	1	1	1	1
Syntrophothermus_lipocalidus_dsm_12680	1	1	1	1	0.6666667	1	1	1	1	0.8	1	1	1	1	0.75	1	1	1	1	1	1
Tatumella_citrea_ATCC_39140	1	1	1	1	1	1	1	1	1	1	1	1	1	1	1	1	1	1	1	1	1
Tepidanaerobacter_acetatoxydans_re1	1	0	1	1	1	1	1	0.5	0.5	1	1	1	1	1	0.8571429	1	1	1	1	1	1
Tepidibacillus_decaturensis	1	1	1	1	0.6666667	1	1	1	1	1	1	1	1	1	1	1	1	1	1	1	1
Tepidiphilus_thermophilus	1	1	1	1	1	1	1	0.5	1	1	1	1	1	1	1	1	1	1	1	1	1
Terribacillus_aidingensis	1	1	1	1	0.6666667	1	1	1	1	1	1	1	1	1	1	1	1	1	1	1	1
Terriglobus_roseus_dsm_18391	1	1	1	1	1	1	1	1	1	1	1	1	1	1	1	1	1	1	1	1	1
Terriglobus_saanensis_sp1pr4	1	1	1	1	1	1	1	1	1	1	1	1	1	1	1	1	1	1	1	1	1
Tessaracoccus_lapidicaptus	1	1	1	1	1	1	1	1	1	1	1	1	1	1	1	1	1	1	1	1	0.8571429
Tetragenococcus_halophilus_nbrc_12172	1	1	1	1	1	1	1	1	1	1	1	0.5	0.2222222	1	1	0.5	0.5	1	1	0.2	1
Tetragenococcus_muriaticus_3mr10_3	1	1	1	1	1	1	1	1	1	1	1	0.5	0.2222222	1	1	0.5	0.5	1	1	0.2	0.7142857
Thauera_phenylacetica_b4p	1	1	1	1	1	1	1	1	1	1	1	1	1	1	1	1	1	1	1	1	1
Thaumarchaeota_archaeon_n4	1	1	1	1	0.6666667	0.5	1	1	1	1	1	1	1	1	0.75	1	1	1	1	1	0.5714286
Thecamonas_trahens_atcc_50062 (Apusomonadida/Breviatea)	1	1	1	1	0.6666667	1	1	1	0.2	0.2	1	0.5	0.4444444	0.5555556	0.5714286	0.5	0.6666667	0.3333333	0.3333333	0	0
Thermacetogenium_phaeum_dsm_12270	1	1	1	1	0.6666667	1	1	1	1	1	1	1	1	1	0.75	1	1	1	1	1	1
Thermaerobacter_subterraneus_dsm_13965	1	1	1	1	0.6666667	1	1	1	1	0.8	1	1	0.7777778	1	1	1	1	1	1	1	1
Thermanaerothrix_daxensis	1	1	1	1	1	1	1	1	1	1	1	1	1	1	1	1	1	1	1	1	1
Thermanaerovibrio_acidaminovorans_dsm_6589	1	1	1	1	0.3333333	1	1	1	1	1	1	1	1	0.8888889	1	1	1	1	1	0.4	1
Thermoactinomyces_sp_cdf	1	1	1	1	0.6666667	1	1	1	1	1	1	1	1	1	1	1	1	1	1	1	1
Thermoactinomyces_vulgaris	1	1	1	1	0.6666667	1	1	1	1	1	1	1	1	1	1	1	1	1	1	1	1
Thermoanaerobacter_brockii_subsp_finnii_ako_1	1	1	1	1	0.6666667	1	1	1	1	1	1	1	1	1	1	1	1	1	1	1	1
Thermoanaerobacter_ethanolicus_jw_200	1	1	1	1	0.6666667	1	1	1	1	1	1	1	1	1	1	1	1	1	1	1	1
Thermoanaerobacter_italicus_ab9	1	1	1	1	0.6666667	1	1	1	1	1	1	1	1	1	1	1	1	1	1	1	1
Thermoanaerobacter_kivui	1	1	1	1	0.6666667	1	1	1	1	1	1	1	1	1	1	1	1	1	1	1	1
Thermoanaerobacter_pseudethanolicus_atcc_33223	1	1	1	1	0.6666667	1	1	1	1	1	1	1	1	1	1	1	1	1	1	1	1
Thermoanaerobacter_siderophilus_sr4	1	1	1	1	0.6666667	1	1	1	1	1	1	1	1	1	1	1	1	1	1	1	1
Thermoanaerobacter_thermohydrosulfuricus_wc1	1	1	1	1	0.6666667	1	1	1	1	1	1	1	1	1	1	1	1	1	1	1	1
Thermoanaerobacter_wiegelii_rt8_b1	1	1	1	1	0.6666667	1	1	1	1	1	1	1	1	1	1	1	1	1	1	1	1
Thermoanaerobacterium_aotearoense_scut27	1	1	1	1	0.6666667	1	1	1	1	1	1	1	1	1	1	1	1	1	1	1	1
Thermoanaerobacterium_saccharolyticum_jw_sl_ys485	1	1	1	1	0.6666667	1	1	1	1	1	1	1	1	1	1	1	1	1	1	1	1
Thermoanaerobacterium_xylanolyticum_lx_11	1	1	1	1	0.6666667	1	1	1	1	1	1	1	1	1	1	1	1	1	1	1	1
Thermoanaerobaculum_aquaticum	1	1	1	1	1	0.5	1	1	0.6	0.4	1	0.25	0.8888889	0.5	0.5714286	0.75	1	1	1	1	1
Thermobacillus_composti_kwc4	1	1	1	1	1	1	1	1	1	1	1	1	1	1	1	1	1	1	1	1	1
Thermobifida_cellulosilytica_tb100	1	1	1	1	1	1	1	1	1	1	1	1	1	1	1	1	1	1	1	1	1
Thermobispora_bispora_dsm_43833	1	1	1	1	1	1	1	1	1	1	1	1	1	1	0.8571429	1	1	1	1	1	1
Thermococcus_kodakarensis_kod1	1	1	1	1	0.6666667	0.5	1	0.5	0.625	1	1	0	1	0.8888889	1	0.75	0.3333333	0.6666667	0.6666667	1	1
Thermocrinis_albus_dsm_14484	1	1	1	1	0.6666667	1	1	0.5	1	1	1	1	1	1	0.8571429	1	1	1	1	1	0.8571429
Thermodesulfatator_autotrophicus	0.5	1	1	1	0.6666667	1	1	1	1	0.8	0.5	1	0.8888889	1	0.75	1	1	1	1	1	1
Thermodesulfatator_indicus_dsm_15286	0.5	1	1	1	0.6666667	1	1	1	1	0.8	0.5	1	0.8888889	1	0.75	1	1	1	1	1	1
Thermodesulfobacterium_commune_dsm_2178	0.5	1	1	1	0.6666667	1	1	0.5	1	0.8	0.5	1	1	1	0.7142857	1	1	1	1	1	0.8571429
Thermodesulfobacterium_geofontis_opf15	1	1	1	1	0.6666667	1	1	1	1	0.8	0.5	1	1	1	0.5714286	1	1	1	1	1	1
Thermodesulfobium_narugense_dsm_14796	1	1	1	1	0.6666667	1	1	0.5	1	1	1	1	1	1	0.8571429	1	1	1	1	1	1
Thermodesulfovibrio_yellowstonii_dsm_11347	0.5	1	1	1	0.6666667	1	1	1	1	0.8	1	1	1	1	0.75	1	1	1	1	1	1
Thermofilum_pendens_hrk_5	1	1	1	1	0.6666667	1	1	0.5	0.4	0.2	0.6666667	0	0.1111111	0.3333333	0.2857143	0	0.6666667	0.3333333	0.3333333	0.2	0.1428571
Thermomicrobium_roseum_dsm_5159	1	1	1	1	0.6666667	1	1	0.5	1	1	1	1	1	1	1	1	1	1	1	1	1
Thermomonospora_curvata_dsm_43183	1	1	1	1	1	1	1	1	1	1	1	1	1	1	1	1	1	1	1	1	1
Thermoplasma_acidophilum_dsm_1728	1	1	1	1	0.6666667	1	1	0.5	1	1	1	0.25	0.2222222	0.6666667	1	0.25	0.6666667	0.6666667	1	0.6	0.7142857
Thermoproteus_tenax_kra_1	1	1	1	1	0.6666667	1	1	1	1	0.8	0.5	1	1	0.8888889	0.8571429	1	1	0.6666667	1	1	0.8571429
Thermosediminibacter_oceani_dsm_16646	1	1	1	1	0.6666667	1	1	1	0.6	0.6	1	0.25	0.3333333	1	1	0.25	0.6666667	1	0.6666667	0.2	1
Thermosinus_carboxydivorans_nor1	1	1	1	1	0.6666667	1	1	1	1	1	1	1	1	1	0.8571429	1	1	1	1	1	0.8571429
Thermosipho_melanesiensis_bi429	1	1	1	1	0.6666667	0.5	1	1	0.4	0.8	1	0.25	0.3333333	1	0.75	0.25	0.6666667	0.3333333	0.6666667	0.2	0.1428571
Thermosulfidibacter_takaii_abi70s6	0.5	1	1	1	0.6666667	1	1	0.5	1	0.8	1	1	1	1	0.75	1	1	1	1	1	0.8571429
Thermosulfurimonas_dismutans	0.5	1	1	1	0.6666667	1	1	1	1	0.8	0.5	1	1	1	0.75	1	1	0.6666667	1	1	1
Thermosynechococcus_elongatus_bp_1	1	1	1	1	0.6666667	1	1	1	1	1	1	1	1	1	0.8571429	1	0.8571429	1	1	1	1
Thermosynechococcus_sp_nk55a	1	1	1	1	0.6666667	1	1	1	1	1	1	1	1	1	0.8571429	1	0.8571429	1	1	1	1
Thermotalea_metallivorans	1	1	1	1	0.6666667	1	1	1	1	0.6	1	0.25	1	1	0.75	0.5	0.6666667	1	0.6666667	0.2	1
Thermotoga_maritima_msb8	1	1	1	1	0.6666667	1	1	0.5	0.875	1	1	1	1	1	1	1	1	1	1	1	1
Thermotoga_sp_rq7	1	1	1	1	0.6666667	1	1	0.5	1	1	1	1	1	1	1	1	1	1	1	1	1
Thermovenabulum_gondwanense	1	1	1	1	0.6666667	1	1	0.5	1	1	1	1	1	1	0.8571429	1	1	1	1	0.4	1
Thermovirga_lienii_dsm_17291	1	1	1	1	0.6666667	1	1	0.5	1	1	1	1	1	1	1	1	1	1	1	1	1
Thermus_sp_nmx2_a1	1	1	1	1	0.6666667	1	1	1	1	1	1	1	1	1	1	1	1	1	1	1	1
Thermus_thermophilus_hb8	1	1	1	1	0.6666667	1	1	1	1	1	1	1	1	1	1	1	1	1	1	1	1
Tissierellia_bacterium_s5_a11	0.5	1	1	1	1	1	1	1	1	1	1	0.25	0.3333333	1	1	0.5	0.6666667	0.6666667	1	0	0.1428571
Tolypothrix_bouteillei_vb521301	1	1	1	1	1	1	1	1	0.8	1	1	1	0.8888889	1	0.75	1	1	1	1	1	1
Tolypothrix_campylonemoides_vb511288	1	1	1	1	1	1	1	1	1	1	1	1	1	1	0.75	1	1	1	1	1	1
Treponema_brennaborense	1	1	1	1	1	1	1	1	1	1	1	1	1	0.8333333	1	1	0.8571429	1	1	1	1
Treponema_denticola	1	0	1	1	0.6666667	1	0	1	0.375	0.2	0.6666667	0	0.3333333	0.3333333	0.2857143	0	0.3333333	0.6666667	0.6666667	0.2	1
Treponema_lecithinolyticum	1	1	1	1	1	1	1	1	0.4	1	1	0	0	0.6666667	0.8571429	0.25	0.3333333	0.6666667	0.6666667	0.2	0.7142857
Treponema_maltophilum	1	1	1	1	1	1	1	1	0.625	1	1	1	1	0.8333333	0.8571429	1	0.8571429	1	1	0.2	1
Treponema_medium	1	0	1	1	0.6666667	0.5	1	1	0.25	0.2	0.5	0	0.2222222	0.3333333	0.1428571	0	0.1666667	1	0.6666667	0	1
Treponema_paraluiscuniculi_Cuniculi_A	0.5	0	1	1	0.3333333	1	0	1	0	0	0.5	0	0.1111111	0.1111111	0	0	0.1666667	0	0.3333333	0	0
Treponema_pedis	1	0	1	1	0.6666667	0.5	0	1	0.25	0.2	0.6666667	0	0.3333333	0.3333333	0.2857143	0	0.3333333	0.6666667	0.6666667	0.2	1
Treponema_phagedenis	1	0	1	1	0.3333333	1	1	1	0.25	0.8	0.6666667	0.25	0.2222222	0.5555556	0.8571429	0	0.4	0.6666667	1	0.2	0.2857143
Treponema_primitia_ZAS-2	1	1	1	1	1	1	1	1	1	1	1	1	1	0.8333333	1	1	1	1	1	1	1
Treponema_saccharophilum	1	1	1	1	1	1	1	1	1	1	1	1	1	0.8333333	1	1	0.8571429	1	1	1	1
Treponema_sp_jc4	1	1	1	1	1	1	1	1	1	1	1	1	1	0.8333333	1	1	0.8571429	1	1	1	1
Treponema_succinifaciens	1	1	1	1	1	1	1	1	1	1	1	1	1	0.8333333	1	1	0.8571429	1	1	0.2	1
Treponema_vincentii	1	0	1	1	0.6666667	0.5	1	1	0.25	0.2	0.5	0	0.2222222	0.3333333	0.1428571	0	0.1666667	1	0.6666667	0	1
Trichococcus_ilyis	1	1	1	1	1	1	1	1	1	1	1	1	1	0.8888889	1	1	1	1	1	1	1
Trichodesmium_erythraeum_ims101	1	1	1	1	0.6666667	1	1	1	1	1	1	1	1	1	0.8571429	1	0.8571429	1	1	1	1
Tropheryma_whipplei_str_twist	0	1	1	1	0	1	1	1	0.4	1	0.3333333	1	0.1111111	0.6666667	0.8571429	0.25	1	1	0.6666667	0.2	1
Truepera_radiovictrix_dsm_17093	1	1	1	1	0.6666667	1	1	1	1	1	1	1	1	1	1	1	1	1	1	1	1
Trueperella_bernardiae	1	1	1	1	1	1	1	1	1	1	1	1	1	1	1	1	1	1	1	1	1
Trypanosoma_brucei	0	1	1	0	0.3333333	0	1	1	0.4	0.2	1	0.25	0.1111111	0.2222222	0.5714286	0.25	0.6666667	0.3333333	0.3333333	0	0
Tumebacillus_flagellatus	1	1	1	1	0.6666667	1	1	1	1	1	1	0.5	1	1	1	0.5	0.6666667	1	1	1	0.8571429
Turicibacter_sanguinis_pc909	1	1	1	1	0.6666667	1	1	1	0.6	0.8	1	0.25	0.3333333	1	0.8571429	0.5	0.4	1	0.6666667	0	1
Turicibacter_sp_hgf1	1	1	1	1	0.6666667	1	1	1	0.6	0.8	1	0.25	0.3333333	1	0.8571429	0.5	0.4	1	0.6666667	0	1
Turneriella_parva_dsm_21527	1	1	1	1	1	1	1	1	1	1	1	1	1	1	1	1	0.8571429	1	1	1	1
Ureaplasma_parvum_serovar_3_str_atcc_700970	0	0	1	0	0	0	0	1	0	0	0.3333333	0	0.1111111	0	0	0	0.1428571	0	0	0	0
Ustilago_maydis	1	1	1	1	1	1	1	1	1	1	1	1	0.5555556	0.6666667	1	1	1	0.3333333	0.3333333	0.2	0.4285714
Vagococcus_lutrae_lbd1	1	1	1	1	0.6666667	1	1	1	0.6	0	1	0.5	0.2222222	0.3333333	0.1428571	0.25	0.5	1	0.6666667	0	1
Varibaculum_cambriense	1	1	1	1	1	1	1	0.5	1	1	1	1	1	1	1	1	1	1	1	0.8	1
Veillonella_atypica	1	1	1	1	0.6666667	1	1	0.5	1	1	1	1	1	1	1	1	1	1	1	1	0.8571429
Veillonella_dispar	1	1	1	1	0.6666667	1	1	0.5	1	1	1	1	0.3333333	1	1	1	1	1	1	1	0.8571429
Veillonella_montpellierensis_dnf00314	1	1	1	1	0.6666667	1	1	0.5	1	1	1	1	0.2222222	1	1	1	1	1	1	1	0.8571429
Veillonella_parvula_atcc_17745	1	1	1	1	0.6666667	1	1	0.5	1	1	1	1	1	1	1	1	1	1	1	1	0.8571429
Veillonella_sp_6_1_27	1	1	1	1	0.6666667	1	1	0.5	1	1	1	1	1	1	1	1	1	1	1	1	0.8571429
Veillonellaceae_bacterium_dnf00751	1	1	1	0	1	1	1	0.5	1	1	0.6666667	1	0.2222222	1	1	1	1	1	1	1	1
Verrucomicrobium_spinosum	1	1	1	1	0.6666667	1	1	1	1	1	1	1	0.8888889	1	1	1	1	1	1	1	1
Vibrio_cholerae_o1_biovar_el_tor_str_n16961	1	1	1	1	1	1	1	1	1	1	1	1	1	1	1	1	1	1	1	1	1
Vibrio_fischeri_es114	1	1	1	1	1	1	1	1	1	1	1	1	1	1	1	1	1	1	1	1	1
Virgibacillus_pantothenticus	1	1	1	1	0.6666667	1	1	1	1	1	1	1	1	1	1	1	1	1	1	1	1
Virgibacillus_soli	1	1	1	1	1	1	1	1	1	1	1	1	1	1	1	1	1	1	1	1	1
Viridibacillus_arvi	1	1	1	1	0.6666667	1	1	1	1	1	1	1	1	1	1	1	1	1	1	1	1
Vitis_vinifera	1	1	1	1	1	1	1	1	1	0.8	1	1	0.8888889	0.6666667	0.8571429	0.75	1	1	0.6666667	0.8	0.7142857
Vulcanisaeta_moutnovskia_768_28	1	1	1	1	0.6666667	1	1	0.5	1	1	1	1	0.2222222	0.8888889	1	1	1	0.6666667	1	1	0.8571429
Weissella_halotolerans_dsm_20190	0	1	1	1	0.6666667	0.5	1	1	0.6	0	0.6666667	0.25	0.2222222	0.2222222	0.2857143	0	0.3333333	1	1	0	1
Weissella_kandleri	0	1	1	1	0.6666667	0.5	1	1	0.6	0	0.5	0.25	0.2222222	0.2222222	0.1428571	0	0.3333333	0.3333333	0.6666667	0	0
Weissella_koreensis_kacc_15510	0	1	1	1	0.6666667	0.5	1	1	0.6	0	0.5	0.25	0.2222222	0.2222222	0.1428571	0	0.3333333	0.3333333	0.6666667	0	0
Weissella_minor	0	1	1	1	0.6666667	0.5	1	1	0.6	0.8	0.6666667	0.5	0.2222222	0.8888889	0.8571429	0.25	0.5	1	1	0.2	1
Wolbachia_endosymbiont_of_Drosophila_melanogaster	0	1	1	1	0	0.5	1	0.5	0.6	0.6	0.5	0	0.1111111	1	0.7142857	0	0.1666667	0.3333333	0.3333333	0	0
Wolinella_succinogenes_dsm_1740	1	1	1	1	0.6666667	1	1	1	1	1	1	1	1	1	1	1	1	1	1	1	1
Xanthomonas_campestris_pv_campestris_str_atcc_33913	1	1	1	1	1	1	1	1	1	1	1	1	1	1	1	1	1	1	1	1	1
Xenococcus_sp_pcc_7305	1	1	1	1	0.6666667	1	1	1	1	1	1	1	0.8888889	1	0.8571429	1	1	1	1	1	1
Xenorhabdus_poinarii_G6	1	1	1	1	1	1	1	1	1	1	1	1	1	1	1	1	1	1	1	1	1
Yersinia_enterocolitica_subsp_enterocolitica_8081	1	1	1	1	1	1	1	1	1	1	1	1	1	1	1	1	1	1	1	1	1
Yersinia_pestis_biovar_microtus_str_91001	1	1	1	1	1	1	1	1	1	1	1	1	1	1	1	1	1	1	1	1	1
Yonghaparkia_sp_soil809	1	1	1	1	1	1	1	1	1	1	1	1	1	1	0.8571429	1	1	1	1	1	1
