# Supplementary material for: Bacterial Amino Acid Auxotrophies Enable Energetically Costlier Proteomes
Source: Int J Mol Sci. 2025 Mar 4;26(5):2285. doi: 10.3390/ijms26052285 (PMC11900164; doi:10.3390/ijms26052285)
Supplement: Supplementary file 1 [file ijms-26-02285-s001.zip › Table S2 Enzyme reference database.xlsx]

## Sheet: AA_reference_enzymes
Table S2. Enzyme reference database
List of enzymes involved in AA biosynthesis used as a reference database for enzyme detection in our dataset of bacterial proteomes.
This reference database was assembled by downloading the most complete set of AA biosynthesis enzymes of each genus represented in the KEGG database.
Enzyme code	Enzyme	Enzyme code regex	Pathway	Higher taxonomy	Genus	Organism code and gene name
2.6.1.62	Lysine_2.6	^2\.6\.1\.([1-9][0-9]{0,2}|1000)$	Lysine_2	Enterobacteria	Escherichia	ecv:APECO1_1315
2.5.1.19	Shikimate_1.6	^2\.5\.1\.19$	Shikimate_1	Enterobacteria	Escherichia	ecv:APECO1_20
1.1.1.100	Isoleucine_2.3	^1\.1\.1\.([1-9][0-9]{0,2}|1000)$	Isoleucine_2	Enterobacteria	Escherichia	ecv:APECO1_174
2.1.1.297	Cysteine_5.2	^2\.1\.1\.([1-9][0-9]{0,2}|1000)$	Cysteine_5	Enterobacteria	Escherichia	ecv:APECO1_329
2.1.1.63	Cysteine_5.2	^2\.1\.1\.([1-9][0-9]{0,2}|1000)$	Cysteine_5	Enterobacteria	Escherichia	ecv:APECO1_488
1.1.1.38	Isoleucine_2.3	^1\.1\.1\.([1-9][0-9]{0,2}|1000)$	Isoleucine_2	Enterobacteria	Escherichia	ecv:APECO1_615
2.6.1.81	Lysine_2.6	^2\.6\.1\.([1-9][0-9]{0,2}|1000)$	Lysine_2	Enterobacteria	Escherichia	ecv:APECO1_817
1.1.1.290	Isoleucine_2.3	^1\.1\.1\.([1-9][0-9]{0,2}|1000)$	Isoleucine_2	Enterobacteria	Escherichia	ecv:APECO1_4244
1.1.1.346	Isoleucine_2.3	^1\.1\.1\.([1-9][0-9]{0,2}|1000)$	Isoleucine_2	Enterobacteria	Escherichia	ecv:APECO1_3413
1.4.1.13	Glutamate_4.1	^1\.4\.1\.13$	Glutamate_4	Enterobacteria	Escherichia	ecv:APECO1_32232
2.6.1.16	Lysine_2.6	^2\.6\.1\.([1-9][0-9]{0,2}|1000)$	Lysine_2	Enterobacteria	Escherichia	ecv:APECO1_2732
2.2.1.6	Valine_1.1	^2\.2\.1\.6$	Valine_1	Enterobacteria	Escherichia	ecv:APECO1_2703
3.1.1.45	Cysteine_2.3	^3\.1\.1\.([1-9][0-9]{0,2}|1000)$	Cysteine_2	Enterobacteria	Escherichia	ecv:APECO1_2631
1.1.1.61	Isoleucine_2.3	^1\.1\.1\.([1-9][0-9]{0,2}|1000)$	Isoleucine_2	Enterobacteria	Escherichia	ecv:APECO1_2588
2.7.2.4	Threonine_1.1	^2\.7\.2\.4$	Threonine_1	Enterobacteria	Escherichia	ecv:APECO1_2444
2.1.1.189	Cysteine_5.2	^2\.1\.1\.([1-9][0-9]{0,2}|1000)$	Cysteine_5	Enterobacteria	Escherichia	ecv:APECO1_1234
2.6.1.1	Aspartate_1	^2\.6\.1\.1$	Aspartate_1	Enterobacteria	Escherichia	ecv:APECO1_40
6.2.1.5	Cysteine_4.1	^6\.2\.1\.([1-9][0-9]{0,2}|1000)$	Cysteine_4	Enterobacteria	Escherichia	ecv:APECO1_1350
3.1.1.29	Cysteine_2.3	^3\.1\.1\.([1-9][0-9]{0,2}|1000)$	Cysteine_2	Enterobacteria	Escherichia	ecv:APECO1_320
1.4.1.4	Glutamate_3	^1\.4\.1\.4$	Glutamate_3	Enterobacteria	Escherichia	ecv:APECO1_831
6.2.1.3	Cysteine_4.1	^6\.2\.1\.([1-9][0-9]{0,2}|1000)$	Cysteine_4	Enterobacteria	Escherichia	ecv:APECO1_863
4.4.1.21	Cysteine_5.4	^4\.4\.1\.21$	Cysteine_5	Enterobacteria	Escherichia	ecv:APECO1_3834
5.3.1.16	Histidine_1.4	^5\.3\.1\.16$	Histidine_1	Enterobacteria	Escherichia	ecv:APECO1_1121
1.1.1.133	Isoleucine_2.3	^1\.1\.1\.([1-9][0-9]{0,2}|1000)$	Isoleucine_2	Enterobacteria	Escherichia	ecv:APECO1_1130
2.1.1.298	Cysteine_5.2	^2\.1\.1\.([1-9][0-9]{0,2}|1000)$	Cysteine_5	Enterobacteria	Escherichia	ecv:APECO1_4234
2.5.1.47	Cysteine_1.2	^2\.5\.1\.47$	Cysteine_1	Enterobacteria	Escherichia	ecv:APECO1_4131
1.1.1.140	Isoleucine_2.3	^1\.1\.1\.([1-9][0-9]{0,2}|1000)$	Isoleucine_2	Enterobacteria	Escherichia	ecv:APECO1_3821
1.1.1.159	Isoleucine_2.3	^1\.1\.1\.([1-9][0-9]{0,2}|1000)$	Isoleucine_2	Enterobacteria	Escherichia	ecv:APECO1_702
2.6.1.85	Lysine_2.6	^2\.6\.1\.([1-9][0-9]{0,2}|1000)$	Lysine_2	Enterobacteria	Escherichia	ecv:APECO1_869
1.1.1.251	Isoleucine_2.3	^1\.1\.1\.([1-9][0-9]{0,2}|1000)$	Isoleucine_2	Enterobacteria	Escherichia	ecv:APECO1_4454
3.1.1.31	Cysteine_2.3	^3\.1\.1\.([1-9][0-9]{0,2}|1000)$	Cysteine_2	Enterobacteria	Escherichia	ecv:APECO1_1322
2.1.1.191	Cysteine_5.2	^2\.1\.1\.([1-9][0-9]{0,2}|1000)$	Cysteine_5	Enterobacteria	Escherichia	ecv:APECO1_72
4.3.1.19	Isoleucine_1.1	^4\.3\.1\.19$	Isoleucine_1	Enterobacteria	Escherichia	ecv:APECO1_3307
2.5.1.6	Cysteine_5.1	^2\.5\.1\.6$	Cysteine_5	Enterobacteria	Escherichia	ecv:APECO1_3589
4.2.1.9	Valine_1.3	^4\.2\.1\.9$	Valine_1	Enterobacteria	Escherichia	ecv:APECO1_2700
2.5.1.6	Cysteine_5.1	^2\.5\.1\.6$	Cysteine_5	Enterobacteria	Escherichia	ecv:APECO1_2302
4.3.1.19	Isoleucine_1.1	^4\.3\.1\.19$	Isoleucine_1	Enterobacteria	Escherichia	ecv:APECO1_2699
5.1.1.7	Lysine_1.8	^5\.1\.1\.7$	Lysine_1	Enterobacteria	Escherichia	ecv:APECO1_2667
1.1.1.264	Isoleucine_2.3	^1\.1\.1\.([1-9][0-9]{0,2}|1000)$	Isoleucine_2	Enterobacteria	Escherichia	ecv:APECO1_2127
2.1.1.190	Cysteine_5.2	^2\.1\.1\.([1-9][0-9]{0,2}|1000)$	Cysteine_5	Enterobacteria	Escherichia	ecv:APECO1_3746
1.1.1.77	Isoleucine_2.3	^1\.1\.1\.([1-9][0-9]{0,2}|1000)$	Isoleucine_2	Enterobacteria	Escherichia	ecv:APECO1_3732
1.1.1.267	Isoleucine_2.3	^1\.1\.1\.([1-9][0-9]{0,2}|1000)$	Isoleucine_2	Enterobacteria	Escherichia	ecv:APECO1_1814
6.2.1.71	Cysteine_4.1	^6\.2\.1\.([1-9][0-9]{0,2}|1000)$	Cysteine_4	Enterobacteria	Escherichia	ecv:APECO1_1455
1.1.1.42	Isoleucine_2.3	^1\.1\.1\.([1-9][0-9]{0,2}|1000)$	Isoleucine_2	Enterobacteria	Escherichia	ecv:APECO1_218
2.1.1.144	Cysteine_5.2	^2\.1\.1\.([1-9][0-9]{0,2}|1000)$	Cysteine_5	Enterobacteria	Escherichia	ecv:APECO1_639
1.1.1.49	Isoleucine_2.3	^1\.1\.1\.([1-9][0-9]{0,2}|1000)$	Isoleucine_2	Enterobacteria	Escherichia	ecv:APECO1_902
2.1.1.80	Cysteine_5.2	^2\.1\.1\.([1-9][0-9]{0,2}|1000)$	Cysteine_5	Enterobacteria	Escherichia	ecv:APECO1_933
2.7.1.39	Threonine_1.4	^2\.7\.1\.39$	Threonine_1	Enterobacteria	Escherichia	ecv:APECO1_1975
6.3.5.5	Arginine_2.2	^6\.3\.5\.5$	Arginine_2	Enterobacteria	Escherichia	ecv:APECO1_1950
6.3.5.5	Arginine_2.2	^6\.3\.5\.5$	Arginine_2	Enterobacteria	Escherichia	ecv:APECO1_1949
2.1.1.182	Cysteine_5.2	^2\.1\.1\.([1-9][0-9]{0,2}|1000)$	Cysteine_5	Enterobacteria	Escherichia	ecv:APECO1_1931
4.2.1.33	Leucine_1.2	^4\.2\.1\.33$	Leucine_1	Enterobacteria	Escherichia	ecv:APECO1_1912
1.1.1.271	Isoleucine_2.3	^1\.1\.1\.([1-9][0-9]{0,2}|1000)$	Isoleucine_2	Enterobacteria	Escherichia	ecv:APECO1_1142
1.1.1.40	Isoleucine_2.3	^1\.1\.1\.([1-9][0-9]{0,2}|1000)$	Isoleucine_2	Enterobacteria	Escherichia	ecv:APECO1_4094
2.1.1.45	Cysteine_5.2	^2\.1\.1\.([1-9][0-9]{0,2}|1000)$	Cysteine_5	Enterobacteria	Escherichia	ecv:APECO1_3678
2.1.1.166	Cysteine_5.2	^2\.1\.1\.([1-9][0-9]{0,2}|1000)$	Cysteine_5	Enterobacteria	Escherichia	ecv:APECO1_3253
2.1.1.207	Cysteine_5.2	^2\.1\.1\.([1-9][0-9]{0,2}|1000)$	Cysteine_5	Enterobacteria	Escherichia	ecv:APECO1_2849
2.1.1.163	Cysteine_5.2	^2\.1\.1\.([1-9][0-9]{0,2}|1000)$	Cysteine_5	Enterobacteria	Escherichia	ecv:APECO1_2622
3.1.1.96	Cysteine_2.3	^3\.1\.1\.([1-9][0-9]{0,2}|1000)$	Cysteine_2	Enterobacteria	Escherichia	ecv:APECO1_2580
1.1.1.346	Isoleucine_2.3	^1\.1\.1\.([1-9][0-9]{0,2}|1000)$	Isoleucine_2	Enterobacteria	Escherichia	ecv:APECO1_1783
4.2.1.33	Leucine_1.2	^4\.2\.1\.33$	Leucine_1	Enterobacteria	Escherichia	ecv:APECO1_1911
2.2.1.6	Valine_1.1	^2\.2\.1\.6$	Valine_1	Enterobacteria	Escherichia	ecv:APECO1_1907
2.2.1.6	Valine_1.1	^2\.2\.1\.6$	Valine_1	Enterobacteria	Escherichia	ecv:APECO1_1906
2.1.1.199	Cysteine_5.2	^2\.1\.1\.([1-9][0-9]{0,2}|1000)$	Cysteine_5	Enterobacteria	Escherichia	ecv:APECO1_1904
2.4.2.17	Histidine_1.1	^2\.4\.2\.17$	Histidine_1	Enterobacteria	Escherichia	ecv:APECO1_1116
2.6.1.9	Histidine_1.7	^2\.6\.1\.9$	Histidine_1	Enterobacteria	Escherichia	ecv:APECO1_1118
1.1.1.44	Isoleucine_2.3	^1\.1\.1\.([1-9][0-9]{0,2}|1000)$	Isoleucine_2	Enterobacteria	Escherichia	ecv:APECO1_1126
6.2.1.26	Cysteine_4.1	^6\.2\.1\.([1-9][0-9]{0,2}|1000)$	Cysteine_4	Enterobacteria	Escherichia	ecv:APECO1_4301
4.2.3.5	Shikimate_1.7	^4\.2\.3\.5$	Shikimate_1	Enterobacteria	Escherichia	ecv:APECO1_4235
3.1.1.32	Cysteine_2.3	^3\.1\.1\.([1-9][0-9]{0,2}|1000)$	Cysteine_2	Enterobacteria	Escherichia	ecv:APECO1_2655
2.1.1.35	Cysteine_5.2	^2\.1\.1\.([1-9][0-9]{0,2}|1000)$	Cysteine_5	Enterobacteria	Escherichia	ecv:APECO1_2498
2.1.1.266	Cysteine_5.2	^2\.1\.1\.([1-9][0-9]{0,2}|1000)$	Cysteine_5	Enterobacteria	Escherichia	ecv:APECO1_2954
2.6.1.66	Alanine_3.2	^2\.6\.1\.66$	Alanine_3	Enterobacteria	Escherichia	ecv:APECO1_2878
1.1.1.17	Isoleucine_2.3	^1\.1\.1\.([1-9][0-9]{0,2}|1000)$	Isoleucine_2	Enterobacteria	Escherichia	ecv:APECO1_2857
2.3.1.30	Cysteine_1.1	^2\.3\.1\.30$	Cysteine_1	Enterobacteria	Escherichia	ecv:APECO1_2848
2.2.1.6	Valine_1.1	^2\.2\.1\.6$	Valine_1	Enterobacteria	Escherichia	ecv:APECO1_2782
6.3.1.1	Asparagine_2.1	^6\.3\.1\.1$	Asparagine_2	Enterobacteria	Escherichia	ecv:APECO1_2719
2.1.1.34	Cysteine_5.2	^2\.1\.1\.([1-9][0-9]{0,2}|1000)$	Cysteine_5	Enterobacteria	Escherichia	ecv:APECO1_2810
2.1.1.107	Cysteine_5.2	^2\.1\.1\.([1-9][0-9]{0,2}|1000)$	Cysteine_5	Enterobacteria	Escherichia	ecv:APECO1_2675
2.5.1.48	Methionine_1.5	^2\.5\.1\.48$	Methionine_1	Enterobacteria	Escherichia	ecv:APECO1_2532
1.2.1.38	Arginine_1.3	^1\.2\.1\.38$	Arginine_1	Enterobacteria	Escherichia	ecv:APECO1_2509
2.7.2.8	Arginine_1.2	^2\.7\.2\.8$	Arginine_1	Enterobacteria	Escherichia	ecv:APECO1_2508
1.1.1.140	Isoleucine_2.3	^1\.1\.1\.([1-9][0-9]{0,2}|1000)$	Isoleucine_2	Enterobacteria	Escherichia	ecv:APECO1_2448
6.2.1.5	Cysteine_4.1	^6\.2\.1\.([1-9][0-9]{0,2}|1000)$	Cysteine_4	Enterobacteria	Escherichia	ecv:APECO1_2407
4.3.3.7	Lysine_1.3	^4\.3\.3\.7$	Lysine_1	Enterobacteria	Escherichia	ecv:APECO1_4079
2.1.1.192	Cysteine_5.2	^2\.1\.1\.([1-9][0-9]{0,2}|1000)$	Cysteine_5	Enterobacteria	Escherichia	ecv:APECO1_4007
2.1.2.1	Glycine_1	^2\.1\.2\.1$	Glycine_1	Enterobacteria	Escherichia	ecv:APECO1_3980
2.5.1.54	Shikimate_1.1	^2\.5\.1\.54$	Shikimate_1	Enterobacteria	Escherichia	ecv:APECO1_3932
2.1.1.228	Cysteine_5.2	^2\.1\.1\.([1-9][0-9]{0,2}|1000)$	Cysteine_5	Enterobacteria	Escherichia	ecv:APECO1_3926
2.1.1.77	Cysteine_5.2	^2\.1\.1\.([1-9][0-9]{0,2}|1000)$	Cysteine_5	Enterobacteria	Escherichia	ecv:APECO1_3780
1.1.1.25	Isoleucine_2.3	^1\.1\.1\.([1-9][0-9]{0,2}|1000)$	Isoleucine_2	Enterobacteria	Escherichia	ecv:APECO1_3165
2.1.1.176	Cysteine_5.2	^2\.1\.1\.([1-9][0-9]{0,2}|1000)$	Cysteine_5	Enterobacteria	Escherichia	ecv:APECO1_3158
4.2.3.4	Shikimate_1.2	^4\.2\.3\.4$	Shikimate_1	Enterobacteria	Escherichia	ecv:APECO1_3074
3.1.1.85	Cysteine_2.3	^3\.1\.1\.([1-9][0-9]{0,2}|1000)$	Cysteine_2	Enterobacteria	Escherichia	ecv:APECO1_3054
1.1.1.79	Isoleucine_2.3	^1\.1\.1\.([1-9][0-9]{0,2}|1000)$	Isoleucine_2	Enterobacteria	Escherichia	ecv:APECO1_2895
1.1.1.94	Isoleucine_2.3	^1\.1\.1\.([1-9][0-9]{0,2}|1000)$	Isoleucine_2	Enterobacteria	Escherichia	ecv:APECO1_2847
1.1.1.58	Isoleucine_2.3	^1\.1\.1\.([1-9][0-9]{0,2}|1000)$	Isoleucine_2	Enterobacteria	Escherichia	ecv:APECO1_641
2.5.1.54	Shikimate_1.1	^2\.5\.1\.54$	Shikimate_1	Enterobacteria	Escherichia	ecv:APECO1_780
2.1.1.37	Cysteine_5.2	^2\.1\.1\.([1-9][0-9]{0,2}|1000)$	Cysteine_5	Enterobacteria	Escherichia	ecv:APECO1_998
2.1.1.187	Cysteine_5.2	^2\.1\.1\.([1-9][0-9]{0,2}|1000)$	Cysteine_5	Enterobacteria	Escherichia	ecv:APECO1_879
1.1.1.22	Isoleucine_2.3	^1\.1\.1\.([1-9][0-9]{0,2}|1000)$	Isoleucine_2	Enterobacteria	Escherichia	ecv:APECO1_1125
2.6.1.87	Lysine_2.6	^2\.6\.1\.([1-9][0-9]{0,2}|1000)$	Lysine_2	Enterobacteria	Escherichia	ecv:APECO1_4308
1.1.1.205	Isoleucine_2.3	^1\.1\.1\.([1-9][0-9]{0,2}|1000)$	Isoleucine_2	Enterobacteria	Escherichia	ecv:APECO1_4018
4.1.1.20	Lysine_1.9	^4\.1\.1\.20$	Lysine_1	Enterobacteria	Escherichia	ecv:APECO1_3668
2.1.3.3	Arginine_1.6	^2\.1\.3\.3$	Arginine_1	Enterobacteria	Escherichia	ecv:APECO1_2144
3.5.3.6	Proline_2.1	^3\.5\.3\.6$	Proline_2	Enterobacteria	Escherichia	ecv:APECO1_2142
2.1.3.3	Arginine_1.6	^2\.1\.3\.3$	Arginine_1	Enterobacteria	Escherichia	ecv:APECO1_2140
3.1.3.3	Serine_1.3	^3\.1\.3\.3$	Serine_1	Enterobacteria	Escherichia	ecv:APECO1_1993
1.1.1.127	Isoleucine_2.3	^1\.1\.1\.([1-9][0-9]{0,2}|1000)$	Isoleucine_2	Enterobacteria	Escherichia	ecv:APECO1_3664
2.1.1.33	Cysteine_5.2	^2\.1\.1\.([1-9][0-9]{0,2}|1000)$	Cysteine_5	Enterobacteria	Escherichia	ecv:APECO1_3561
2.6.1.85	Lysine_2.6	^2\.6\.1\.([1-9][0-9]{0,2}|1000)$	Lysine_2	Enterobacteria	Escherichia	ecv:APECO1_3095
1.1.1.130	Isoleucine_2.3	^1\.1\.1\.([1-9][0-9]{0,2}|1000)$	Isoleucine_2	Enterobacteria	Escherichia	ecv:APECO1_2875
1.1.1.27	Isoleucine_2.3	^1\.1\.1\.([1-9][0-9]{0,2}|1000)$	Isoleucine_2	Enterobacteria	Escherichia	ecv:APECO1_2404
1.1.1.305	Isoleucine_2.3	^1\.1\.1\.([1-9][0-9]{0,2}|1000)$	Isoleucine_2	Enterobacteria	Escherichia	ecv:APECO1_4306
4.2.1.20	Tryptophan_1.5	^4\.2\.1\.20$	Tryptophan_1	Enterobacteria	Escherichia	ecv:APECO1_421
1.1.1.28	Isoleucine_2.3	^1\.1\.1\.([1-9][0-9]{0,2}|1000)$	Isoleucine_2	Enterobacteria	Escherichia	ecv:APECO1_554
4.2.1.10	Shikimate_1.3	^4\.2\.1\.10$	Shikimate_1	Enterobacteria	Escherichia	ecv:APECO1_769
3.1.1.61	Cysteine_2.3	^3\.1\.1\.([1-9][0-9]{0,2}|1000)$	Cysteine_2	Enterobacteria	Escherichia	ecv:APECO1_932
4.3.2.10	Histidine_1.5	^4\.3\.2\.10$	Histidine_1	Enterobacteria	Escherichia	ecv:APECO1_1120
4.3.2.10	Histidine_1.5	^4\.3\.2\.10$	Histidine_1	Enterobacteria	Escherichia	ecv:APECO1_1122
2.1.1.222	Cysteine_5.2	^2\.1\.1\.([1-9][0-9]{0,2}|1000)$	Cysteine_5	Enterobacteria	Escherichia	ecv:APECO1_4328
2.8.1.7	Alanine_1	^2\.8\.1\.7$	Alanine_1	Enterobacteria	Escherichia	ecv:APECO1_3995
6.2.1.22	Cysteine_4.1	^6\.2\.1\.([1-9][0-9]{0,2}|1000)$	Cysteine_4	Enterobacteria	Escherichia	ecv:APECO1_1434
4.3.3.7	Lysine_1.3	^4\.3\.3\.7$	Lysine_1	Enterobacteria	Escherichia	ecv:APECO1_1389
2.1.1.193	Cysteine_5.2	^2\.1\.1\.([1-9][0-9]{0,2}|1000)$	Cysteine_5	Enterobacteria	Escherichia	ecv:APECO1_3575
1.17.1.8	Lysine_1.4	^1\.17\.1\.8$	Lysine_1	Enterobacteria	Escherichia	ecv:APECO1_1951
6.2.1.17	Cysteine_4.1	^6\.2\.1\.([1-9][0-9]{0,2}|1000)$	Cysteine_4	Enterobacteria	Escherichia	ecv:APECO1_1654
1.1.1.169	Isoleucine_2.3	^1\.1\.1\.([1-9][0-9]{0,2}|1000)$	Isoleucine_2	Enterobacteria	Escherichia	ecv:APECO1_1586
1.1.1.103	Isoleucine_2.3	^1\.1\.1\.([1-9][0-9]{0,2}|1000)$	Isoleucine_2	Enterobacteria	Escherichia	ecv:APECO1_2839
2.6.1.42	Alanine_3.1	^2\.6\.1\.42$	Alanine_3	Enterobacteria	Escherichia	ecv:APECO1_2701
2.1.1.14	Cysteine_5.2	^2\.1\.1\.([1-9][0-9]{0,2}|1000)$	Cysteine_5	Enterobacteria	Escherichia	ecv:APECO1_2647
1.1.1.6	Isoleucine_2.3	^1\.1\.1\.([1-9][0-9]{0,2}|1000)$	Isoleucine_2	Enterobacteria	Escherichia	ecv:APECO1_2521
6.2.1.1	Cysteine_4.1	^6\.2\.1\.([1-9][0-9]{0,2}|1000)$	Cysteine_4	Enterobacteria	Escherichia	ecv:APECO1_2386
1.1.1.57	Isoleucine_2.3	^1\.1\.1\.([1-9][0-9]{0,2}|1000)$	Isoleucine_2	Enterobacteria	Escherichia	ecv:APECO1_2108
1.1.1.6	Isoleucine_2.3	^1\.1\.1\.([1-9][0-9]{0,2}|1000)$	Isoleucine_2	Enterobacteria	Escherichia	ecv:APECO1_2102
2.1.1.72	Cysteine_5.2	^2\.1\.1\.([1-9][0-9]{0,2}|1000)$	Cysteine_5	Enterobacteria	Escherichia	ecv:APECO1_2077
2.1.1.172	Cysteine_5.2	^2\.1\.1\.([1-9][0-9]{0,2}|1000)$	Cysteine_5	Enterobacteria	Escherichia	ecv:APECO1_2055
2.1.1.197	Cysteine_5.2	^2\.1\.1\.([1-9][0-9]{0,2}|1000)$	Cysteine_5	Enterobacteria	Escherichia	ecv:APECO1_1312
2.3.1.117	Lysine_1.5	^2\.3\.1\.117$	Lysine_1	Enterobacteria	Escherichia	ecv:APECO1_1821
1.2.1.41	Proline_1.2	^1\.2\.1\.41$	Proline_1	Enterobacteria	Escherichia	ecv:APECO1_1726
1.1.1.350	Isoleucine_2.3	^1\.1\.1\.([1-9][0-9]{0,2}|1000)$	Isoleucine_2	Enterobacteria	Escherichia	ecv:APECO1_1498
2.7.2.11	Proline_1.1	^2\.7\.2\.11$	Proline_1	Enterobacteria	Escherichia	ecv:APECO1_1727
1.5.1.2	Proline_1.3	^1\.5\.1\.2$	Proline_1	Enterobacteria	Escherichia	ecv:APECO1_1622
2.7.1.71	Shikimate_1.5	^2\.7\.1\.71$	Shikimate_1	Enterobacteria	Escherichia	ecv:APECO1_1620
2.1.1.177	Cysteine_5.2	^2\.1\.1\.([1-9][0-9]{0,2}|1000)$	Cysteine_5	Enterobacteria	Escherichia	ecv:APECO1_1419
6.3.5.4	Asparagine_1.1	^6\.3\.5\.4$	Asparagine_1	Enterobacteria	Escherichia	ecv:APECO1_1398
2.5.1.54	Shikimate_1.1	^2\.5\.1\.54$	Shikimate_1	Enterobacteria	Escherichia	ecv:APECO1_1334
3.1.1.11	Cysteine_2.3	^3\.1\.1\.([1-9][0-9]{0,2}|1000)$	Cysteine_2	Enterobacteria	Escherichia	ecv:APECO1_1317
2.7.1.71	Shikimate_1.5	^2\.7\.1\.71$	Shikimate_1	Enterobacteria	Escherichia	ecv:APECO1_3073
1.2.1.11	Threonine_1.2	^1\.2\.1\.11$	Threonine_1	Enterobacteria	Escherichia	ecv:APECO1_3024
4.3.3.7	Lysine_1.3	^4\.3\.3\.7$	Lysine_1	Enterobacteria	Escherichia	ecv:APECO1_2993
3.1.1.45	Cysteine_2.3	^3\.1\.1\.([1-9][0-9]{0,2}|1000)$	Cysteine_2	Enterobacteria	Escherichia	ecv:APECO1_3423
2.6.1.82	Lysine_2.6	^2\.6\.1\.([1-9][0-9]{0,2}|1000)$	Lysine_2	Enterobacteria	Escherichia	ecv:APECO1_3343
2.1.1.174	Cysteine_5.2	^2\.1\.1\.([1-9][0-9]{0,2}|1000)$	Cysteine_5	Enterobacteria	Escherichia	ecv:APECO1_3334
4.1.3.27	Tryptophan_1.1	^4\.1\.3\.27$	Tryptophan_1	Enterobacteria	Escherichia	ecv:APECO1_425
2.1.1.198	Cysteine_5.2	^2\.1\.1\.([1-9][0-9]{0,2}|1000)$	Cysteine_5	Enterobacteria	Escherichia	ecv:APECO1_3284
1.4.1.13	Glutamate_4.1	^1\.4\.1\.13$	Glutamate_4	Enterobacteria	Escherichia	ecv:APECO1_3223
2.1.1.72	Cysteine_5.2	^2\.1\.1\.([1-9][0-9]{0,2}|1000)$	Cysteine_5	Enterobacteria	Escherichia	ecv:APECO1_3076
2.1.1.171	Cysteine_5.2	^2\.1\.1\.([1-9][0-9]{0,2}|1000)$	Cysteine_5	Enterobacteria	Escherichia	ecv:APECO1_2988
2.1.1.170	Cysteine_5.2	^2\.1\.1\.([1-9][0-9]{0,2}|1000)$	Cysteine_5	Enterobacteria	Escherichia	ecv:APECO1_2723
4.3.2.1	Arginine_1.8	^4\.3\.2\.1$	Arginine_1	Enterobacteria	Escherichia	ecv:APECO1_2507
6.2.1.5	Cysteine_4.1	^6\.2\.1\.([1-9][0-9]{0,2}|1000)$	Cysteine_4	Enterobacteria	Escherichia	ecv:APECO1_2406
2.1.1.185	Cysteine_5.2	^2\.1\.1\.([1-9][0-9]{0,2}|1000)$	Cysteine_5	Enterobacteria	Escherichia	ecv:APECO1_2212
6.2.1.5	Cysteine_4.1	^6\.2\.1\.([1-9][0-9]{0,2}|1000)$	Cysteine_4	Enterobacteria	Escherichia	ecv:APECO1_1351
4.2.1.20	Tryptophan_1.5	^4\.2\.1\.20$	Tryptophan_1	Enterobacteria	Escherichia	ecv:APECO1_422
2.1.1.178	Cysteine_5.2	^2\.1\.1\.([1-9][0-9]{0,2}|1000)$	Cysteine_5	Enterobacteria	Escherichia	ecv:APECO1_889
2.1.1.186	Cysteine_5.2	^2\.1\.1\.([1-9][0-9]{0,2}|1000)$	Cysteine_5	Enterobacteria	Escherichia	ecv:APECO1_3725
4.2.3.1	Threonine_1.5	^4\.2\.3\.1$	Threonine_1	Enterobacteria	Escherichia	ecv:APECO1_1974
2.8.1.6	Methionine_4.3	^2\.8\.1\.6$	Methionine_4	Enterobacteria	Escherichia	ecv:APECO1_1314
1.1.1.282	Isoleucine_2.3	^1\.1\.1\.([1-9][0-9]{0,2}|1000)$	Isoleucine_2	Enterobacteria	Escherichia	ecv:APECO1_768
6.3.4.5	Arginine_1.7	^6\.3\.4\.5$	Arginine_1	Enterobacteria	Escherichia	ecv:APECO1_3259
2.6.1.52	Serine_1.2	^2\.6\.1\.52$	Serine_1	Enterobacteria	Escherichia	ecv:APECO1_19
1.1.1.23	Histidine_1.9	^1\.1\.1\.23$	Histidine_1	Enterobacteria	Escherichia	ecv:APECO1_1117
2.2.1.6	Valine_1.1	^2\.2\.1\.6$	Valine_1	Enterobacteria	Escherichia	ecv:APECO1_2781
2.1.1.37	Cysteine_5.2	^2\.1\.1\.([1-9][0-9]{0,2}|1000)$	Cysteine_5	Enterobacteria	Escherichia	ecv:APECO1_O1R127
6.2.1.48	Cysteine_4.1	^6\.2\.1\.([1-9][0-9]{0,2}|1000)$	Cysteine_4	Enterobacteria	Escherichia	ecv:APECO1_1944
2.2.1.6	Valine_1.1	^2\.2\.1\.6$	Valine_1	Enterobacteria	Escherichia	ecv:APECO1_2702
2.6.1.11	Arginine_1.4	^2\.6\.1\.11$	Arginine_1	Enterobacteria	Escherichia	ecv:APECO1_3096
1.1.1.86	Valine_1.2	^1\.1\.1\.86$	Valine_1	Enterobacteria	Escherichia	ecv:APECO1_2697
3.5.1.18	Lysine_1.7	^3\.5\.1\.18$	Lysine_1	Enterobacteria	Escherichia	ecv:APECO1_4085
2.6.1.59	Lysine_2.6	^2\.6\.1\.([1-9][0-9]{0,2}|1000)$	Lysine_2	Enterobacteria	Escherichia	ecv:APECO1_2684
3.5.4.19	Histidine_1.3	^3\.5\.4\.19$	Histidine_1	Enterobacteria	Escherichia	ecv:APECO1_1123
2.1.1.264	Cysteine_5.2	^2\.1\.1\.([1-9][0-9]{0,2}|1000)$	Cysteine_5	Enterobacteria	Escherichia	ecv:APECO1_53
3.1.1.109	Cysteine_2.3	^3\.1\.1\.([1-9][0-9]{0,2}|1000)$	Cysteine_2	Enterobacteria	Escherichia	ecv:APECO1_O1CoBM139
2.7.2.4	Threonine_1.1	^2\.7\.2\.4$	Threonine_1	Enterobacteria	Escherichia	ecv:APECO1_2531
3.1.1.2	Cysteine_2.3	^3\.1\.1\.([1-9][0-9]{0,2}|1000)$	Cysteine_2	Enterobacteria	Escherichia	ecv:APECO1_1515
1.1.1.193	Isoleucine_2.3	^1\.1\.1\.([1-9][0-9]{0,2}|1000)$	Isoleucine_2	Enterobacteria	Escherichia	ecv:APECO1_1596
2.8.1.7	Alanine_1	^2\.8\.1\.7$	Alanine_1	Enterobacteria	Escherichia	ecv:APECO1_757
1.1.1.37	Isoleucine_2.3	^1\.1\.1\.([1-9][0-9]{0,2}|1000)$	Isoleucine_2	Enterobacteria	Escherichia	ecv:APECO1_3208
4.2.1.19	Histidine_1.6	^4\.2\.1\.19$	Histidine_1	Enterobacteria	Escherichia	ecv:APECO1_1119
2.1.1.107	Cysteine_5.2	^2\.1\.1\.([1-9][0-9]{0,2}|1000)$	Cysteine_5	Enterobacteria	Escherichia	ecv:APECO1_3088
3.2.2.9	Cysteine_5.3	^3\.2\.2\.9$	Cysteine_5	Enterobacteria	Escherichia	ecv:APECO1_1826
2.1.1.72	Cysteine_5.2	^2\.1\.1\.([1-9][0-9]{0,2}|1000)$	Cysteine_5	Enterobacteria	Escherichia	ecv:APECO1_O1R219
2.3.3.13	Leucine_1.1	^2\.3\.3\.13$	Leucine_1	Enterobacteria	Escherichia	ecv:APECO1_1909
3.1.1.108	Cysteine_2.3	^3\.1\.1\.([1-9][0-9]{0,2}|1000)$	Cysteine_2	Enterobacteria	Escherichia	ecv:APECO1_1464
2.1.1.79	Cysteine_5.2	^2\.1\.1\.([1-9][0-9]{0,2}|1000)$	Cysteine_5	Enterobacteria	Escherichia	ecv:APECO1_741
3.1.1.5	Cysteine_2.3	^3\.1\.1\.([1-9][0-9]{0,2}|1000)$	Cysteine_2	Enterobacteria	Escherichia	ecv:APECO1_2651
3.5.1.16	Arginine_1.5	^3\.5\.1\.16$	Arginine_1	Enterobacteria	Escherichia	ecv:APECO1_2510
2.5.1.54	Shikimate_1.1	^2\.5\.1\.54$	Shikimate_1	Enterobacteria	Escherichia	ecv:APECO1_O1CoBM134
1.1.1.79	Isoleucine_2.3	^1\.1\.1\.([1-9][0-9]{0,2}|1000)$	Isoleucine_2	Enterobacteria	Escherichia	ecv:APECO1_118
6.2.1.20	Cysteine_4.1	^6\.2\.1\.([1-9][0-9]{0,2}|1000)$	Cysteine_4	Enterobacteria	Escherichia	ecv:APECO1_3670
2.5.1.144	Cysteine_6.2	^2\.5\.1\.144$	Cysteine_6	Enterobacteria	Escherichia	ecv:APECO1_4125
1.1.1.346	Isoleucine_2.3	^1\.1\.1\.([1-9][0-9]{0,2}|1000)$	Isoleucine_2	Enterobacteria	Escherichia	ecv:APECO1_1695
1.1.1.35	Isoleucine_2.3	^1\.1\.1\.([1-9][0-9]{0,2}|1000)$	Isoleucine_2	Enterobacteria	Escherichia	ecv:APECO1_4225
1.1.1.35	Isoleucine_2.3	^1\.1\.1\.([1-9][0-9]{0,2}|1000)$	Isoleucine_2	Enterobacteria	Escherichia	ecv:APECO1_2611
2.7.2.4	Threonine_1.1	^2\.7\.2\.4$	Threonine_1	Enterobacteria	Escherichia	ecv:APECO1_1976
1.1.1.1	Isoleucine_2.3	^1\.1\.1\.([1-9][0-9]{0,2}|1000)$	Isoleucine_2	Enterobacteria	Escherichia	ecv:APECO1_355
1.1.1.2	Isoleucine_2.3	^1\.1\.1\.([1-9][0-9]{0,2}|1000)$	Isoleucine_2	Enterobacteria	Escherichia	ecv:APECO1_2125
1.1.1.2	Isoleucine_2.3	^1\.1\.1\.([1-9][0-9]{0,2}|1000)$	Isoleucine_2	Enterobacteria	Escherichia	ecv:APECO1_1661
2.1.1.63	Cysteine_5.2	^2\.1\.1\.([1-9][0-9]{0,2}|1000)$	Cysteine_5	Enterobacteria	Escherichia	ecv:APECO1_4346
1.1.1.1	Isoleucine_2.3	^1\.1\.1\.([1-9][0-9]{0,2}|1000)$	Isoleucine_2	Enterobacteria	Escherichia	ecv:APECO1_614
1.1.1.1	Isoleucine_2.3	^1\.1\.1\.([1-9][0-9]{0,2}|1000)$	Isoleucine_2	Enterobacteria	Escherichia	ecv:APECO1_2864
4.1.3.27	Tryptophan_1.1	^4\.1\.3\.27$	Tryptophan_1	Enterobacteria	Escherichia	ecv:APECO1_424
1.1.1.284	Isoleucine_2.3	^1\.1\.1\.([1-9][0-9]{0,2}|1000)$	Isoleucine_2	Enterobacteria	Escherichia	ecv:APECO1_1645
4.1.1.48	Tryptophan_1.4	^4\.1\.1\.48$	Tryptophan_1	Enterobacteria	Escherichia	ecv:APECO1_423
1.1.1.237	Isoleucine_2.3	^1\.1\.1\.([1-9][0-9]{0,2}|1000)$	Isoleucine_2	Enterobacteria	Escherichia	ecv:APECO1_1289
2.6.1.19	Lysine_2.6	^2\.6\.1\.([1-9][0-9]{0,2}|1000)$	Lysine_2	Enterobacteria	Escherichia	ecv:APECO1_3858
5.4.99.5	Tyrosine_1.1	^5\.4\.99\.5$	Tyrosine_1	Enterobacteria	Escherichia	ecv:APECO1_3933
2.6.1.66	Alanine_3.2	^2\.6\.1\.66$	Alanine_3	Enterobacteria	Escherichia	ecv:APECO1_4274
4.4.1.13	Methionine_1.6	^4\.4\.1\.13$	Methionine_1	Enterobacteria	Escherichia	ecv:APECO1_705
2.6.1.88	Lysine_2.6	^2\.6\.1\.([1-9][0-9]{0,2}|1000)$	Lysine_2	Enterobacteria	Escherichia	ecv:APECO1_1449
2.1.1.200	Cysteine_5.2	^2\.1\.1\.([1-9][0-9]{0,2}|1000)$	Cysteine_5	Enterobacteria	Escherichia	ecv:APECO1_3993
5.4.99.5	Tyrosine_1.1	^5\.4\.99\.5$	Tyrosine_1	Enterobacteria	Escherichia	ecv:APECO1_3934
3.1.1.107	Cysteine_2.3	^3\.1\.1\.([1-9][0-9]{0,2}|1000)$	Cysteine_2	Enterobacteria	Escherichia	ecv:APECO1_O1CoBM138
2.3.1.1	Arginine_1.1	^2\.3\.1\.1$	Arginine_1	Enterobacteria	Escherichia	ecv:APECO1_3687
2.1.1.61	Cysteine_5.2	^2\.1\.1\.([1-9][0-9]{0,2}|1000)$	Cysteine_5	Enterobacteria	Escherichia	ecv:APECO1_4240
1.1.1.69	Isoleucine_2.3	^1\.1\.1\.([1-9][0-9]{0,2}|1000)$	Isoleucine_2	Enterobacteria	Escherichia	ecv:APECO1_2128
2.1.1.223	Cysteine_5.2	^2\.1\.1\.([1-9][0-9]{0,2}|1000)$	Cysteine_5	Enterobacteria	Escherichia	ecv:APECO1_3956
2.1.1.242	Cysteine_5.2	^2\.1\.1\.([1-9][0-9]{0,2}|1000)$	Cysteine_5	Enterobacteria	Escherichia	ecv:APECO1_2956
1.1.1.381	Isoleucine_2.3	^1\.1\.1\.([1-9][0-9]{0,2}|1000)$	Isoleucine_2	Enterobacteria	Escherichia	ecv:APECO1_6592
1.1.1.60	Isoleucine_2.3	^1\.1\.1\.([1-9][0-9]{0,2}|1000)$	Isoleucine_2	Enterobacteria	Escherichia	ecv:APECO1_2097
2.1.1.265	Cysteine_5.2	^2\.1\.1\.([1-9][0-9]{0,2}|1000)$	Cysteine_5	Enterobacteria	Escherichia	ecv:APECO1_576
1.1.1.361	Isoleucine_2.3	^1\.1\.1\.([1-9][0-9]{0,2}|1000)$	Isoleucine_2	Enterobacteria	Escherichia	ecv:APECO1_O1CoBM84
2.6.1.104	Lysine_2.6	^2\.6\.1\.([1-9][0-9]{0,2}|1000)$	Lysine_2	Enterobacteria	Escherichia	ecv:APECO1_O1CoBM86
1.1.1.380	Isoleucine_2.3	^1\.1\.1\.([1-9][0-9]{0,2}|1000)$	Isoleucine_2	Enterobacteria	Escherichia	ecv:APECO1_663
2.1.1.72	Cysteine_5.2	^2\.1\.1\.([1-9][0-9]{0,2}|1000)$	Cysteine_5	Enterobacteria	Escherichia	ecv:APECO1_3176
2.1.1.72	Cysteine_5.2	^2\.1\.1\.([1-9][0-9]{0,2}|1000)$	Cysteine_5	Enterobacteria	Escherichia	ecv:APECO1_388
4.4.1.13	Methionine_1.6	^4\.4\.1\.13$	Methionine_1	Enterobacteria	Escherichia	ecv:APECO1_3691
3.1.1.106	Cysteine_2.3	^3\.1\.1\.([1-9][0-9]{0,2}|1000)$	Cysteine_2	Enterobacteria	Escherichia	ecv:APECO1_130
1.1.1.414	Isoleucine_2.3	^1\.1\.1\.([1-9][0-9]{0,2}|1000)$	Isoleucine_2	Enterobacteria	Escherichia	ecv:APECO1_2066
2.1.1.342	Cysteine_5.2	^2\.1\.1\.([1-9][0-9]{0,2}|1000)$	Cysteine_5	Enterobacteria	Escherichia	ecv:APECO1_2946
1.1.1.408	Isoleucine_2.3	^1\.1\.1\.([1-9][0-9]{0,2}|1000)$	Isoleucine_2	Enterobacteria	Escherichia	ecv:APECO1_1386
1.1.1.411	Isoleucine_2.3	^1\.1\.1\.([1-9][0-9]{0,2}|1000)$	Isoleucine_2	Enterobacteria	Escherichia	ecv:APECO1_3788
1.1.1.65	Isoleucine_2.3	^1\.1\.1\.([1-9][0-9]{0,2}|1000)$	Isoleucine_2	Enterobacteria	Escherichia	ecv:APECO1_558
2.3.1.46	Methionine_1.4	^2\.3\.1\.46$	Methionine_1	Enterobacteria	Escherichia	ecv:APECO1_2463
1.1.1.262	Isoleucine_2.3	^1\.1\.1\.([1-9][0-9]{0,2}|1000)$	Isoleucine_2	Enterobacteria	Escherichia	ecv:APECO1_1930
1.1.1.14	Isoleucine_2.3	^1\.1\.1\.([1-9][0-9]{0,2}|1000)$	Isoleucine_2	Enterobacteria	Escherichia	ecv:APECO1_843
6.2.1.72	Cysteine_4.1	^6\.2\.1\.([1-9][0-9]{0,2}|1000)$	Cysteine_4	Enterobacteria	Escherichia	ecv:APECO1_1463
2.1.1.181	Cysteine_5.2	^2\.1\.1\.([1-9][0-9]{0,2}|1000)$	Cysteine_5	Enterobacteria	Escherichia	ecv:APECO1_1284
4.1.2.48	Glycine_4.1_2	^4\.1\.2\.48$	Glycine_4	Enterobacteria	Escherichia	ecv:APECO1_1224
1.1.1.95	Serine_1.1	^1\.1\.1\.95$	Serine_1	Enterobacteria	Escherichia	ecv:APECO1_3693
1.1.1.95	Serine_1.1	^1\.1\.1\.95$	Serine_1	Enterobacteria	Escherichia	ecv:APECO1_3616
1.1.1.85	Leucine_1.3	^1\.1\.1\.85$	Leucine_1	Enterobacteria	Escherichia	ecv:APECO1_1910
4.4.1.13	Methionine_1.6	^4\.4\.1\.13$	Methionine_1	Enterobacteria	Escherichia	ecv:APECO1_3417
1.1.1.336	Isoleucine_2.3	^1\.1\.1\.([1-9][0-9]{0,2}|1000)$	Isoleucine_2	Enterobacteria	Escherichia	ecv:APECO1_2688
6.3.1.2	Glutamine_1	^6\.3\.1\.2$	Glutamine_1	Enterobacteria	Escherichia	ecv:APECO1_2592
2.1.1.13	Cysteine_5.2	^2\.1\.1\.([1-9][0-9]{0,2}|1000)$	Cysteine_5	Enterobacteria	Escherichia	ecv:APECO1_2458
2.6.1.57	Lysine_2.6	^2\.6\.1\.([1-9][0-9]{0,2}|1000)$	Lysine_2	Enterobacteria	Escherichia	ecv:APECO1_2411
1.1.1.60	Isoleucine_2.3	^1\.1\.1\.([1-9][0-9]{0,2}|1000)$	Isoleucine_2	Enterobacteria	Escherichia	ecv:APECO1_1505
1.1.1.60	Isoleucine_2.3	^1\.1\.1\.([1-9][0-9]{0,2}|1000)$	Isoleucine_2	Enterobacteria	Escherichia	ecv:APECO1_3302
6.2.1.5	Cysteine_4.1	^6\.2\.1\.([1-9][0-9]{0,2}|1000)$	Cysteine_4	Enterobacteria	Escherichia	eci:UTI89_C0723
6.2.1.5	Cysteine_4.1	^6\.2\.1\.([1-9][0-9]{0,2}|1000)$	Cysteine_4	Enterobacteria	Escherichia	eci:UTI89_C0724
4.3.2.10	Histidine_1.5	^4\.3\.2\.10$	Histidine_1	Enterobacteria	Escherichia	eci:UTI89_C2296
2.6.1.85	Lysine_2.6	^2\.6\.1\.([1-9][0-9]{0,2}|1000)$	Lysine_2	Enterobacteria	Escherichia	eci:UTI89_C2008
2.6.1.85	Lysine_2.6	^2\.6\.1\.([1-9][0-9]{0,2}|1000)$	Lysine_2	Enterobacteria	Escherichia	eci:UTI89_C3863
4.4.1.21	Cysteine_5.4	^4\.4\.1\.21$	Cysteine_5	Enterobacteria	Escherichia	eci:UTI89_C3049
2.1.1.163	Cysteine_5.2	^2\.1\.1\.([1-9][0-9]{0,2}|1000)$	Cysteine_5	Enterobacteria	Escherichia	eci:UTI89_C4420
2.1.1.190	Cysteine_5.2	^2\.1\.1\.([1-9][0-9]{0,2}|1000)$	Cysteine_5	Enterobacteria	Escherichia	eci:UTI89_C3155
3.1.1.96	Cysteine_2.3	^3\.1\.1\.([1-9][0-9]{0,2}|1000)$	Cysteine_2	Enterobacteria	Escherichia	eci:UTI89_C4471
3.1.1.61	Cysteine_2.3	^3\.1\.1\.([1-9][0-9]{0,2}|1000)$	Cysteine_2	Enterobacteria	Escherichia	eci:UTI89_C2087
3.1.1.31	Cysteine_2.3	^3\.1\.1\.([1-9][0-9]{0,2}|1000)$	Cysteine_2	Enterobacteria	Escherichia	eci:UTI89_C0765
1.5.1.2	Proline_1.3	^1\.5\.1\.2$	Proline_1	Enterobacteria	Escherichia	eci:UTI89_C0405
2.7.1.71	Shikimate_1.5	^2\.7\.1\.71$	Shikimate_1	Enterobacteria	Escherichia	eci:UTI89_C0407
1.1.1.169	Isoleucine_2.3	^1\.1\.1\.([1-9][0-9]{0,2}|1000)$	Isoleucine_2	Enterobacteria	Escherichia	eci:UTI89_C0448
1.1.1.350	Isoleucine_2.3	^1\.1\.1\.([1-9][0-9]{0,2}|1000)$	Isoleucine_2	Enterobacteria	Escherichia	eci:UTI89_C0545
6.2.1.22	Cysteine_4.1	^6\.2\.1\.([1-9][0-9]{0,2}|1000)$	Cysteine_4	Enterobacteria	Escherichia	eci:UTI89_C0622
6.3.5.4	Asparagine_1.1	^6\.3\.5\.4$	Asparagine_1	Enterobacteria	Escherichia	eci:UTI89_C0668
4.3.3.7	Lysine_1.3	^4\.3\.3\.7$	Lysine_1	Enterobacteria	Escherichia	eci:UTI89_C0679
2.5.1.54	Shikimate_1.1	^2\.5\.1\.54$	Shikimate_1	Enterobacteria	Escherichia	eci:UTI89_C0751
3.1.1.11	Cysteine_2.3	^3\.1\.1\.([1-9][0-9]{0,2}|1000)$	Cysteine_2	Enterobacteria	Escherichia	eci:UTI89_C0770
2.6.1.62	Lysine_2.6	^2\.6\.1\.([1-9][0-9]{0,2}|1000)$	Lysine_2	Enterobacteria	Escherichia	eci:UTI89_C0772
2.8.1.6	Methionine_4.3	^2\.8\.1\.6$	Methionine_4	Enterobacteria	Escherichia	eci:UTI89_C0773
2.6.1.52	Serine_1.2	^2\.6\.1\.52$	Serine_1	Enterobacteria	Escherichia	eci:UTI89_C0978
2.5.1.19	Shikimate_1.6	^2\.5\.1\.19$	Shikimate_1	Enterobacteria	Escherichia	eci:UTI89_C0979
1.1.1.100	Isoleucine_2.3	^1\.1\.1\.([1-9][0-9]{0,2}|1000)$	Isoleucine_2	Enterobacteria	Escherichia	eci:UTI89_C1218
2.1.1.63	Cysteine_5.2	^2\.1\.1\.([1-9][0-9]{0,2}|1000)$	Cysteine_5	Enterobacteria	Escherichia	eci:UTI89_C1606
1.1.1.38	Isoleucine_2.3	^1\.1\.1\.([1-9][0-9]{0,2}|1000)$	Isoleucine_2	Enterobacteria	Escherichia	eci:UTI89_C1697
2.1.1.144	Cysteine_5.2	^2\.1\.1\.([1-9][0-9]{0,2}|1000)$	Cysteine_5	Enterobacteria	Escherichia	eci:UTI89_C1738
1.1.1.58	Isoleucine_2.3	^1\.1\.1\.([1-9][0-9]{0,2}|1000)$	Isoleucine_2	Enterobacteria	Escherichia	eci:UTI89_C1740
1.1.1.159	Isoleucine_2.3	^1\.1\.1\.([1-9][0-9]{0,2}|1000)$	Isoleucine_2	Enterobacteria	Escherichia	eci:UTI89_C1807
2.1.1.79	Cysteine_5.2	^2\.1\.1\.([1-9][0-9]{0,2}|1000)$	Cysteine_5	Enterobacteria	Escherichia	eci:UTI89_C1852
2.5.1.54	Shikimate_1.1	^2\.5\.1\.54$	Shikimate_1	Enterobacteria	Escherichia	eci:UTI89_C1897
1.4.1.4	Glutamate_3	^1\.4\.1\.4$	Glutamate_3	Enterobacteria	Escherichia	eci:UTI89_C1957
6.2.1.3	Cysteine_4.1	^6\.2\.1\.([1-9][0-9]{0,2}|1000)$	Cysteine_4	Enterobacteria	Escherichia	eci:UTI89_C1999
2.1.1.187	Cysteine_5.2	^2\.1\.1\.([1-9][0-9]{0,2}|1000)$	Cysteine_5	Enterobacteria	Escherichia	eci:UTI89_C2020
2.5.1.6	Cysteine_5.1	^2\.5\.1\.6$	Cysteine_5	Enterobacteria	Escherichia	eci:UTI89_C3331
2.1.1.33	Cysteine_5.2	^2\.1\.1\.([1-9][0-9]{0,2}|1000)$	Cysteine_5	Enterobacteria	Escherichia	eci:UTI89_C3350
3.1.1.45	Cysteine_2.3	^3\.1\.1\.([1-9][0-9]{0,2}|1000)$	Cysteine_2	Enterobacteria	Escherichia	eci:UTI89_C3421
4.3.1.19	Isoleucine_1.1	^4\.3\.1\.19$	Isoleucine_1	Enterobacteria	Escherichia	eci:UTI89_C3552
6.3.4.5	Arginine_1.7	^6\.3\.4\.5$	Arginine_1	Enterobacteria	Escherichia	eci:UTI89_C3604
1.1.1.25	Isoleucine_2.3	^1\.1\.1\.([1-9][0-9]{0,2}|1000)$	Isoleucine_2	Enterobacteria	Escherichia	eci:UTI89_C3726
2.1.1.222	Cysteine_5.2	^2\.1\.1\.([1-9][0-9]{0,2}|1000)$	Cysteine_5	Enterobacteria	Escherichia	eci:UTI89_C2513
6.2.1.26	Cysteine_4.1	^6\.2\.1\.([1-9][0-9]{0,2}|1000)$	Cysteine_4	Enterobacteria	Escherichia	eci:UTI89_C2543
4.2.3.5	Shikimate_1.7	^4\.2\.3\.5$	Shikimate_1	Enterobacteria	Escherichia	eci:UTI89_C2614
2.5.1.47	Cysteine_1.2	^2\.5\.1\.47$	Cysteine_1	Enterobacteria	Escherichia	eci:UTI89_C2747
1.1.1.40	Isoleucine_2.3	^1\.1\.1\.([1-9][0-9]{0,2}|1000)$	Isoleucine_2	Enterobacteria	Escherichia	eci:UTI89_C2787
3.5.1.18	Lysine_1.7	^3\.5\.1\.18$	Lysine_1	Enterobacteria	Escherichia	eci:UTI89_C2798
4.3.3.7	Lysine_1.3	^4\.3\.3\.7$	Lysine_1	Enterobacteria	Escherichia	eci:UTI89_C2805
1.1.1.205	Isoleucine_2.3	^1\.1\.1\.([1-9][0-9]{0,2}|1000)$	Isoleucine_2	Enterobacteria	Escherichia	eci:UTI89_C2826
4.3.3.7	Lysine_1.3	^4\.3\.3\.7$	Lysine_1	Enterobacteria	Escherichia	eci:UTI89_C3975
1.1.1.79	Isoleucine_2.3	^1\.1\.1\.([1-9][0-9]{0,2}|1000)$	Isoleucine_2	Enterobacteria	Escherichia	eci:UTI89_C4093
2.6.1.66	Alanine_3.2	^2\.6\.1\.66$	Alanine_3	Enterobacteria	Escherichia	eci:UTI89_C4114
1.1.1.17	Isoleucine_2.3	^1\.1\.1\.([1-9][0-9]{0,2}|1000)$	Isoleucine_2	Enterobacteria	Escherichia	eci:UTI89_C4138
2.3.1.30	Cysteine_1.1	^2\.3\.1\.30$	Cysteine_1	Enterobacteria	Escherichia	eci:UTI89_C4148
1.1.1.94	Isoleucine_2.3	^1\.1\.1\.([1-9][0-9]{0,2}|1000)$	Isoleucine_2	Enterobacteria	Escherichia	eci:UTI89_C4149
1.1.1.103	Isoleucine_2.3	^1\.1\.1\.([1-9][0-9]{0,2}|1000)$	Isoleucine_2	Enterobacteria	Escherichia	eci:UTI89_C4162
2.1.1.34	Cysteine_5.2	^2\.1\.1\.([1-9][0-9]{0,2}|1000)$	Cysteine_5	Enterobacteria	Escherichia	eci:UTI89_C4196
2.6.1.16	Lysine_2.6	^2\.6\.1\.([1-9][0-9]{0,2}|1000)$	Lysine_2	Enterobacteria	Escherichia	eci:UTI89_C4281
6.3.1.1	Asparagine_2.1	^6\.3\.1\.1$	Asparagine_2	Enterobacteria	Escherichia	eci:UTI89_C4299
2.1.1.182	Cysteine_5.2	^2\.1\.1\.([1-9][0-9]{0,2}|1000)$	Cysteine_5	Enterobacteria	Escherichia	eci:UTI89_C0058
2.6.1.42	Alanine_3.1	^2\.6\.1\.42$	Alanine_3	Enterobacteria	Escherichia	eci:UTI89_C4326
4.2.1.9	Valine_1.3	^4\.2\.1\.9$	Valine_1	Enterobacteria	Escherichia	eci:UTI89_C4327
4.3.1.19	Isoleucine_1.1	^4\.3\.1\.19$	Isoleucine_1	Enterobacteria	Escherichia	eci:UTI89_C4328
1.1.1.86	Valine_1.2	^1\.1\.1\.86$	Valine_1	Enterobacteria	Escherichia	eci:UTI89_C4330
5.1.1.7	Lysine_1.8	^5\.1\.1\.7$	Lysine_1	Enterobacteria	Escherichia	eci:UTI89_C4372
3.1.1.5	Cysteine_2.3	^3\.1\.1\.([1-9][0-9]{0,2}|1000)$	Cysteine_2	Enterobacteria	Escherichia	eci:UTI89_C4389
2.1.1.14	Cysteine_5.2	^2\.1\.1\.([1-9][0-9]{0,2}|1000)$	Cysteine_5	Enterobacteria	Escherichia	eci:UTI89_C4393
3.1.1.45	Cysteine_2.3	^3\.1\.1\.([1-9][0-9]{0,2}|1000)$	Cysteine_2	Enterobacteria	Escherichia	eci:UTI89_C4410
2.5.1.48	Methionine_1.5	^2\.5\.1\.48$	Methionine_1	Enterobacteria	Escherichia	eci:UTI89_C4524
1.1.1.6	Isoleucine_2.3	^1\.1\.1\.([1-9][0-9]{0,2}|1000)$	Isoleucine_2	Enterobacteria	Escherichia	eci:UTI89_C4536
2.1.1.197	Cysteine_5.2	^2\.1\.1\.([1-9][0-9]{0,2}|1000)$	Cysteine_5	Enterobacteria	Escherichia	eci:UTI89_C0775
4.2.1.10	Shikimate_1.3	^4\.2\.1\.10$	Shikimate_1	Enterobacteria	Escherichia	eci:UTI89_C1885
2.1.1.177	Cysteine_5.2	^2\.1\.1\.([1-9][0-9]{0,2}|1000)$	Cysteine_5	Enterobacteria	Escherichia	eci:UTI89_C0638
2.6.1.81	Lysine_2.6	^2\.6\.1\.([1-9][0-9]{0,2}|1000)$	Lysine_2	Enterobacteria	Escherichia	eci:UTI89_C1943
2.1.1.181	Cysteine_5.2	^2\.1\.1\.([1-9][0-9]{0,2}|1000)$	Cysteine_5	Enterobacteria	Escherichia	eci:UTI89_C0810
2.1.1.171	Cysteine_5.2	^2\.1\.1\.([1-9][0-9]{0,2}|1000)$	Cysteine_5	Enterobacteria	Escherichia	eci:UTI89_C3980
1.1.1.61	Isoleucine_2.3	^1\.1\.1\.([1-9][0-9]{0,2}|1000)$	Isoleucine_2	Enterobacteria	Escherichia	eci:UTI89_C4463
1.1.1.28	Isoleucine_2.3	^1\.1\.1\.([1-9][0-9]{0,2}|1000)$	Isoleucine_2	Enterobacteria	Escherichia	eci:UTI89_C1623
2.1.1.189	Cysteine_5.2	^2\.1\.1\.([1-9][0-9]{0,2}|1000)$	Cysteine_5	Enterobacteria	Escherichia	eci:UTI89_C0862
6.2.1.72	Cysteine_4.1	^6\.2\.1\.([1-9][0-9]{0,2}|1000)$	Cysteine_4	Enterobacteria	Escherichia	eci:UTI89_C0588
6.2.1.71	Cysteine_4.1	^6\.2\.1\.([1-9][0-9]{0,2}|1000)$	Cysteine_4	Enterobacteria	Escherichia	eci:UTI89_C0596
1.4.1.13	Glutamate_4.1	^1\.4\.1\.13$	Glutamate_4	Enterobacteria	Escherichia	eci:UTI89_C3649
1.4.1.13	Glutamate_4.1	^1\.4\.1\.13$	Glutamate_4	Enterobacteria	Escherichia	eci:UTI89_C3650
1.1.1.290	Isoleucine_2.3	^1\.1\.1\.([1-9][0-9]{0,2}|1000)$	Isoleucine_2	Enterobacteria	Escherichia	eci:UTI89_C2605
2.1.1.298	Cysteine_5.2	^2\.1\.1\.([1-9][0-9]{0,2}|1000)$	Cysteine_5	Enterobacteria	Escherichia	eci:UTI89_C2615
1.1.1.305	Isoleucine_2.3	^1\.1\.1\.([1-9][0-9]{0,2}|1000)$	Isoleucine_2	Enterobacteria	Escherichia	eci:UTI89_C2537
6.2.1.5	Cysteine_4.1	^6\.2\.1\.([1-9][0-9]{0,2}|1000)$	Cysteine_4	Enterobacteria	Escherichia	eci:UTI89_C4634
6.2.1.5	Cysteine_4.1	^6\.2\.1\.([1-9][0-9]{0,2}|1000)$	Cysteine_4	Enterobacteria	Escherichia	eci:UTI89_C4635
1.1.1.27	Isoleucine_2.3	^1\.1\.1\.([1-9][0-9]{0,2}|1000)$	Isoleucine_2	Enterobacteria	Escherichia	eci:UTI89_C4637
2.1.1.207	Cysteine_5.2	^2\.1\.1\.([1-9][0-9]{0,2}|1000)$	Cysteine_5	Enterobacteria	Escherichia	eci:UTI89_C4147
2.1.1.80	Cysteine_5.2	^2\.1\.1\.([1-9][0-9]{0,2}|1000)$	Cysteine_5	Enterobacteria	Escherichia	eci:UTI89_C2088
2.1.1.185	Cysteine_5.2	^2\.1\.1\.([1-9][0-9]{0,2}|1000)$	Cysteine_5	Enterobacteria	Escherichia	eci:UTI89_C4780
2.1.1.170	Cysteine_5.2	^2\.1\.1\.([1-9][0-9]{0,2}|1000)$	Cysteine_5	Enterobacteria	Escherichia	eci:UTI89_C4295
1.1.1.130	Isoleucine_2.3	^1\.1\.1\.([1-9][0-9]{0,2}|1000)$	Isoleucine_2	Enterobacteria	Escherichia	eci:UTI89_C4117
2.2.1.6	Valine_1.1	^2\.2\.1\.6$	Valine_1	Enterobacteria	Escherichia	eci:UTI89_C4324
1.1.1.336	Isoleucine_2.3	^1\.1\.1\.([1-9][0-9]{0,2}|1000)$	Isoleucine_2	Enterobacteria	Escherichia	eci:UTI89_C4343
2.1.1.107	Cysteine_5.2	^2\.1\.1\.([1-9][0-9]{0,2}|1000)$	Cysteine_5	Enterobacteria	Escherichia	eci:UTI89_C4362
2.2.1.6	Valine_1.1	^2\.2\.1\.6$	Valine_1	Enterobacteria	Escherichia	eci:UTI89_C4226
2.2.1.6	Valine_1.1	^2\.2\.1\.6$	Valine_1	Enterobacteria	Escherichia	eci:UTI89_C4227
2.1.1.266	Cysteine_5.2	^2\.1\.1\.([1-9][0-9]{0,2}|1000)$	Cysteine_5	Enterobacteria	Escherichia	eci:UTI89_C4018
2.1.1.191	Cysteine_5.2	^2\.1\.1\.([1-9][0-9]{0,2}|1000)$	Cysteine_5	Enterobacteria	Escherichia	eci:UTI89_C1034
1.1.1.49	Isoleucine_2.3	^1\.1\.1\.([1-9][0-9]{0,2}|1000)$	Isoleucine_2	Enterobacteria	Escherichia	eci:UTI89_C2055
2.1.1.37	Cysteine_5.2	^2\.1\.1\.([1-9][0-9]{0,2}|1000)$	Cysteine_5	Enterobacteria	Escherichia	eci:UTI89_C2162
2.4.2.17	Histidine_1.1	^2\.4\.2\.17$	Histidine_1	Enterobacteria	Escherichia	eci:UTI89_C2292
1.1.1.23	Histidine_1.9	^1\.1\.1\.23$	Histidine_1	Enterobacteria	Escherichia	eci:UTI89_C2293
2.6.1.9	Histidine_1.7	^2\.6\.1\.9$	Histidine_1	Enterobacteria	Escherichia	eci:UTI89_C2294
5.3.1.16	Histidine_1.4	^5\.3\.1\.16$	Histidine_1	Enterobacteria	Escherichia	eci:UTI89_C2297
1.1.1.22	Isoleucine_2.3	^1\.1\.1\.([1-9][0-9]{0,2}|1000)$	Isoleucine_2	Enterobacteria	Escherichia	eci:UTI89_C2301
1.1.1.44	Isoleucine_2.3	^1\.1\.1\.([1-9][0-9]{0,2}|1000)$	Isoleucine_2	Enterobacteria	Escherichia	eci:UTI89_C2302
1.1.1.133	Isoleucine_2.3	^1\.1\.1\.([1-9][0-9]{0,2}|1000)$	Isoleucine_2	Enterobacteria	Escherichia	eci:UTI89_C2311
1.1.1.271	Isoleucine_2.3	^1\.1\.1\.([1-9][0-9]{0,2}|1000)$	Isoleucine_2	Enterobacteria	Escherichia	eci:UTI89_C2326
1.1.1.251	Isoleucine_2.3	^1\.1\.1\.([1-9][0-9]{0,2}|1000)$	Isoleucine_2	Enterobacteria	Escherichia	eci:UTI89_C2364
2.6.1.82	Lysine_2.6	^2\.6\.1\.([1-9][0-9]{0,2}|1000)$	Lysine_2	Enterobacteria	Escherichia	eci:UTI89_C3511
2.1.1.297	Cysteine_5.2	^2\.1\.1\.([1-9][0-9]{0,2}|1000)$	Cysteine_5	Enterobacteria	Escherichia	eci:UTI89_C1406
4.2.1.20	Tryptophan_1.5	^4\.2\.1\.20$	Tryptophan_1	Enterobacteria	Escherichia	eci:UTI89_C1530
3.1.1.108	Cysteine_2.3	^3\.1\.1\.([1-9][0-9]{0,2}|1000)$	Cysteine_2	Enterobacteria	Escherichia	eci:UTI89_C0586
4.1.3.27	Tryptophan_1.1	^4\.1\.3\.27$	Tryptophan_1	Enterobacteria	Escherichia	eci:UTI89_C1533
2.1.1.176	Cysteine_5.2	^2\.1\.1\.([1-9][0-9]{0,2}|1000)$	Cysteine_5	Enterobacteria	Escherichia	eci:UTI89_C3733
1.1.1.346	Isoleucine_2.3	^1\.1\.1\.([1-9][0-9]{0,2}|1000)$	Isoleucine_2	Enterobacteria	Escherichia	eci:UTI89_C0226
2.1.1.186	Cysteine_5.2	^2\.1\.1\.([1-9][0-9]{0,2}|1000)$	Cysteine_5	Enterobacteria	Escherichia	eci:UTI89_C3178
2.1.1.193	Cysteine_5.2	^2\.1\.1\.([1-9][0-9]{0,2}|1000)$	Cysteine_5	Enterobacteria	Escherichia	eci:UTI89_C3335
1.1.1.282	Isoleucine_2.3	^1\.1\.1\.([1-9][0-9]{0,2}|1000)$	Isoleucine_2	Enterobacteria	Escherichia	eci:UTI89_C1884
6.2.1.17	Cysteine_4.1	^6\.2\.1\.([1-9][0-9]{0,2}|1000)$	Cysteine_4	Enterobacteria	Escherichia	eci:UTI89_C0366
2.6.1.1	Aspartate_1	^2\.6\.1\.1$	Aspartate_1	Enterobacteria	Escherichia	eci:UTI89_C1000
2.1.1.198	Cysteine_5.2	^2\.1\.1\.([1-9][0-9]{0,2}|1000)$	Cysteine_5	Enterobacteria	Escherichia	eci:UTI89_C3573
4.2.3.1	Threonine_1.5	^4\.2\.3\.1$	Threonine_1	Enterobacteria	Escherichia	eci:UTI89_C0004
1.17.1.8	Lysine_1.4	^1\.17\.1\.8$	Lysine_1	Enterobacteria	Escherichia	eci:UTI89_C0034
2.3.3.13	Leucine_1.1	^2\.3\.3\.13$	Leucine_1	Enterobacteria	Escherichia	eci:UTI89_C0081
2.3.1.117	Lysine_1.5	^2\.3\.1\.117$	Lysine_1	Enterobacteria	Escherichia	eci:UTI89_C0180
1.1.1.267	Isoleucine_2.3	^1\.1\.1\.([1-9][0-9]{0,2}|1000)$	Isoleucine_2	Enterobacteria	Escherichia	eci:UTI89_C0188
2.7.2.11	Proline_1.1	^2\.7\.2\.11$	Proline_1	Enterobacteria	Escherichia	eci:UTI89_C0283
1.2.1.41	Proline_1.2	^1\.2\.1\.41$	Proline_1	Enterobacteria	Escherichia	eci:UTI89_C0284
2.1.1.72	Cysteine_5.2	^2\.1\.1\.([1-9][0-9]{0,2}|1000)$	Cysteine_5	Enterobacteria	Escherichia	eci:UTI89_C5051
2.6.1.87	Lysine_2.6	^2\.6\.1\.([1-9][0-9]{0,2}|1000)$	Lysine_2	Enterobacteria	Escherichia	eci:UTI89_C2535
4.3.2.10	Histidine_1.5	^4\.3\.2\.10$	Histidine_1	Enterobacteria	Escherichia	eci:UTI89_C2298
2.2.1.6	Valine_1.1	^2\.2\.1\.6$	Valine_1	Enterobacteria	Escherichia	eci:UTI89_C0085
2.1.1.166	Cysteine_5.2	^2\.1\.1\.([1-9][0-9]{0,2}|1000)$	Cysteine_5	Enterobacteria	Escherichia	eci:UTI89_C3611
2.1.1.72	Cysteine_5.2	^2\.1\.1\.([1-9][0-9]{0,2}|1000)$	Cysteine_5	Enterobacteria	Escherichia	eci:UTI89_C3885
3.1.1.85	Cysteine_2.3	^3\.1\.1\.([1-9][0-9]{0,2}|1000)$	Cysteine_2	Enterobacteria	Escherichia	eci:UTI89_C3913
2.1.1.192	Cysteine_5.2	^2\.1\.1\.([1-9][0-9]{0,2}|1000)$	Cysteine_5	Enterobacteria	Escherichia	eci:UTI89_C2838
2.8.1.7	Alanine_1	^2\.8\.1\.7$	Alanine_1	Enterobacteria	Escherichia	eci:UTI89_C2852
2.2.1.6	Valine_1.1	^2\.2\.1\.6$	Valine_1	Enterobacteria	Escherichia	eci:UTI89_C0086
3.1.1.29	Cysteine_2.3	^3\.1\.1\.([1-9][0-9]{0,2}|1000)$	Cysteine_2	Enterobacteria	Escherichia	eci:UTI89_C1398
2.7.1.39	Threonine_1.4	^2\.7\.1\.39$	Threonine_1	Enterobacteria	Escherichia	eci:UTI89_C0003
1.2.1.38	Arginine_1.3	^1\.2\.1\.38$	Arginine_1	Enterobacteria	Escherichia	eci:UTI89_C4549
2.7.2.8	Arginine_1.2	^2\.7\.2\.8$	Arginine_1	Enterobacteria	Escherichia	eci:UTI89_C4550
4.3.2.1	Arginine_1.8	^4\.3\.2\.1$	Arginine_1	Enterobacteria	Escherichia	eci:UTI89_C4551
2.1.1.35	Cysteine_5.2	^2\.1\.1\.([1-9][0-9]{0,2}|1000)$	Cysteine_5	Enterobacteria	Escherichia	eci:UTI89_C4560
1.1.1.140	Isoleucine_2.3	^1\.1\.1\.([1-9][0-9]{0,2}|1000)$	Isoleucine_2	Enterobacteria	Escherichia	eci:UTI89_C4588
2.7.2.4	Threonine_1.1	^2\.7\.2\.4$	Threonine_1	Enterobacteria	Escherichia	eci:UTI89_C4592
6.2.1.1	Cysteine_4.1	^6\.2\.1\.([1-9][0-9]{0,2}|1000)$	Cysteine_4	Enterobacteria	Escherichia	eci:UTI89_C4659
2.1.3.3	Arginine_1.6	^2\.1\.3\.3$	Arginine_1	Enterobacteria	Escherichia	eci:UTI89_C4855
3.5.3.6	Proline_2.1	^3\.5\.3\.6$	Proline_2	Enterobacteria	Escherichia	eci:UTI89_C4857
2.1.3.3	Arginine_1.6	^2\.1\.3\.3$	Arginine_1	Enterobacteria	Escherichia	eci:UTI89_C4860
1.1.1.264	Isoleucine_2.3	^1\.1\.1\.([1-9][0-9]{0,2}|1000)$	Isoleucine_2	Enterobacteria	Escherichia	eci:UTI89_C4874
1.1.1.57	Isoleucine_2.3	^1\.1\.1\.([1-9][0-9]{0,2}|1000)$	Isoleucine_2	Enterobacteria	Escherichia	eci:UTI89_C5019
1.1.1.6	Isoleucine_2.3	^1\.1\.1\.([1-9][0-9]{0,2}|1000)$	Isoleucine_2	Enterobacteria	Escherichia	eci:UTI89_C5025
2.1.1.172	Cysteine_5.2	^2\.1\.1\.([1-9][0-9]{0,2}|1000)$	Cysteine_5	Enterobacteria	Escherichia	eci:UTI89_C5079
3.1.3.3	Serine_1.3	^3\.1\.3\.3$	Serine_1	Enterobacteria	Escherichia	eci:UTI89_C5159
6.2.1.48	Cysteine_4.1	^6\.2\.1\.([1-9][0-9]{0,2}|1000)$	Cysteine_4	Enterobacteria	Escherichia	eci:UTI89_C0043
4.2.3.4	Shikimate_1.2	^4\.2\.3\.4$	Shikimate_1	Enterobacteria	Escherichia	eci:UTI89_C3887
2.7.1.71	Shikimate_1.5	^2\.7\.1\.71$	Shikimate_1	Enterobacteria	Escherichia	eci:UTI89_C3888
1.2.1.11	Threonine_1.2	^1\.2\.1\.11$	Threonine_1	Enterobacteria	Escherichia	eci:UTI89_C3942
4.2.1.20	Tryptophan_1.5	^4\.2\.1\.20$	Tryptophan_1	Enterobacteria	Escherichia	eci:UTI89_C1529
6.3.5.5	Arginine_2.2	^6\.3\.5\.5$	Arginine_2	Enterobacteria	Escherichia	eci:UTI89_C0036
6.3.5.5	Arginine_2.2	^6\.3\.5\.5$	Arginine_2	Enterobacteria	Escherichia	eci:UTI89_C0037
2.1.2.1	Glycine_1	^2\.1\.2\.1$	Glycine_1	Enterobacteria	Escherichia	eci:UTI89_C2870
2.5.1.54	Shikimate_1.1	^2\.5\.1\.54$	Shikimate_1	Enterobacteria	Escherichia	eci:UTI89_C2934
2.1.1.228	Cysteine_5.2	^2\.1\.1\.([1-9][0-9]{0,2}|1000)$	Cysteine_5	Enterobacteria	Escherichia	eci:UTI89_C2940
1.1.1.140	Isoleucine_2.3	^1\.1\.1\.([1-9][0-9]{0,2}|1000)$	Isoleucine_2	Enterobacteria	Escherichia	eci:UTI89_C3067
2.1.1.77	Cysteine_5.2	^2\.1\.1\.([1-9][0-9]{0,2}|1000)$	Cysteine_5	Enterobacteria	Escherichia	eci:UTI89_C3114
1.1.1.77	Isoleucine_2.3	^1\.1\.1\.([1-9][0-9]{0,2}|1000)$	Isoleucine_2	Enterobacteria	Escherichia	eci:UTI89_C3170
2.1.1.45	Cysteine_5.2	^2\.1\.1\.([1-9][0-9]{0,2}|1000)$	Cysteine_5	Enterobacteria	Escherichia	eci:UTI89_C3229
4.1.1.20	Lysine_1.9	^4\.1\.1\.20$	Lysine_1	Enterobacteria	Escherichia	eci:UTI89_C3242
1.1.1.127	Isoleucine_2.3	^1\.1\.1\.([1-9][0-9]{0,2}|1000)$	Isoleucine_2	Enterobacteria	Escherichia	eci:UTI89_C3245
2.1.1.174	Cysteine_5.2	^2\.1\.1\.([1-9][0-9]{0,2}|1000)$	Cysteine_5	Enterobacteria	Escherichia	eci:UTI89_C3522
1.1.1.346	Isoleucine_2.3	^1\.1\.1\.([1-9][0-9]{0,2}|1000)$	Isoleucine_2	Enterobacteria	Escherichia	eci:UTI89_C3432
2.1.1.199	Cysteine_5.2	^2\.1\.1\.([1-9][0-9]{0,2}|1000)$	Cysteine_5	Enterobacteria	Escherichia	eci:UTI89_C0091
4.2.1.33	Leucine_1.2	^4\.2\.1\.33$	Leucine_1	Enterobacteria	Escherichia	eci:UTI89_C0078
4.2.1.33	Leucine_1.2	^4\.2\.1\.33$	Leucine_1	Enterobacteria	Escherichia	eci:UTI89_C0079
2.1.1.178	Cysteine_5.2	^2\.1\.1\.([1-9][0-9]{0,2}|1000)$	Cysteine_5	Enterobacteria	Escherichia	eci:UTI89_C2036
2.1.1.37	Cysteine_5.2	^2\.1\.1\.([1-9][0-9]{0,2}|1000)$	Cysteine_5	Enterobacteria	Escherichia	eci:UTI89_C4938
1.1.1.42	Isoleucine_2.3	^1\.1\.1\.([1-9][0-9]{0,2}|1000)$	Isoleucine_2	Enterobacteria	Escherichia	eci:UTI89_C1266
2.2.1.6	Valine_1.1	^2\.2\.1\.6$	Valine_1	Enterobacteria	Escherichia	eci:UTI89_C4325
2.6.1.11	Arginine_1.4	^2\.6\.1\.11$	Arginine_1	Enterobacteria	Escherichia	eci:UTI89_C3862
2.6.1.59	Lysine_2.6	^2\.6\.1\.([1-9][0-9]{0,2}|1000)$	Lysine_2	Enterobacteria	Escherichia	eci:UTI89_C4347
3.5.4.19	Histidine_1.3	^3\.5\.4\.19$	Histidine_1	Enterobacteria	Escherichia	eci:UTI89_C2299
2.1.1.264	Cysteine_5.2	^2\.1\.1\.([1-9][0-9]{0,2}|1000)$	Cysteine_5	Enterobacteria	Escherichia	eci:UTI89_C1013
3.1.1.109	Cysteine_2.3	^3\.1\.1\.([1-9][0-9]{0,2}|1000)$	Cysteine_2	Enterobacteria	Escherichia	eci:UTI89_C1120
2.7.2.4	Threonine_1.1	^2\.7\.2\.4$	Threonine_1	Enterobacteria	Escherichia	eci:UTI89_C4525
3.1.1.32	Cysteine_2.3	^3\.1\.1\.([1-9][0-9]{0,2}|1000)$	Cysteine_2	Enterobacteria	Escherichia	eci:UTI89_C4384
3.1.1.2	Cysteine_2.3	^3\.1\.1\.([1-9][0-9]{0,2}|1000)$	Cysteine_2	Enterobacteria	Escherichia	eci:UTI89_C0529
1.1.1.193	Isoleucine_2.3	^1\.1\.1\.([1-9][0-9]{0,2}|1000)$	Isoleucine_2	Enterobacteria	Escherichia	eci:UTI89_C0436
2.8.1.7	Alanine_1	^2\.8\.1\.7$	Alanine_1	Enterobacteria	Escherichia	eci:UTI89_C1872
1.1.1.37	Isoleucine_2.3	^1\.1\.1\.([1-9][0-9]{0,2}|1000)$	Isoleucine_2	Enterobacteria	Escherichia	eci:UTI89_C3667
4.2.1.19	Histidine_1.6	^4\.2\.1\.19$	Histidine_1	Enterobacteria	Escherichia	eci:UTI89_C2295
2.1.1.107	Cysteine_5.2	^2\.1\.1\.([1-9][0-9]{0,2}|1000)$	Cysteine_5	Enterobacteria	Escherichia	eci:UTI89_C3872
3.2.2.9	Cysteine_5.3	^3\.2\.2\.9$	Cysteine_5	Enterobacteria	Escherichia	eci:UTI89_C0175
1.1.1.79	Isoleucine_2.3	^1\.1\.1\.([1-9][0-9]{0,2}|1000)$	Isoleucine_2	Enterobacteria	Escherichia	eci:UTI89_C1154
6.2.1.20	Cysteine_4.1	^6\.2\.1\.([1-9][0-9]{0,2}|1000)$	Cysteine_4	Enterobacteria	Escherichia	eci:UTI89_C3240
2.5.1.144	Cysteine_6.2	^2\.5\.1\.144$	Cysteine_6	Enterobacteria	Escherichia	eci:UTI89_C2754
1.1.1.346	Isoleucine_2.3	^1\.1\.1\.([1-9][0-9]{0,2}|1000)$	Isoleucine_2	Enterobacteria	Escherichia	eci:UTI89_C0320
1.1.1.35	Isoleucine_2.3	^1\.1\.1\.([1-9][0-9]{0,2}|1000)$	Isoleucine_2	Enterobacteria	Escherichia	eci:UTI89_C2625
1.1.1.35	Isoleucine_2.3	^1\.1\.1\.([1-9][0-9]{0,2}|1000)$	Isoleucine_2	Enterobacteria	Escherichia	eci:UTI89_C4431
2.7.2.4	Threonine_1.1	^2\.7\.2\.4$	Threonine_1	Enterobacteria	Escherichia	eci:UTI89_C0002
1.1.1.1	Isoleucine_2.3	^1\.1\.1\.([1-9][0-9]{0,2}|1000)$	Isoleucine_2	Enterobacteria	Escherichia	eci:UTI89_C1438
1.1.1.2	Isoleucine_2.3	^1\.1\.1\.([1-9][0-9]{0,2}|1000)$	Isoleucine_2	Enterobacteria	Escherichia	eci:UTI89_C4876
1.1.1.2	Isoleucine_2.3	^1\.1\.1\.([1-9][0-9]{0,2}|1000)$	Isoleucine_2	Enterobacteria	Escherichia	eci:UTI89_C0359
2.1.1.63	Cysteine_5.2	^2\.1\.1\.([1-9][0-9]{0,2}|1000)$	Cysteine_5	Enterobacteria	Escherichia	eci:UTI89_C2493
1.1.1.1	Isoleucine_2.3	^1\.1\.1\.([1-9][0-9]{0,2}|1000)$	Isoleucine_2	Enterobacteria	Escherichia	eci:UTI89_C1696
1.1.1.1	Isoleucine_2.3	^1\.1\.1\.([1-9][0-9]{0,2}|1000)$	Isoleucine_2	Enterobacteria	Escherichia	eci:UTI89_C4131
4.1.3.27	Tryptophan_1.1	^4\.1\.3\.27$	Tryptophan_1	Enterobacteria	Escherichia	eci:UTI89_C1532
1.1.1.284	Isoleucine_2.3	^1\.1\.1\.([1-9][0-9]{0,2}|1000)$	Isoleucine_2	Enterobacteria	Escherichia	eci:UTI89_C0376
4.1.1.48	Tryptophan_1.4	^4\.1\.1\.48$	Tryptophan_1	Enterobacteria	Escherichia	eci:UTI89_C1531
1.1.1.237	Isoleucine_2.3	^1\.1\.1\.([1-9][0-9]{0,2}|1000)$	Isoleucine_2	Enterobacteria	Escherichia	eci:UTI89_C0804
2.6.1.19	Lysine_2.6	^2\.6\.1\.([1-9][0-9]{0,2}|1000)$	Lysine_2	Enterobacteria	Escherichia	eci:UTI89_C3017
5.4.99.5	Tyrosine_1.1	^5\.4\.99\.5$	Tyrosine_1	Enterobacteria	Escherichia	eci:UTI89_C2933
2.6.1.66	Alanine_3.2	^2\.6\.1\.66$	Alanine_3	Enterobacteria	Escherichia	eci:UTI89_C2572
4.4.1.13	Methionine_1.6	^4\.4\.1\.13$	Methionine_1	Enterobacteria	Escherichia	eci:UTI89_C1810
2.6.1.88	Lysine_2.6	^2\.6\.1\.([1-9][0-9]{0,2}|1000)$	Lysine_2	Enterobacteria	Escherichia	eci:UTI89_C0603
2.1.1.200	Cysteine_5.2	^2\.1\.1\.([1-9][0-9]{0,2}|1000)$	Cysteine_5	Enterobacteria	Escherichia	eci:UTI89_C2854
6.3.1.2	Glutamine_1	^6\.3\.1\.2$	Glutamine_1	Enterobacteria	Escherichia	eci:UTI89_C4459
2.1.1.13	Cysteine_5.2	^2\.1\.1\.([1-9][0-9]{0,2}|1000)$	Cysteine_5	Enterobacteria	Escherichia	eci:UTI89_C4577
2.6.1.57	Lysine_2.6	^2\.6\.1\.([1-9][0-9]{0,2}|1000)$	Lysine_2	Enterobacteria	Escherichia	eci:UTI89_C4629
1.1.1.85	Leucine_1.3	^1\.1\.1\.85$	Leucine_1	Enterobacteria	Escherichia	eci:UTI89_C0080
4.1.2.48	Glycine_4.1_2	^4\.1\.2\.48$	Glycine_4	Enterobacteria	Escherichia	eci:UTI89_C0873
1.1.1.95	Serine_1.1	^1\.1\.1\.95$	Serine_1	Enterobacteria	Escherichia	eci:UTI89_C3212
1.1.1.95	Serine_1.1	^1\.1\.1\.95$	Serine_1	Enterobacteria	Escherichia	eci:UTI89_C3299
4.4.1.13	Methionine_1.6	^4\.4\.1\.13$	Methionine_1	Enterobacteria	Escherichia	eci:UTI89_C3428
3.5.1.16	Arginine_1.5	^3\.5\.1\.16$	Arginine_1	Enterobacteria	Escherichia	eci:UTI89_C4548
4.4.1.13	Methionine_1.6	^4\.4\.1\.13$	Methionine_1	Enterobacteria	Escherichia	eci:UTI89_C1099
5.4.99.5	Tyrosine_1.1	^5\.4\.99\.5$	Tyrosine_1	Enterobacteria	Escherichia	eci:UTI89_C2932
4.4.1.13	Methionine_1.6	^4\.4\.1\.13$	Methionine_1	Enterobacteria	Escherichia	eci:UTI89_C4977
3.1.1.107	Cysteine_2.3	^3\.1\.1\.([1-9][0-9]{0,2}|1000)$	Cysteine_2	Enterobacteria	Escherichia	eci:UTI89_C1119
2.3.1.1	Arginine_1.1	^2\.3\.1\.1$	Arginine_1	Enterobacteria	Escherichia	eci:UTI89_C3219
2.1.1.61	Cysteine_5.2	^2\.1\.1\.([1-9][0-9]{0,2}|1000)$	Cysteine_5	Enterobacteria	Escherichia	eci:UTI89_C2609
1.1.1.69	Isoleucine_2.3	^1\.1\.1\.([1-9][0-9]{0,2}|1000)$	Isoleucine_2	Enterobacteria	Escherichia	eci:UTI89_C4873
2.1.1.223	Cysteine_5.2	^2\.1\.1\.([1-9][0-9]{0,2}|1000)$	Cysteine_5	Enterobacteria	Escherichia	eci:UTI89_C2897
2.1.1.242	Cysteine_5.2	^2\.1\.1\.([1-9][0-9]{0,2}|1000)$	Cysteine_5	Enterobacteria	Escherichia	eci:UTI89_C4016
1.1.1.381	Isoleucine_2.3	^1\.1\.1\.([1-9][0-9]{0,2}|1000)$	Isoleucine_2	Enterobacteria	Escherichia	eci:UTI89_C1762
1.1.1.60	Isoleucine_2.3	^1\.1\.1\.([1-9][0-9]{0,2}|1000)$	Isoleucine_2	Enterobacteria	Escherichia	eci:UTI89_C5030
2.1.1.265	Cysteine_5.2	^2\.1\.1\.([1-9][0-9]{0,2}|1000)$	Cysteine_5	Enterobacteria	Escherichia	eci:UTI89_C1650
1.1.1.380	Isoleucine_2.3	^1\.1\.1\.([1-9][0-9]{0,2}|1000)$	Isoleucine_2	Enterobacteria	Escherichia	eci:UTI89_C1767
2.1.1.72	Cysteine_5.2	^2\.1\.1\.([1-9][0-9]{0,2}|1000)$	Cysteine_5	Enterobacteria	Escherichia	eci:UTI89_C3704
2.1.1.72	Cysteine_5.2	^2\.1\.1\.([1-9][0-9]{0,2}|1000)$	Cysteine_5	Enterobacteria	Escherichia	eci:UTI89_C1481
2.1.1.72	Cysteine_5.2	^2\.1\.1\.([1-9][0-9]{0,2}|1000)$	Cysteine_5	Enterobacteria	Escherichia	eci:UTI89_C5110
4.4.1.13	Methionine_1.6	^4\.4\.1\.13$	Methionine_1	Enterobacteria	Escherichia	eci:UTI89_C3214
3.1.1.106	Cysteine_2.3	^3\.1\.1\.([1-9][0-9]{0,2}|1000)$	Cysteine_2	Enterobacteria	Escherichia	eci:UTI89_C1168
1.1.1.414	Isoleucine_2.3	^1\.1\.1\.([1-9][0-9]{0,2}|1000)$	Isoleucine_2	Enterobacteria	Escherichia	eci:UTI89_C5064
1.1.1.411	Isoleucine_2.3	^1\.1\.1\.([1-9][0-9]{0,2}|1000)$	Isoleucine_2	Enterobacteria	Escherichia	eci:UTI89_C3102
2.1.1.342	Cysteine_5.2	^2\.1\.1\.([1-9][0-9]{0,2}|1000)$	Cysteine_5	Enterobacteria	Escherichia	eci:UTI89_C4034
1.1.1.408	Isoleucine_2.3	^1\.1\.1\.([1-9][0-9]{0,2}|1000)$	Isoleucine_2	Enterobacteria	Escherichia	eci:UTI89_C0682
1.1.1.65	Isoleucine_2.3	^1\.1\.1\.([1-9][0-9]{0,2}|1000)$	Isoleucine_2	Enterobacteria	Escherichia	eci:UTI89_C1628
2.1.1.72	Cysteine_5.2	^2\.1\.1\.([1-9][0-9]{0,2}|1000)$	Cysteine_5	Enterobacteria	Escherichia	eci:UTI89_P075
2.3.1.46	Methionine_1.4	^2\.3\.1\.46$	Methionine_1	Enterobacteria	Escherichia	eci:UTI89_C4572
1.1.1.262	Isoleucine_2.3	^1\.1\.1\.([1-9][0-9]{0,2}|1000)$	Isoleucine_2	Enterobacteria	Escherichia	eci:UTI89_C0059
1.1.1.14	Isoleucine_2.3	^1\.1\.1\.([1-9][0-9]{0,2}|1000)$	Isoleucine_2	Enterobacteria	Escherichia	eci:UTI89_C1970
1.1.1.60	Isoleucine_2.3	^1\.1\.1\.([1-9][0-9]{0,2}|1000)$	Isoleucine_2	Enterobacteria	Escherichia	eci:UTI89_C0538
1.1.1.60	Isoleucine_2.3	^1\.1\.1\.([1-9][0-9]{0,2}|1000)$	Isoleucine_2	Enterobacteria	Escherichia	eci:UTI89_C3556
1.1.1.49	Isoleucine_2.3	^1\.1\.1\.([1-9][0-9]{0,2}|1000)$	Isoleucine_2	Enterobacteria	Salmonella	spq:SPAB_01282
4.2.1.9	Valine_1.3	^4\.2\.1\.9$	Valine_1	Enterobacteria	Salmonella	spq:SPAB_04849
4.3.2.10	Histidine_1.5	^4\.3\.2\.10$	Histidine_1	Enterobacteria	Salmonella	spq:SPAB_00958
4.3.2.10	Histidine_1.5	^4\.3\.2\.10$	Histidine_1	Enterobacteria	Salmonella	spq:SPAB_00956
2.1.1.80	Cysteine_5.2	^2\.1\.1\.([1-9][0-9]{0,2}|1000)$	Cysteine_5	Enterobacteria	Salmonella	spq:SPAB_01242
2.1.1.176	Cysteine_5.2	^2\.1\.1\.([1-9][0-9]{0,2}|1000)$	Cysteine_5	Enterobacteria	Salmonella	spq:SPAB_04249
4.2.1.10	Shikimate_1.3	^4\.2\.1\.10$	Shikimate_1	Enterobacteria	Salmonella	spq:SPAB_01975
2.1.1.37	Cysteine_5.2	^2\.1\.1\.([1-9][0-9]{0,2}|1000)$	Cysteine_5	Enterobacteria	Salmonella	spq:SPAB_05653
1.1.1.85	Leucine_1.3	^1\.1\.1\.85$	Leucine_1	Enterobacteria	Salmonella	spq:SPAB_00142
6.3.5.4	Asparagine_1.1	^6\.3\.5\.4$	Asparagine_1	Enterobacteria	Salmonella	spq:SPAB_02863
4.2.1.20	Tryptophan_1.5	^4\.2\.1\.20$	Tryptophan_1	Enterobacteria	Salmonella	spq:SPAB_01518
4.2.1.20	Tryptophan_1.5	^4\.2\.1\.20$	Tryptophan_1	Enterobacteria	Salmonella	spq:SPAB_01519
2.1.1.131	Cysteine_5.2	^2\.1\.1\.([1-9][0-9]{0,2}|1000)$	Cysteine_5	Enterobacteria	Salmonella	spq:SPAB_01078
2.1.1.63	Cysteine_5.2	^2\.1\.1\.([1-9][0-9]{0,2}|1000)$	Cysteine_5	Enterobacteria	Salmonella	spq:SPAB_01603
2.1.1.297	Cysteine_5.2	^2\.1\.1\.([1-9][0-9]{0,2}|1000)$	Cysteine_5	Enterobacteria	Salmonella	spq:SPAB_01454
6.3.5.5	Arginine_2.2	^6\.3\.5\.5$	Arginine_2	Enterobacteria	Salmonella	spq:SPAB_00083
2.1.1.187	Cysteine_5.2	^2\.1\.1\.([1-9][0-9]{0,2}|1000)$	Cysteine_5	Enterobacteria	Salmonella	spq:SPAB_01379
2.6.1.85	Lysine_2.6	^2\.6\.1\.([1-9][0-9]{0,2}|1000)$	Lysine_2	Enterobacteria	Salmonella	spq:SPAB_01390
6.2.1.3	Cysteine_4.1	^6\.2\.1\.([1-9][0-9]{0,2}|1000)$	Cysteine_4	Enterobacteria	Salmonella	spq:SPAB_01397
3.1.1.45	Cysteine_2.3	^3\.1\.1\.([1-9][0-9]{0,2}|1000)$	Cysteine_2	Enterobacteria	Salmonella	spq:SPAB_04923
2.6.1.42	Alanine_3.1	^2\.6\.1\.42$	Alanine_3	Enterobacteria	Salmonella	spq:SPAB_04848
1.1.1.346	Isoleucine_2.3	^1\.1\.1\.([1-9][0-9]{0,2}|1000)$	Isoleucine_2	Enterobacteria	Salmonella	spq:SPAB_03950
1.4.1.13	Glutamate_4.1	^1\.4\.1\.13$	Glutamate_4	Enterobacteria	Salmonella	spq:SPAB_04152
1.4.1.13	Glutamate_4.1	^1\.4\.1\.13$	Glutamate_4	Enterobacteria	Salmonella	spq:SPAB_04154
1.1.1.25	Isoleucine_2.3	^1\.1\.1\.([1-9][0-9]{0,2}|1000)$	Isoleucine_2	Enterobacteria	Salmonella	spq:SPAB_04242
4.2.1.33	Leucine_1.2	^4\.2\.1\.33$	Leucine_1	Enterobacteria	Salmonella	spq:SPAB_00141
4.2.1.33	Leucine_1.2	^4\.2\.1\.33$	Leucine_1	Enterobacteria	Salmonella	spq:SPAB_03270
4.1.3.27	Tryptophan_1.1	^4\.1\.3\.27$	Tryptophan_1	Enterobacteria	Salmonella	spq:SPAB_01522
1.1.1.336	Isoleucine_2.3	^1\.1\.1\.([1-9][0-9]{0,2}|1000)$	Isoleucine_2	Enterobacteria	Salmonella	spq:SPAB_04866
2.1.1.163	Cysteine_5.2	^2\.1\.1\.([1-9][0-9]{0,2}|1000)$	Cysteine_5	Enterobacteria	Salmonella	spq:SPAB_04926
4.2.1.33	Leucine_1.2	^4\.2\.1\.33$	Leucine_1	Enterobacteria	Salmonella	spq:SPAB_03271
2.1.1.14	Cysteine_5.2	^2\.1\.1\.([1-9][0-9]{0,2}|1000)$	Cysteine_5	Enterobacteria	Salmonella	spq:SPAB_04918
2.6.1.16	Lysine_2.6	^2\.6\.1\.([1-9][0-9]{0,2}|1000)$	Lysine_2	Enterobacteria	Salmonella	spq:SPAB_04802
1.1.1.94	Isoleucine_2.3	^1\.1\.1\.([1-9][0-9]{0,2}|1000)$	Isoleucine_2	Enterobacteria	Salmonella	spq:SPAB_04597
2.1.1.186	Cysteine_5.2	^2\.1\.1\.([1-9][0-9]{0,2}|1000)$	Cysteine_5	Enterobacteria	Salmonella	spq:SPAB_03709
2.1.1.72	Cysteine_5.2	^2\.1\.1\.([1-9][0-9]{0,2}|1000)$	Cysteine_5	Enterobacteria	Salmonella	spq:SPAB_04335
1.1.1.28	Isoleucine_2.3	^1\.1\.1\.([1-9][0-9]{0,2}|1000)$	Isoleucine_2	Enterobacteria	Salmonella	spq:SPAB_01625
4.2.1.33	Leucine_1.2	^4\.2\.1\.33$	Leucine_1	Enterobacteria	Salmonella	spq:SPAB_00140
6.3.5.5	Arginine_2.2	^6\.3\.5\.5$	Arginine_2	Enterobacteria	Salmonella	spq:SPAB_00082
3.1.1.29	Cysteine_2.3	^3\.1\.1\.([1-9][0-9]{0,2}|1000)$	Cysteine_2	Enterobacteria	Salmonella	spq:SPAB_01443
2.1.1.195	Cysteine_5.2	^2\.1\.1\.([1-9][0-9]{0,2}|1000)$	Cysteine_5	Enterobacteria	Salmonella	spq:SPAB_01073
6.3.1.2	Glutamine_1	^6\.3\.1\.2$	Glutamine_1	Enterobacteria	Salmonella	spq:SPAB_04970
2.5.1.48	Methionine_1.5	^2\.5\.1\.48$	Methionine_1	Enterobacteria	Salmonella	spq:SPAB_05081
1.1.1.6	Isoleucine_2.3	^1\.1\.1\.([1-9][0-9]{0,2}|1000)$	Isoleucine_2	Enterobacteria	Salmonella	spq:SPAB_05091
2.1.1.178	Cysteine_5.2	^2\.1\.1\.([1-9][0-9]{0,2}|1000)$	Cysteine_5	Enterobacteria	Salmonella	spq:SPAB_01359
2.1.1.192	Cysteine_5.2	^2\.1\.1\.([1-9][0-9]{0,2}|1000)$	Cysteine_5	Enterobacteria	Salmonella	spq:SPAB_00414
2.1.1.37	Cysteine_5.2	^2\.1\.1\.([1-9][0-9]{0,2}|1000)$	Cysteine_5	Enterobacteria	Salmonella	spq:SPAB_01156
2.6.1.1	Aspartate_1	^2\.6\.1\.1$	Aspartate_1	Enterobacteria	Salmonella	spq:SPAB_02515
2.5.1.19	Shikimate_1.6	^2\.5\.1\.19$	Shikimate_1	Enterobacteria	Salmonella	spq:SPAB_02538
2.6.1.52	Serine_1.2	^2\.6\.1\.52$	Serine_1	Enterobacteria	Salmonella	spq:SPAB_02539
2.6.1.82	Lysine_2.6	^2\.6\.1\.([1-9][0-9]{0,2}|1000)$	Lysine_2	Enterobacteria	Salmonella	spq:SPAB_04016
4.3.1.19	Isoleucine_1.1	^4\.3\.1\.19$	Isoleucine_1	Enterobacteria	Salmonella	spq:SPAB_04047
1.1.1.251	Isoleucine_2.3	^1\.1\.1\.([1-9][0-9]{0,2}|1000)$	Isoleucine_2	Enterobacteria	Salmonella	spq:SPAB_04071
2.1.1.198	Cysteine_5.2	^2\.1\.1\.([1-9][0-9]{0,2}|1000)$	Cysteine_5	Enterobacteria	Salmonella	spq:SPAB_04074
6.3.4.5	Arginine_1.7	^6\.3\.4\.5$	Arginine_1	Enterobacteria	Salmonella	spq:SPAB_04102
2.1.1.166	Cysteine_5.2	^2\.1\.1\.([1-9][0-9]{0,2}|1000)$	Cysteine_5	Enterobacteria	Salmonella	spq:SPAB_04112
2.1.1.190	Cysteine_5.2	^2\.1\.1\.([1-9][0-9]{0,2}|1000)$	Cysteine_5	Enterobacteria	Salmonella	spq:SPAB_03678
1.1.1.77	Isoleucine_2.3	^1\.1\.1\.([1-9][0-9]{0,2}|1000)$	Isoleucine_2	Enterobacteria	Salmonella	spq:SPAB_03699
2.1.1.45	Cysteine_5.2	^2\.1\.1\.([1-9][0-9]{0,2}|1000)$	Cysteine_5	Enterobacteria	Salmonella	spq:SPAB_03733
4.1.1.20	Lysine_1.9	^4\.1\.1\.20$	Lysine_1	Enterobacteria	Salmonella	spq:SPAB_03752
1.1.1.127	Isoleucine_2.3	^1\.1\.1\.([1-9][0-9]{0,2}|1000)$	Isoleucine_2	Enterobacteria	Salmonella	spq:SPAB_03756
2.5.1.6	Cysteine_5.1	^2\.5\.1\.6$	Cysteine_5	Enterobacteria	Salmonella	spq:SPAB_03853
2.1.1.193	Cysteine_5.2	^2\.1\.1\.([1-9][0-9]{0,2}|1000)$	Cysteine_5	Enterobacteria	Salmonella	spq:SPAB_03859
2.1.1.33	Cysteine_5.2	^2\.1\.1\.([1-9][0-9]{0,2}|1000)$	Cysteine_5	Enterobacteria	Salmonella	spq:SPAB_03875
1.1.1.57	Isoleucine_2.3	^1\.1\.1\.([1-9][0-9]{0,2}|1000)$	Isoleucine_2	Enterobacteria	Salmonella	spq:SPAB_03916
2.5.1.47	Cysteine_1.2	^2\.5\.1\.47$	Cysteine_1	Enterobacteria	Salmonella	spq:SPAB_00526
2.1.1.222	Cysteine_5.2	^2\.1\.1\.([1-9][0-9]{0,2}|1000)$	Cysteine_5	Enterobacteria	Salmonella	spq:SPAB_00710
1.1.1.133	Isoleucine_2.3	^1\.1\.1\.([1-9][0-9]{0,2}|1000)$	Isoleucine_2	Enterobacteria	Salmonella	spq:SPAB_00934
1.1.1.44	Isoleucine_2.3	^1\.1\.1\.([1-9][0-9]{0,2}|1000)$	Isoleucine_2	Enterobacteria	Salmonella	spq:SPAB_00951
1.1.1.22	Isoleucine_2.3	^1\.1\.1\.([1-9][0-9]{0,2}|1000)$	Isoleucine_2	Enterobacteria	Salmonella	spq:SPAB_00953
2.1.1.79	Cysteine_5.2	^2\.1\.1\.([1-9][0-9]{0,2}|1000)$	Cysteine_5	Enterobacteria	Salmonella	spq:SPAB_01897
1.1.1.282	Isoleucine_2.3	^1\.1\.1\.([1-9][0-9]{0,2}|1000)$	Isoleucine_2	Enterobacteria	Salmonella	spq:SPAB_01974
2.5.1.54	Shikimate_1.1	^2\.5\.1\.54$	Shikimate_1	Enterobacteria	Salmonella	spq:SPAB_01989
2.6.1.81	Lysine_2.6	^2\.6\.1\.([1-9][0-9]{0,2}|1000)$	Lysine_2	Enterobacteria	Salmonella	spq:SPAB_02040
1.4.1.4	Glutamate_3	^1\.4\.1\.4$	Glutamate_3	Enterobacteria	Salmonella	spq:SPAB_02044
2.6.1.85	Lysine_2.6	^2\.6\.1\.([1-9][0-9]{0,2}|1000)$	Lysine_2	Enterobacteria	Salmonella	spq:SPAB_04316
6.2.1.5	Cysteine_4.1	^6\.2\.1\.([1-9][0-9]{0,2}|1000)$	Cysteine_4	Enterobacteria	Salmonella	spq:SPAB_02796
2.1.1.197	Cysteine_5.2	^2\.1\.1\.([1-9][0-9]{0,2}|1000)$	Cysteine_5	Enterobacteria	Salmonella	spq:SPAB_02723
2.8.1.6	Methionine_4.3	^2\.8\.1\.6$	Methionine_4	Enterobacteria	Salmonella	spq:SPAB_02725
2.6.1.62	Lysine_2.6	^2\.6\.1\.([1-9][0-9]{0,2}|1000)$	Lysine_2	Enterobacteria	Salmonella	spq:SPAB_02726
3.1.1.11	Cysteine_2.3	^3\.1\.1\.([1-9][0-9]{0,2}|1000)$	Cysteine_2	Enterobacteria	Salmonella	spq:SPAB_02733
3.1.1.31	Cysteine_2.3	^3\.1\.1\.([1-9][0-9]{0,2}|1000)$	Cysteine_2	Enterobacteria	Salmonella	spq:SPAB_02735
2.5.1.54	Shikimate_1.1	^2\.5\.1\.54$	Shikimate_1	Enterobacteria	Salmonella	spq:SPAB_02763
1.1.1.169	Isoleucine_2.3	^1\.1\.1\.([1-9][0-9]{0,2}|1000)$	Isoleucine_2	Enterobacteria	Salmonella	spq:SPAB_03148
2.6.1.37	Lysine_2.6	^2\.6\.1\.([1-9][0-9]{0,2}|1000)$	Lysine_2	Enterobacteria	Salmonella	spq:SPAB_03152
2.7.1.71	Shikimate_1.5	^2\.7\.1\.71$	Shikimate_1	Enterobacteria	Salmonella	spq:SPAB_03202
1.5.1.2	Proline_1.3	^1\.5\.1\.2$	Proline_1	Enterobacteria	Salmonella	spq:SPAB_03204
6.2.1.17	Cysteine_4.1	^6\.2\.1\.([1-9][0-9]{0,2}|1000)$	Cysteine_4	Enterobacteria	Salmonella	spq:SPAB_03225
2.1.1.72	Cysteine_5.2	^2\.1\.1\.([1-9][0-9]{0,2}|1000)$	Cysteine_5	Enterobacteria	Salmonella	spq:SPAB_03240
1.2.1.41	Proline_1.2	^1\.2\.1\.41$	Proline_1	Enterobacteria	Salmonella	spq:SPAB_03278
2.7.2.11	Proline_1.1	^2\.7\.2\.11$	Proline_1	Enterobacteria	Salmonella	spq:SPAB_03279
1.1.1.346	Isoleucine_2.3	^1\.1\.1\.([1-9][0-9]{0,2}|1000)$	Isoleucine_2	Enterobacteria	Salmonella	spq:SPAB_03360
2.5.1.54	Shikimate_1.1	^2\.5\.1\.54$	Shikimate_1	Enterobacteria	Salmonella	spq:SPAB_03381
2.1.1.228	Cysteine_5.2	^2\.1\.1\.([1-9][0-9]{0,2}|1000)$	Cysteine_5	Enterobacteria	Salmonella	spq:SPAB_03386
4.4.1.21	Cysteine_5.4	^4\.4\.1\.21$	Cysteine_5	Enterobacteria	Salmonella	spq:SPAB_03501
1.1.1.140	Isoleucine_2.3	^1\.1\.1\.([1-9][0-9]{0,2}|1000)$	Isoleucine_2	Enterobacteria	Salmonella	spq:SPAB_03525
4.2.3.5	Shikimate_1.7	^4\.2\.3\.5$	Shikimate_1	Enterobacteria	Salmonella	spq:SPAB_00586
1.1.1.290	Isoleucine_2.3	^1\.1\.1\.([1-9][0-9]{0,2}|1000)$	Isoleucine_2	Enterobacteria	Salmonella	spq:SPAB_00600
1.1.1.38	Isoleucine_2.3	^1\.1\.1\.([1-9][0-9]{0,2}|1000)$	Isoleucine_2	Enterobacteria	Salmonella	spq:SPAB_01733
2.1.1.177	Cysteine_5.2	^2\.1\.1\.([1-9][0-9]{0,2}|1000)$	Cysteine_5	Enterobacteria	Salmonella	spq:SPAB_02911
6.2.1.22	Cysteine_4.1	^6\.2\.1\.([1-9][0-9]{0,2}|1000)$	Cysteine_4	Enterobacteria	Salmonella	spq:SPAB_02936
6.2.1.26	Cysteine_4.1	^6\.2\.1\.([1-9][0-9]{0,2}|1000)$	Cysteine_4	Enterobacteria	Salmonella	spq:SPAB_00676
1.1.1.305	Isoleucine_2.3	^1\.1\.1\.([1-9][0-9]{0,2}|1000)$	Isoleucine_2	Enterobacteria	Salmonella	spq:SPAB_00682
2.6.1.87	Lysine_2.6	^2\.6\.1\.([1-9][0-9]{0,2}|1000)$	Lysine_2	Enterobacteria	Salmonella	spq:SPAB_00684
2.1.1.107	Cysteine_5.2	^2\.1\.1\.([1-9][0-9]{0,2}|1000)$	Cysteine_5	Enterobacteria	Salmonella	spq:SPAB_04884
5.1.1.7	Lysine_1.8	^5\.1\.1\.7$	Lysine_1	Enterobacteria	Salmonella	spq:SPAB_04899
3.1.1.32	Cysteine_2.3	^3\.1\.1\.([1-9][0-9]{0,2}|1000)$	Cysteine_2	Enterobacteria	Salmonella	spq:SPAB_04910
3.1.1.5	Cysteine_2.3	^3\.1\.1\.([1-9][0-9]{0,2}|1000)$	Cysteine_2	Enterobacteria	Salmonella	spq:SPAB_04914
6.2.1.5	Cysteine_4.1	^6\.2\.1\.([1-9][0-9]{0,2}|1000)$	Cysteine_4	Enterobacteria	Salmonella	spq:SPAB_02794
4.2.3.4	Shikimate_1.2	^4\.2\.3\.4$	Shikimate_1	Enterobacteria	Salmonella	spq:SPAB_04338
3.1.1.85	Cysteine_2.3	^3\.1\.1\.([1-9][0-9]{0,2}|1000)$	Cysteine_2	Enterobacteria	Salmonella	spq:SPAB_04367
4.2.1.9	Valine_1.3	^4\.2\.1\.9$	Valine_1	Enterobacteria	Salmonella	spq:SPAB_04386
1.2.1.11	Threonine_1.2	^1\.2\.1\.11$	Threonine_1	Enterobacteria	Salmonella	spq:SPAB_04395
2.1.1.171	Cysteine_5.2	^2\.1\.1\.([1-9][0-9]{0,2}|1000)$	Cysteine_5	Enterobacteria	Salmonella	spq:SPAB_04437
2.1.1.266	Cysteine_5.2	^2\.1\.1\.([1-9][0-9]{0,2}|1000)$	Cysteine_5	Enterobacteria	Salmonella	spq:SPAB_04465
1.1.1.79	Isoleucine_2.3	^1\.1\.1\.([1-9][0-9]{0,2}|1000)$	Isoleucine_2	Enterobacteria	Salmonella	spq:SPAB_04530
3.1.1.96	Cysteine_2.3	^3\.1\.1\.([1-9][0-9]{0,2}|1000)$	Cysteine_2	Enterobacteria	Salmonella	spq:SPAB_04988
2.1.1.77	Cysteine_5.2	^2\.1\.1\.([1-9][0-9]{0,2}|1000)$	Cysteine_5	Enterobacteria	Salmonella	spq:SPAB_03640
1.1.1.100	Isoleucine_2.3	^1\.1\.1\.([1-9][0-9]{0,2}|1000)$	Isoleucine_2	Enterobacteria	Salmonella	spq:SPAB_02328
2.1.1.191	Cysteine_5.2	^2\.1\.1\.([1-9][0-9]{0,2}|1000)$	Cysteine_5	Enterobacteria	Salmonella	spq:SPAB_02477
2.1.1.189	Cysteine_5.2	^2\.1\.1\.([1-9][0-9]{0,2}|1000)$	Cysteine_5	Enterobacteria	Salmonella	spq:SPAB_02607
6.2.1.71	Cysteine_4.1	^6\.2\.1\.([1-9][0-9]{0,2}|1000)$	Cysteine_4	Enterobacteria	Salmonella	spq:SPAB_02967
3.1.1.108	Cysteine_2.3	^3\.1\.1\.([1-9][0-9]{0,2}|1000)$	Cysteine_2	Enterobacteria	Salmonella	spq:SPAB_02977
2.5.1.47	Cysteine_1.2	^2\.5\.1\.47$	Cysteine_1	Enterobacteria	Salmonella	spq:SPAB_03117
2.1.1.34	Cysteine_5.2	^2\.1\.1\.([1-9][0-9]{0,2}|1000)$	Cysteine_5	Enterobacteria	Salmonella	spq:SPAB_04644
2.2.1.6	Valine_1.1	^2\.2\.1\.6$	Valine_1	Enterobacteria	Salmonella	spq:SPAB_04717
2.2.1.6	Valine_1.1	^2\.2\.1\.6$	Valine_1	Enterobacteria	Salmonella	spq:SPAB_04719
2.1.1.174	Cysteine_5.2	^2\.1\.1\.([1-9][0-9]{0,2}|1000)$	Cysteine_5	Enterobacteria	Salmonella	spq:SPAB_04019
2.1.1.72	Cysteine_5.2	^2\.1\.1\.([1-9][0-9]{0,2}|1000)$	Cysteine_5	Enterobacteria	Salmonella	spq:SPAB_00972
1.1.1.18	Isoleucine_2.3	^1\.1\.1\.([1-9][0-9]{0,2}|1000)$	Isoleucine_2	Enterobacteria	Salmonella	spq:SPAB_05572
2.1.3.3	Arginine_1.6	^2\.1\.3\.3$	Arginine_1	Enterobacteria	Salmonella	spq:SPAB_05619
3.5.3.6	Proline_2.1	^3\.5\.3\.6$	Proline_2	Enterobacteria	Salmonella	spq:SPAB_05622
2.1.3.3	Arginine_1.6	^2\.1\.3\.3$	Arginine_1	Enterobacteria	Salmonella	spq:SPAB_05626
2.1.1.170	Cysteine_5.2	^2\.1\.1\.([1-9][0-9]{0,2}|1000)$	Cysteine_5	Enterobacteria	Salmonella	spq:SPAB_04817
6.3.1.1	Asparagine_2.1	^6\.3\.1\.1$	Asparagine_2	Enterobacteria	Salmonella	spq:SPAB_04821
4.3.1.19	Isoleucine_1.1	^4\.3\.1\.19$	Isoleucine_1	Enterobacteria	Salmonella	spq:SPAB_04850
1.1.1.86	Valine_1.2	^1\.1\.1\.86$	Valine_1	Enterobacteria	Salmonella	spq:SPAB_04854
1.1.1.42	Isoleucine_2.3	^1\.1\.1\.([1-9][0-9]{0,2}|1000)$	Isoleucine_2	Enterobacteria	Salmonella	spq:SPAB_02276
2.2.1.6	Valine_1.1	^2\.2\.1\.6$	Valine_1	Enterobacteria	Salmonella	spq:SPAB_04847
2.6.1.11	Arginine_1.4	^2\.6\.1\.11$	Arginine_1	Enterobacteria	Salmonella	spq:SPAB_04314
1.1.1.264	Isoleucine_2.3	^1\.1\.1\.([1-9][0-9]{0,2}|1000)$	Isoleucine_2	Enterobacteria	Salmonella	spq:SPAB_05642
2.1.1.72	Cysteine_5.2	^2\.1\.1\.([1-9][0-9]{0,2}|1000)$	Cysteine_5	Enterobacteria	Salmonella	spq:SPAB_05694
2.1.1.172	Cysteine_5.2	^2\.1\.1\.([1-9][0-9]{0,2}|1000)$	Cysteine_5	Enterobacteria	Salmonella	spq:SPAB_05733
1.2.1.38	Arginine_1.3	^1\.2\.1\.38$	Arginine_1	Enterobacteria	Salmonella	spq:SPAB_05106
2.7.2.8	Arginine_1.2	^2\.7\.2\.8$	Arginine_1	Enterobacteria	Salmonella	spq:SPAB_05107
4.3.2.1	Arginine_1.8	^4\.3\.2\.1$	Arginine_1	Enterobacteria	Salmonella	spq:SPAB_05108
2.1.1.35	Cysteine_5.2	^2\.1\.1\.([1-9][0-9]{0,2}|1000)$	Cysteine_5	Enterobacteria	Salmonella	spq:SPAB_05114
2.1.1.185	Cysteine_5.2	^2\.1\.1\.([1-9][0-9]{0,2}|1000)$	Cysteine_5	Enterobacteria	Salmonella	spq:SPAB_05503
3.1.3.3	Serine_1.3	^3\.1\.3\.3$	Serine_1	Enterobacteria	Salmonella	spq:SPAB_05756
2.6.1.66	Alanine_3.2	^2\.6\.1\.66$	Alanine_3	Enterobacteria	Salmonella	spq:SPAB_04555
1.1.1.130	Isoleucine_2.3	^1\.1\.1\.([1-9][0-9]{0,2}|1000)$	Isoleucine_2	Enterobacteria	Salmonella	spq:SPAB_04559
1.1.1.17	Isoleucine_2.3	^1\.1\.1\.([1-9][0-9]{0,2}|1000)$	Isoleucine_2	Enterobacteria	Salmonella	spq:SPAB_04579
2.3.1.30	Cysteine_1.1	^2\.3\.1\.30$	Cysteine_1	Enterobacteria	Salmonella	spq:SPAB_04596
1.1.1.103	Isoleucine_2.3	^1\.1\.1\.([1-9][0-9]{0,2}|1000)$	Isoleucine_2	Enterobacteria	Salmonella	spq:SPAB_04605
2.7.2.4	Threonine_1.1	^2\.7\.2\.4$	Threonine_1	Enterobacteria	Salmonella	spq:SPAB_05199
6.2.1.1	Cysteine_4.1	^6\.2\.1\.([1-9][0-9]{0,2}|1000)$	Cysteine_4	Enterobacteria	Salmonella	spq:SPAB_05270
2.7.1.39	Threonine_1.4	^2\.7\.1\.39$	Threonine_1	Enterobacteria	Salmonella	spq:SPAB_00003
4.2.3.1	Threonine_1.5	^4\.2\.3\.1$	Threonine_1	Enterobacteria	Salmonella	spq:SPAB_00004
1.1.1.350	Isoleucine_2.3	^1\.1\.1\.([1-9][0-9]{0,2}|1000)$	Isoleucine_2	Enterobacteria	Salmonella	spq:SPAB_03036
5.3.1.16	Histidine_1.4	^5\.3\.1\.16$	Histidine_1	Enterobacteria	Salmonella	spq:SPAB_00957
2.6.1.9	Histidine_1.7	^2\.6\.1\.9$	Histidine_1	Enterobacteria	Salmonella	spq:SPAB_00960
1.1.1.23	Histidine_1.9	^1\.1\.1\.23$	Histidine_1	Enterobacteria	Salmonella	spq:SPAB_00961
2.4.2.17	Histidine_1.1	^2\.4\.2\.17$	Histidine_1	Enterobacteria	Salmonella	spq:SPAB_00962
2.1.1.289	Cysteine_5.2	^2\.1\.1\.([1-9][0-9]{0,2}|1000)$	Cysteine_5	Enterobacteria	Salmonella	spq:SPAB_01074
2.1.1.196	Cysteine_5.2	^2\.1\.1\.([1-9][0-9]{0,2}|1000)$	Cysteine_5	Enterobacteria	Salmonella	spq:SPAB_01075
2.1.1.133	Cysteine_5.2	^2\.1\.1\.([1-9][0-9]{0,2}|1000)$	Cysteine_5	Enterobacteria	Salmonella	spq:SPAB_01076
2.1.1.130	Cysteine_5.2	^2\.1\.1\.([1-9][0-9]{0,2}|1000)$	Cysteine_5	Enterobacteria	Salmonella	spq:SPAB_01081
3.1.1.61	Cysteine_2.3	^3\.1\.1\.([1-9][0-9]{0,2}|1000)$	Cysteine_2	Enterobacteria	Salmonella	spq:SPAB_01243
2.2.1.6	Valine_1.1	^2\.2\.1\.6$	Valine_1	Enterobacteria	Salmonella	spq:SPAB_04846
2.3.1.117	Lysine_1.5	^2\.3\.1\.117$	Lysine_1	Enterobacteria	Salmonella	spq:SPAB_00272
1.1.1.267	Isoleucine_2.3	^1\.1\.1\.([1-9][0-9]{0,2}|1000)$	Isoleucine_2	Enterobacteria	Salmonella	spq:SPAB_00282
2.1.2.1	Glycine_1	^2\.1\.2\.1$	Glycine_1	Enterobacteria	Salmonella	spq:SPAB_00375
2.8.1.7	Alanine_1	^2\.8\.1\.7$	Alanine_1	Enterobacteria	Salmonella	spq:SPAB_00390
1.1.1.169	Isoleucine_2.3	^1\.1\.1\.([1-9][0-9]{0,2}|1000)$	Isoleucine_2	Enterobacteria	Salmonella	spq:SPAB_00353
6.2.1.22	Cysteine_4.1	^6\.2\.1\.([1-9][0-9]{0,2}|1000)$	Cysteine_4	Enterobacteria	Salmonella	spq:SPAB_00069
1.17.1.8	Lysine_1.4	^1\.17\.1\.8$	Lysine_1	Enterobacteria	Salmonella	spq:SPAB_00076
2.1.1.182	Cysteine_5.2	^2\.1\.1\.([1-9][0-9]{0,2}|1000)$	Cysteine_5	Enterobacteria	Salmonella	spq:SPAB_00115
2.3.3.13	Leucine_1.1	^2\.3\.3\.13$	Leucine_1	Enterobacteria	Salmonella	spq:SPAB_00143
2.2.1.6	Valine_1.1	^2\.2\.1\.6$	Valine_1	Enterobacteria	Salmonella	spq:SPAB_00147
2.2.1.6	Valine_1.1	^2\.2\.1\.6$	Valine_1	Enterobacteria	Salmonella	spq:SPAB_00148
2.1.1.199	Cysteine_5.2	^2\.1\.1\.([1-9][0-9]{0,2}|1000)$	Cysteine_5	Enterobacteria	Salmonella	spq:SPAB_00154
1.1.1.205	Isoleucine_2.3	^1\.1\.1\.([1-9][0-9]{0,2}|1000)$	Isoleucine_2	Enterobacteria	Salmonella	spq:SPAB_00434
4.3.3.7	Lysine_1.3	^4\.3\.3\.7$	Lysine_1	Enterobacteria	Salmonella	spq:SPAB_00460
3.5.1.18	Lysine_1.7	^3\.5\.1\.18$	Lysine_1	Enterobacteria	Salmonella	spq:SPAB_00466
1.1.1.40	Isoleucine_2.3	^1\.1\.1\.([1-9][0-9]{0,2}|1000)$	Isoleucine_2	Enterobacteria	Salmonella	spq:SPAB_00481
2.6.1.59	Lysine_2.6	^2\.6\.1\.([1-9][0-9]{0,2}|1000)$	Lysine_2	Enterobacteria	Salmonella	spq:SPAB_04870
1.1.1.18	Isoleucine_2.3	^1\.1\.1\.([1-9][0-9]{0,2}|1000)$	Isoleucine_2	Enterobacteria	Salmonella	spq:SPAB_05582
1.1.1.57	Isoleucine_2.3	^1\.1\.1\.([1-9][0-9]{0,2}|1000)$	Isoleucine_2	Enterobacteria	Salmonella	spq:SPAB_01802
2.1.1.298	Cysteine_5.2	^2\.1\.1\.([1-9][0-9]{0,2}|1000)$	Cysteine_5	Enterobacteria	Salmonella	spq:SPAB_00584
1.1.1.271	Isoleucine_2.3	^1\.1\.1\.([1-9][0-9]{0,2}|1000)$	Isoleucine_2	Enterobacteria	Salmonella	spq:SPAB_00922
3.5.4.19	Histidine_1.3	^3\.5\.4\.19$	Histidine_1	Enterobacteria	Salmonella	spq:SPAB_00955
1.1.1.6	Isoleucine_2.3	^1\.1\.1\.([1-9][0-9]{0,2}|1000)$	Isoleucine_2	Enterobacteria	Salmonella	spq:SPAB_04384
2.1.1.207	Cysteine_5.2	^2\.1\.1\.([1-9][0-9]{0,2}|1000)$	Cysteine_5	Enterobacteria	Salmonella	spq:SPAB_04591
1.1.1.61	Isoleucine_2.3	^1\.1\.1\.([1-9][0-9]{0,2}|1000)$	Isoleucine_2	Enterobacteria	Salmonella	spq:SPAB_04982
2.1.1.264	Cysteine_5.2	^2\.1\.1\.([1-9][0-9]{0,2}|1000)$	Cysteine_5	Enterobacteria	Salmonella	spq:SPAB_02497
1.1.1.341	Isoleucine_2.3	^1\.1\.1\.([1-9][0-9]{0,2}|1000)$	Isoleucine_2	Enterobacteria	Salmonella	spq:SPAB_00941
3.1.1.109	Cysteine_2.3	^3\.1\.1\.([1-9][0-9]{0,2}|1000)$	Cysteine_2	Enterobacteria	Salmonella	spq:SPAB_03446
2.7.2.4	Threonine_1.1	^2\.7\.2\.4$	Threonine_1	Enterobacteria	Salmonella	spq:SPAB_05082
3.1.1.2	Cysteine_2.3	^3\.1\.1\.([1-9][0-9]{0,2}|1000)$	Cysteine_2	Enterobacteria	Salmonella	spq:SPAB_03059
1.1.1.193	Isoleucine_2.3	^1\.1\.1\.([1-9][0-9]{0,2}|1000)$	Isoleucine_2	Enterobacteria	Salmonella	spq:SPAB_03167
2.8.1.7	Alanine_1	^2\.8\.1\.7$	Alanine_1	Enterobacteria	Salmonella	spq:SPAB_01956
1.1.1.37	Isoleucine_2.3	^1\.1\.1\.([1-9][0-9]{0,2}|1000)$	Isoleucine_2	Enterobacteria	Salmonella	spq:SPAB_04185
4.2.1.19	Histidine_1.6	^4\.2\.1\.19$	Histidine_1	Enterobacteria	Salmonella	spq:SPAB_00959
2.1.1.107	Cysteine_5.2	^2\.1\.1\.([1-9][0-9]{0,2}|1000)$	Cysteine_5	Enterobacteria	Salmonella	spq:SPAB_04328
3.2.2.9	Cysteine_5.3	^3\.2\.2\.9$	Cysteine_5	Enterobacteria	Salmonella	spq:SPAB_00265
1.1.1.79	Isoleucine_2.3	^1\.1\.1\.([1-9][0-9]{0,2}|1000)$	Isoleucine_2	Enterobacteria	Salmonella	spq:SPAB_02402
6.2.1.20	Cysteine_4.1	^6\.2\.1\.([1-9][0-9]{0,2}|1000)$	Cysteine_4	Enterobacteria	Salmonella	spq:SPAB_03746
2.5.1.144	Cysteine_6.2	^2\.5\.1\.144$	Cysteine_6	Enterobacteria	Salmonella	spq:SPAB_00514
1.1.1.35	Isoleucine_2.3	^1\.1\.1\.([1-9][0-9]{0,2}|1000)$	Isoleucine_2	Enterobacteria	Salmonella	spq:SPAB_00579
1.1.1.35	Isoleucine_2.3	^1\.1\.1\.([1-9][0-9]{0,2}|1000)$	Isoleucine_2	Enterobacteria	Salmonella	spq:SPAB_04939
1.1.1.1	Isoleucine_2.3	^1\.1\.1\.([1-9][0-9]{0,2}|1000)$	Isoleucine_2	Enterobacteria	Salmonella	spq:SPAB_01731
2.7.2.4	Threonine_1.1	^2\.7\.2\.4$	Threonine_1	Enterobacteria	Salmonella	spq:SPAB_00002
1.1.1.1	Isoleucine_2.3	^1\.1\.1\.([1-9][0-9]{0,2}|1000)$	Isoleucine_2	Enterobacteria	Salmonella	spq:SPAB_01493
1.1.1.1	Isoleucine_2.3	^1\.1\.1\.([1-9][0-9]{0,2}|1000)$	Isoleucine_2	Enterobacteria	Salmonella	spq:SPAB_02687
1.1.1.2	Isoleucine_2.3	^1\.1\.1\.([1-9][0-9]{0,2}|1000)$	Isoleucine_2	Enterobacteria	Salmonella	spq:SPAB_05644
1.1.1.284	Isoleucine_2.3	^1\.1\.1\.([1-9][0-9]{0,2}|1000)$	Isoleucine_2	Enterobacteria	Salmonella	spq:SPAB_01652
2.1.1.63	Cysteine_5.2	^2\.1\.1\.([1-9][0-9]{0,2}|1000)$	Cysteine_5	Enterobacteria	Salmonella	spq:SPAB_00725
4.1.3.27	Tryptophan_1.1	^4\.1\.3\.27$	Tryptophan_1	Enterobacteria	Salmonella	spq:SPAB_01521
4.1.1.48	Tryptophan_1.4	^4\.1\.1\.48$	Tryptophan_1	Enterobacteria	Salmonella	spq:SPAB_01520
5.4.99.5	Tyrosine_1.1	^5\.4\.99\.5$	Tyrosine_1	Enterobacteria	Salmonella	spq:SPAB_03380
2.6.1.19	Lysine_2.6	^2\.6\.1\.([1-9][0-9]{0,2}|1000)$	Lysine_2	Enterobacteria	Salmonella	spq:SPAB_03468
2.6.1.66	Alanine_3.2	^2\.6\.1\.66$	Alanine_3	Enterobacteria	Salmonella	spq:SPAB_00645
2.6.1.88	Lysine_2.6	^2\.6\.1\.([1-9][0-9]{0,2}|1000)$	Lysine_2	Enterobacteria	Salmonella	spq:SPAB_02959
2.1.1.200	Cysteine_5.2	^2\.1\.1\.([1-9][0-9]{0,2}|1000)$	Cysteine_5	Enterobacteria	Salmonella	spq:SPAB_00387
4.4.1.13	Methionine_1.6	^4\.4\.1\.13$	Methionine_1	Enterobacteria	Salmonella	spq:SPAB_01855
5.4.99.5	Tyrosine_1.1	^5\.4\.99\.5$	Tyrosine_1	Enterobacteria	Salmonella	spq:SPAB_03378
4.4.1.13	Methionine_1.6	^4\.4\.1\.13$	Methionine_1	Enterobacteria	Salmonella	spq:SPAB_01742
3.1.1.107	Cysteine_2.3	^3\.1\.1\.([1-9][0-9]{0,2}|1000)$	Cysteine_2	Enterobacteria	Salmonella	spq:SPAB_03447
2.3.1.1	Arginine_1.1	^2\.3\.1\.1$	Arginine_1	Enterobacteria	Salmonella	spq:SPAB_03723
2.1.1.61	Cysteine_5.2	^2\.1\.1\.([1-9][0-9]{0,2}|1000)$	Cysteine_5	Enterobacteria	Salmonella	spq:SPAB_00591
4.2.1.51	Phenylalanine_1.2	^4\.2\.1\.51$	Phenylalanine_1	Enterobacteria	Salmonella	spq:SPAB_02141
2.1.1.223	Cysteine_5.2	^2\.1\.1\.([1-9][0-9]{0,2}|1000)$	Cysteine_5	Enterobacteria	Salmonella	spq:SPAB_00334
5.4.99.5	Tyrosine_1.1	^5\.4\.99\.5$	Tyrosine_1	Enterobacteria	Salmonella	spq:SPAB_02089
2.1.1.242	Cysteine_5.2	^2\.1\.1\.([1-9][0-9]{0,2}|1000)$	Cysteine_5	Enterobacteria	Salmonella	spq:SPAB_04461
4.2.1.51	Phenylalanine_1.2	^4\.2\.1\.51$	Phenylalanine_1	Enterobacteria	Salmonella	spq:SPAB_02206
1.1.1.381	Isoleucine_2.3	^1\.1\.1\.([1-9][0-9]{0,2}|1000)$	Isoleucine_2	Enterobacteria	Salmonella	spq:SPAB_01798
2.1.1.265	Cysteine_5.2	^2\.1\.1\.([1-9][0-9]{0,2}|1000)$	Cysteine_5	Enterobacteria	Salmonella	spq:SPAB_01673
4.2.1.51	Phenylalanine_1.2	^4\.2\.1\.51$	Phenylalanine_1	Enterobacteria	Salmonella	spq:SPAB_01306
2.1.1.72	Cysteine_5.2	^2\.1\.1\.([1-9][0-9]{0,2}|1000)$	Cysteine_5	Enterobacteria	Salmonella	spq:SPAB_04220
1.1.1.380	Isoleucine_2.3	^1\.1\.1\.([1-9][0-9]{0,2}|1000)$	Isoleucine_2	Enterobacteria	Salmonella	spq:SPAB_01804
1.1.1.408	Isoleucine_2.3	^1\.1\.1\.([1-9][0-9]{0,2}|1000)$	Isoleucine_2	Enterobacteria	Salmonella	spq:SPAB_00202
1.1.1.410	Isoleucine_2.3	^1\.1\.1\.([1-9][0-9]{0,2}|1000)$	Isoleucine_2	Enterobacteria	Salmonella	spq:SPAB_03626
1.1.1.411	Isoleucine_2.3	^1\.1\.1\.([1-9][0-9]{0,2}|1000)$	Isoleucine_2	Enterobacteria	Salmonella	spq:SPAB_03630
2.3.1.46	Methionine_1.4	^2\.3\.1\.46$	Methionine_1	Enterobacteria	Salmonella	spq:SPAB_05175
3.1.1.106	Cysteine_2.3	^3\.1\.1\.([1-9][0-9]{0,2}|1000)$	Cysteine_2	Enterobacteria	Salmonella	spq:SPAB_02385
1.1.1.262	Isoleucine_2.3	^1\.1\.1\.([1-9][0-9]{0,2}|1000)$	Isoleucine_2	Enterobacteria	Salmonella	spq:SPAB_00116
1.1.1.69	Isoleucine_2.3	^1\.1\.1\.([1-9][0-9]{0,2}|1000)$	Isoleucine_2	Enterobacteria	Salmonella	spq:SPAB_05640
1.1.1.60	Isoleucine_2.3	^1\.1\.1\.([1-9][0-9]{0,2}|1000)$	Isoleucine_2	Enterobacteria	Salmonella	spq:SPAB_03044
1.1.1.60	Isoleucine_2.3	^1\.1\.1\.([1-9][0-9]{0,2}|1000)$	Isoleucine_2	Enterobacteria	Salmonella	spq:SPAB_04054
6.2.1.48	Cysteine_4.1	^6\.2\.1\.([1-9][0-9]{0,2}|1000)$	Cysteine_4	Enterobacteria	Salmonella	spq:SPAB_00087
1.4.1.3	Glutamate_2	^1\.4\.1\.3$	Glutamate_2	Enterobacteria	Salmonella	spq:SPAB_01425
2.1.1.181	Cysteine_5.2	^2\.1\.1\.([1-9][0-9]{0,2}|1000)$	Cysteine_5	Enterobacteria	Salmonella	spq:SPAB_02677
4.1.2.48	Glycine_4.1_2	^4\.1\.2\.48$	Glycine_4	Enterobacteria	Salmonella	spq:SPAB_02590
6.2.1.72	Cysteine_4.1	^6\.2\.1\.([1-9][0-9]{0,2}|1000)$	Cysteine_4	Enterobacteria	Salmonella	spq:SPAB_02975
1.1.1.95	Serine_1.1	^1\.1\.1\.95$	Serine_1	Enterobacteria	Salmonella	spq:SPAB_03816
4.4.1.13	Methionine_1.6	^4\.4\.1\.13$	Methionine_1	Enterobacteria	Salmonella	spq:SPAB_03945
3.5.1.16	Arginine_1.5	^3\.5\.1\.16$	Arginine_1	Enterobacteria	Salmonella	spq:SPAB_05105
2.1.1.13	Cysteine_5.2	^2\.1\.1\.([1-9][0-9]{0,2}|1000)$	Cysteine_5	Enterobacteria	Salmonella	spq:SPAB_05182
2.6.1.57	Lysine_2.6	^2\.6\.1\.([1-9][0-9]{0,2}|1000)$	Lysine_2	Enterobacteria	Salmonella	spq:SPAB_05233
1.1.1.1	Isoleucine_2.3	^1\.1\.1\.([1-9][0-9]{0,2}|1000)$	Isoleucine_2	Enterobacteria	Salmonella	spq:SPAB_05010
1.1.1.69	Isoleucine_2.3	^1\.1\.1\.([1-9][0-9]{0,2}|1000)$	Isoleucine_2	Enterobacteria	Shigella	shq:A0259_02975
1.1.1.380	Isoleucine_2.3	^1\.1\.1\.([1-9][0-9]{0,2}|1000)$	Isoleucine_2	Enterobacteria	Shigella	shq:A0259_11920
1.1.1.264	Isoleucine_2.3	^1\.1\.1\.([1-9][0-9]{0,2}|1000)$	Isoleucine_2	Enterobacteria	Shigella	shq:A0259_02980
1.1.1.2	Isoleucine_2.3	^1\.1\.1\.([1-9][0-9]{0,2}|1000)$	Isoleucine_2	Enterobacteria	Shigella	shq:A0259_02990
3.1.1.2	Cysteine_2.3	^3\.1\.1\.([1-9][0-9]{0,2}|1000)$	Cysteine_2	Enterobacteria	Shigella	shq:A0259_06145
1.1.1.350	Isoleucine_2.3	^1\.1\.1\.([1-9][0-9]{0,2}|1000)$	Isoleucine_2	Enterobacteria	Shigella	shq:A0259_06250
2.7.2.4	Threonine_1.1	^2\.7\.2\.4$	Threonine_1	Enterobacteria	Shigella	shq:A0259_01710
2.1.1.185	Cysteine_5.2	^2\.1\.1\.([1-9][0-9]{0,2}|1000)$	Cysteine_5	Enterobacteria	Shigella	shq:A0259_02540
3.1.3.3	Serine_1.3	^3\.1\.3\.3$	Serine_1	Enterobacteria	Shigella	shq:A0259_03735
2.7.2.4	Threonine_1.1	^2\.7\.2\.4$	Threonine_1	Enterobacteria	Shigella	shq:A0259_03825
2.7.1.39	Threonine_1.4	^2\.7\.1\.39$	Threonine_1	Enterobacteria	Shigella	shq:A0259_03830
4.2.3.1	Threonine_1.5	^4\.2\.3\.1$	Threonine_1	Enterobacteria	Shigella	shq:A0259_03835
1.17.1.8	Lysine_1.4	^1\.17\.1\.8$	Lysine_1	Enterobacteria	Shigella	shq:A0259_03980
1.5.1.2	Proline_1.3	^1\.5\.1\.2$	Proline_1	Enterobacteria	Shigella	shq:A0259_05565
2.7.1.71	Shikimate_1.5	^2\.7\.1\.71$	Shikimate_1	Enterobacteria	Shigella	shq:A0259_05575
1.1.1.193	Isoleucine_2.3	^1\.1\.1\.([1-9][0-9]{0,2}|1000)$	Isoleucine_2	Enterobacteria	Shigella	shq:A0259_05715
2.6.1.16	Lysine_2.6	^2\.6\.1\.([1-9][0-9]{0,2}|1000)$	Lysine_2	Enterobacteria	Shigella	shq:A0259_00110
2.1.1.170	Cysteine_5.2	^2\.1\.1\.([1-9][0-9]{0,2}|1000)$	Cysteine_5	Enterobacteria	Shigella	shq:A0259_00165
6.3.1.1	Asparagine_2.1	^6\.3\.1\.1$	Asparagine_2	Enterobacteria	Shigella	shq:A0259_00185
2.2.1.6	Valine_1.1	^2\.2\.1\.6$	Valine_1	Enterobacteria	Shigella	shq:A0259_00295
2.2.1.6	Valine_1.1	^2\.2\.1\.6$	Valine_1	Enterobacteria	Shigella	shq:A0259_00300
2.6.1.42	Alanine_3.1	^2\.6\.1\.42$	Alanine_3	Enterobacteria	Shigella	shq:A0259_00305
4.2.1.9	Valine_1.3	^4\.2\.1\.9$	Valine_1	Enterobacteria	Shigella	shq:A0259_00310
4.3.1.19	Isoleucine_1.1	^4\.3\.1\.19$	Isoleucine_1	Enterobacteria	Shigella	shq:A0259_00315
1.1.1.86	Valine_1.2	^1\.1\.1\.86$	Valine_1	Enterobacteria	Shigella	shq:A0259_00325
2.6.1.59	Lysine_2.6	^2\.6\.1\.([1-9][0-9]{0,2}|1000)$	Lysine_2	Enterobacteria	Shigella	shq:A0259_00410
2.1.1.107	Cysteine_5.2	^2\.1\.1\.([1-9][0-9]{0,2}|1000)$	Cysteine_5	Enterobacteria	Shigella	shq:A0259_00475
5.1.1.7	Lysine_1.8	^5\.1\.1\.7$	Lysine_1	Enterobacteria	Shigella	shq:A0259_00505
1.1.1.61	Isoleucine_2.3	^1\.1\.1\.([1-9][0-9]{0,2}|1000)$	Isoleucine_2	Enterobacteria	Shigella	shq:A0259_00965
3.1.1.96	Cysteine_2.3	^3\.1\.1\.([1-9][0-9]{0,2}|1000)$	Cysteine_2	Enterobacteria	Shigella	shq:A0259_00990
6.2.1.1	Cysteine_4.1	^6\.2\.1\.([1-9][0-9]{0,2}|1000)$	Cysteine_4	Enterobacteria	Shigella	shq:A0259_01960
1.1.1.57	Isoleucine_2.3	^1\.1\.1\.([1-9][0-9]{0,2}|1000)$	Isoleucine_2	Enterobacteria	Shigella	shq:A0259_03320
1.1.1.267	Isoleucine_2.3	^1\.1\.1\.([1-9][0-9]{0,2}|1000)$	Isoleucine_2	Enterobacteria	Shigella	shq:A0259_04710
1.1.1.346	Isoleucine_2.3	^1\.1\.1\.([1-9][0-9]{0,2}|1000)$	Isoleucine_2	Enterobacteria	Shigella	shq:A0259_04885
3.2.2.9	Cysteine_5.3	^3\.2\.2\.9$	Cysteine_5	Enterobacteria	Shigella	shq:A0259_04645
2.3.1.117	Lysine_1.5	^2\.3\.1\.117$	Lysine_1	Enterobacteria	Shigella	shq:A0259_04675
1.1.1.2	Isoleucine_2.3	^1\.1\.1\.([1-9][0-9]{0,2}|1000)$	Isoleucine_2	Enterobacteria	Shigella	shq:A0259_05300
6.2.1.17	Cysteine_4.1	^6\.2\.1\.([1-9][0-9]{0,2}|1000)$	Cysteine_4	Enterobacteria	Shigella	shq:A0259_05345
1.1.1.284	Isoleucine_2.3	^1\.1\.1\.([1-9][0-9]{0,2}|1000)$	Isoleucine_2	Enterobacteria	Shigella	shq:A0259_05450
2.1.3.3	Arginine_1.6	^2\.1\.3\.3$	Arginine_1	Enterobacteria	Shigella	shq:A0259_02915
6.3.5.5	Arginine_2.2	^6\.3\.5\.5$	Arginine_2	Enterobacteria	Shigella	shq:A0259_03995
6.3.5.5	Arginine_2.2	^6\.3\.5\.5$	Arginine_2	Enterobacteria	Shigella	shq:A0259_04000
2.1.1.182	Cysteine_5.2	^2\.1\.1\.([1-9][0-9]{0,2}|1000)$	Cysteine_5	Enterobacteria	Shigella	shq:A0259_04095
4.2.1.33	Leucine_1.2	^4\.2\.1\.33$	Leucine_1	Enterobacteria	Shigella	shq:A0259_04190
4.2.1.33	Leucine_1.2	^4\.2\.1\.33$	Leucine_1	Enterobacteria	Shigella	shq:A0259_04195
2.3.3.13	Leucine_1.1	^2\.3\.3\.13$	Leucine_1	Enterobacteria	Shigella	shq:A0259_04205
2.2.1.6	Valine_1.1	^2\.2\.1\.6$	Valine_1	Enterobacteria	Shigella	shq:A0259_04220
2.2.1.6	Valine_1.1	^2\.2\.1\.6$	Valine_1	Enterobacteria	Shigella	shq:A0259_04225
2.1.1.199	Cysteine_5.2	^2\.1\.1\.([1-9][0-9]{0,2}|1000)$	Cysteine_5	Enterobacteria	Shigella	shq:A0259_04245
1.1.1.169	Isoleucine_2.3	^1\.1\.1\.([1-9][0-9]{0,2}|1000)$	Isoleucine_2	Enterobacteria	Shigella	shq:A0259_05770
3.1.1.32	Cysteine_2.3	^3\.1\.1\.([1-9][0-9]{0,2}|1000)$	Cysteine_2	Enterobacteria	Shigella	shq:A0259_00585
3.1.1.5	Cysteine_2.3	^3\.1\.1\.([1-9][0-9]{0,2}|1000)$	Cysteine_2	Enterobacteria	Shigella	shq:A0259_00605
2.1.1.14	Cysteine_5.2	^2\.1\.1\.([1-9][0-9]{0,2}|1000)$	Cysteine_5	Enterobacteria	Shigella	shq:A0259_00625
3.1.1.45	Cysteine_2.3	^3\.1\.1\.([1-9][0-9]{0,2}|1000)$	Cysteine_2	Enterobacteria	Shigella	shq:A0259_00675
2.1.1.163	Cysteine_5.2	^2\.1\.1\.([1-9][0-9]{0,2}|1000)$	Cysteine_5	Enterobacteria	Shigella	shq:A0259_00720
1.1.1.35	Isoleucine_2.3	^1\.1\.1\.([1-9][0-9]{0,2}|1000)$	Isoleucine_2	Enterobacteria	Shigella	shq:A0259_00775
2.5.1.48	Methionine_1.5	^2\.5\.1\.48$	Methionine_1	Enterobacteria	Shigella	shq:A0259_01275
2.7.2.4	Threonine_1.1	^2\.7\.2\.4$	Threonine_1	Enterobacteria	Shigella	shq:A0259_01280
1.1.1.6	Isoleucine_2.3	^1\.1\.1\.([1-9][0-9]{0,2}|1000)$	Isoleucine_2	Enterobacteria	Shigella	shq:A0259_01315
1.2.1.38	Arginine_1.3	^1\.2\.1\.38$	Arginine_1	Enterobacteria	Shigella	shq:A0259_01375
2.7.2.8	Arginine_1.2	^2\.7\.2\.8$	Arginine_1	Enterobacteria	Shigella	shq:A0259_01380
4.3.2.1	Arginine_1.8	^4\.3\.2\.1$	Arginine_1	Enterobacteria	Shigella	shq:A0259_01385
2.1.1.35	Cysteine_5.2	^2\.1\.1\.([1-9][0-9]{0,2}|1000)$	Cysteine_5	Enterobacteria	Shigella	shq:A0259_01410
2.1.1.72	Cysteine_5.2	^2\.1\.1\.([1-9][0-9]{0,2}|1000)$	Cysteine_5	Enterobacteria	Shigella	shq:A0259_03465
2.1.1.172	Cysteine_5.2	^2\.1\.1\.([1-9][0-9]{0,2}|1000)$	Cysteine_5	Enterobacteria	Shigella	shq:A0259_03640
2.7.2.11	Proline_1.1	^2\.7\.2\.11$	Proline_1	Enterobacteria	Shigella	shq:A0259_05070
1.2.1.41	Proline_1.2	^1\.2\.1\.41$	Proline_1	Enterobacteria	Shigella	shq:A0259_05075
2.5.1.54	Shikimate_1.1	^2\.5\.1\.54$	Shikimate_1	Enterobacteria	Shigella	shq:A0259_07505
3.1.1.11	Cysteine_2.3	^3\.1\.1\.([1-9][0-9]{0,2}|1000)$	Cysteine_2	Enterobacteria	Shigella	shq:A0259_07520
2.6.1.62	Lysine_2.6	^2\.6\.1\.([1-9][0-9]{0,2}|1000)$	Lysine_2	Enterobacteria	Shigella	shq:A0259_07820
2.8.1.6	Methionine_4.3	^2\.8\.1\.6$	Methionine_4	Enterobacteria	Shigella	shq:A0259_07825
2.1.1.197	Cysteine_5.2	^2\.1\.1\.([1-9][0-9]{0,2}|1000)$	Cysteine_5	Enterobacteria	Shigella	shq:A0259_07835
1.1.1.237	Isoleucine_2.3	^1\.1\.1\.([1-9][0-9]{0,2}|1000)$	Isoleucine_2	Enterobacteria	Shigella	shq:A0259_07955
2.1.1.264	Cysteine_5.2	^2\.1\.1\.([1-9][0-9]{0,2}|1000)$	Cysteine_5	Enterobacteria	Shigella	shq:A0259_08850
2.1.1.191	Cysteine_5.2	^2\.1\.1\.([1-9][0-9]{0,2}|1000)$	Cysteine_5	Enterobacteria	Shigella	shq:A0259_08955
4.2.1.20	Tryptophan_1.5	^4\.2\.1\.20$	Tryptophan_1	Enterobacteria	Shigella	shq:A0259_10380
4.2.1.20	Tryptophan_1.5	^4\.2\.1\.20$	Tryptophan_1	Enterobacteria	Shigella	shq:A0259_10385
4.1.1.48	Tryptophan_1.4	^4\.1\.1\.48$	Tryptophan_1	Enterobacteria	Shigella	shq:A0259_10390
4.1.3.27	Tryptophan_1.1	^4\.1\.3\.27$	Tryptophan_1	Enterobacteria	Shigella	shq:A0259_10395
4.1.3.27	Tryptophan_1.1	^4\.1\.3\.27$	Tryptophan_1	Enterobacteria	Shigella	shq:A0259_10400
1.1.1.1	Isoleucine_2.3	^1\.1\.1\.([1-9][0-9]{0,2}|1000)$	Isoleucine_2	Enterobacteria	Shigella	shq:A0259_11440
1.1.1.38	Isoleucine_2.3	^1\.1\.1\.([1-9][0-9]{0,2}|1000)$	Isoleucine_2	Enterobacteria	Shigella	shq:A0259_11445
2.6.1.52	Serine_1.2	^2\.6\.1\.52$	Serine_1	Enterobacteria	Shigella	shq:A0259_08640
2.5.1.19	Shikimate_1.6	^2\.5\.1\.19$	Shikimate_1	Enterobacteria	Shigella	shq:A0259_08645
2.6.1.1	Aspartate_1	^2\.6\.1\.1$	Aspartate_1	Enterobacteria	Shigella	shq:A0259_08745
1.1.1.100	Isoleucine_2.3	^1\.1\.1\.([1-9][0-9]{0,2}|1000)$	Isoleucine_2	Enterobacteria	Shigella	shq:A0259_09605
1.1.1.1	Isoleucine_2.3	^1\.1\.1\.([1-9][0-9]{0,2}|1000)$	Isoleucine_2	Enterobacteria	Shigella	shq:A0259_10280
2.1.1.265	Cysteine_5.2	^2\.1\.1\.([1-9][0-9]{0,2}|1000)$	Cysteine_5	Enterobacteria	Shigella	shq:A0259_11180
6.3.5.4	Asparagine_1.1	^6\.3\.5\.4$	Asparagine_1	Enterobacteria	Shigella	shq:A0259_07040
6.2.1.5	Cysteine_4.1	^6\.2\.1\.([1-9][0-9]{0,2}|1000)$	Cysteine_4	Enterobacteria	Shigella	shq:A0259_07345
6.2.1.5	Cysteine_4.1	^6\.2\.1\.([1-9][0-9]{0,2}|1000)$	Cysteine_4	Enterobacteria	Shigella	shq:A0259_07350
1.1.1.79	Isoleucine_2.3	^1\.1\.1\.([1-9][0-9]{0,2}|1000)$	Isoleucine_2	Enterobacteria	Shigella	shq:A0259_09290
3.1.1.108	Cysteine_2.3	^3\.1\.1\.([1-9][0-9]{0,2}|1000)$	Cysteine_2	Enterobacteria	Shigella	shq:A0259_06600
6.2.1.71	Cysteine_4.1	^6\.2\.1\.([1-9][0-9]{0,2}|1000)$	Cysteine_4	Enterobacteria	Shigella	shq:A0259_06650
2.6.1.88	Lysine_2.6	^2\.6\.1\.([1-9][0-9]{0,2}|1000)$	Lysine_2	Enterobacteria	Shigella	shq:A0259_06685
6.2.1.22	Cysteine_4.1	^6\.2\.1\.([1-9][0-9]{0,2}|1000)$	Cysteine_4	Enterobacteria	Shigella	shq:A0259_06775
2.1.1.144	Cysteine_5.2	^2\.1\.1\.([1-9][0-9]{0,2}|1000)$	Cysteine_5	Enterobacteria	Shigella	shq:A0259_11640
1.1.1.58	Isoleucine_2.3	^1\.1\.1\.([1-9][0-9]{0,2}|1000)$	Isoleucine_2	Enterobacteria	Shigella	shq:A0259_11650
1.1.1.381	Isoleucine_2.3	^1\.1\.1\.([1-9][0-9]{0,2}|1000)$	Isoleucine_2	Enterobacteria	Shigella	shq:A0259_11755
1.1.1.42	Isoleucine_2.3	^1\.1\.1\.([1-9][0-9]{0,2}|1000)$	Isoleucine_2	Enterobacteria	Shigella	shq:A0259_09835
2.1.1.63	Cysteine_5.2	^2\.1\.1\.([1-9][0-9]{0,2}|1000)$	Cysteine_5	Enterobacteria	Shigella	shq:A0259_10805
1.1.1.159	Isoleucine_2.3	^1\.1\.1\.([1-9][0-9]{0,2}|1000)$	Isoleucine_2	Enterobacteria	Shigella	shq:A0259_12120
4.4.1.13	Methionine_1.6	^4\.4\.1\.13$	Methionine_1	Enterobacteria	Shigella	shq:A0259_12135
2.1.1.189	Cysteine_5.2	^2\.1\.1\.([1-9][0-9]{0,2}|1000)$	Cysteine_5	Enterobacteria	Shigella	shq:A0259_08390
3.1.1.29	Cysteine_2.3	^3\.1\.1\.([1-9][0-9]{0,2}|1000)$	Cysteine_2	Enterobacteria	Shigella	shq:A0259_10085
2.1.1.297	Cysteine_5.2	^2\.1\.1\.([1-9][0-9]{0,2}|1000)$	Cysteine_5	Enterobacteria	Shigella	shq:A0259_10125
1.1.1.28	Isoleucine_2.3	^1\.1\.1\.([1-9][0-9]{0,2}|1000)$	Isoleucine_2	Enterobacteria	Shigella	shq:A0259_11015
2.1.1.79	Cysteine_5.2	^2\.1\.1\.([1-9][0-9]{0,2}|1000)$	Cysteine_5	Enterobacteria	Shigella	shq:A0259_12345
2.1.1.177	Cysteine_5.2	^2\.1\.1\.([1-9][0-9]{0,2}|1000)$	Cysteine_5	Enterobacteria	Shigella	shq:A0259_06870
2.4.2.17	Histidine_1.1	^2\.4\.2\.17$	Histidine_1	Enterobacteria	Shigella	shq:A0259_13915
1.1.1.23	Histidine_1.9	^1\.1\.1\.23$	Histidine_1	Enterobacteria	Shigella	shq:A0259_13920
2.6.1.9	Histidine_1.7	^2\.6\.1\.9$	Histidine_1	Enterobacteria	Shigella	shq:A0259_13925
4.2.1.19	Histidine_1.6	^4\.2\.1\.19$	Histidine_1	Enterobacteria	Shigella	shq:A0259_13930
4.3.2.10	Histidine_1.5	^4\.3\.2\.10$	Histidine_1	Enterobacteria	Shigella	shq:A0259_13935
5.3.1.16	Histidine_1.4	^5\.3\.1\.16$	Histidine_1	Enterobacteria	Shigella	shq:A0259_13940
4.3.2.10	Histidine_1.5	^4\.3\.2\.10$	Histidine_1	Enterobacteria	Shigella	shq:A0259_13945
1.1.1.22	Isoleucine_2.3	^1\.1\.1\.([1-9][0-9]{0,2}|1000)$	Isoleucine_2	Enterobacteria	Shigella	shq:A0259_13960
1.1.1.44	Isoleucine_2.3	^1\.1\.1\.([1-9][0-9]{0,2}|1000)$	Isoleucine_2	Enterobacteria	Shigella	shq:A0259_13965
3.5.4.19	Histidine_1.3	^3\.5\.4\.19$	Histidine_1	Enterobacteria	Shigella	shq:A0259_13950
1.1.1.133	Isoleucine_2.3	^1\.1\.1\.([1-9][0-9]{0,2}|1000)$	Isoleucine_2	Enterobacteria	Shigella	shq:A0259_14035
1.1.1.271	Isoleucine_2.3	^1\.1\.1\.([1-9][0-9]{0,2}|1000)$	Isoleucine_2	Enterobacteria	Shigella	shq:A0259_14095
1.1.1.251	Isoleucine_2.3	^1\.1\.1\.([1-9][0-9]{0,2}|1000)$	Isoleucine_2	Enterobacteria	Shigella	shq:A0259_14270
3.1.1.61	Cysteine_2.3	^3\.1\.1\.([1-9][0-9]{0,2}|1000)$	Cysteine_2	Enterobacteria	Shigella	shq:A0259_13540
2.1.1.80	Cysteine_5.2	^2\.1\.1\.([1-9][0-9]{0,2}|1000)$	Cysteine_5	Enterobacteria	Shigella	shq:A0259_13545
2.6.1.81	Lysine_2.6	^2\.6\.1\.([1-9][0-9]{0,2}|1000)$	Lysine_2	Enterobacteria	Shigella	shq:A0259_12800
1.4.1.4	Glutamate_3	^1\.4\.1\.4$	Glutamate_3	Enterobacteria	Shigella	shq:A0259_12865
1.1.1.49	Isoleucine_2.3	^1\.1\.1\.([1-9][0-9]{0,2}|1000)$	Isoleucine_2	Enterobacteria	Shigella	shq:A0259_13380
2.8.1.7	Alanine_1	^2\.8\.1\.7$	Alanine_1	Enterobacteria	Shigella	shq:A0259_12440
1.1.1.282	Isoleucine_2.3	^1\.1\.1\.([1-9][0-9]{0,2}|1000)$	Isoleucine_2	Enterobacteria	Shigella	shq:A0259_12505
4.2.1.10	Shikimate_1.3	^4\.2\.1\.10$	Shikimate_1	Enterobacteria	Shigella	shq:A0259_12510
2.5.1.54	Shikimate_1.1	^2\.5\.1\.54$	Shikimate_1	Enterobacteria	Shigella	shq:A0259_12575
1.1.1.93	Isoleucine_2.3	^1\.1\.1\.([1-9][0-9]{0,2}|1000)$	Isoleucine_2	Enterobacteria	Shigella	shq:A0259_13085
6.2.1.3	Cysteine_4.1	^6\.2\.1\.([1-9][0-9]{0,2}|1000)$	Cysteine_4	Enterobacteria	Shigella	shq:A0259_13110
2.6.1.85	Lysine_2.6	^2\.6\.1\.([1-9][0-9]{0,2}|1000)$	Lysine_2	Enterobacteria	Shigella	shq:A0259_13150
2.1.1.187	Cysteine_5.2	^2\.1\.1\.([1-9][0-9]{0,2}|1000)$	Cysteine_5	Enterobacteria	Shigella	shq:A0259_13210
2.1.1.178	Cysteine_5.2	^2\.1\.1\.([1-9][0-9]{0,2}|1000)$	Cysteine_5	Enterobacteria	Shigella	shq:A0259_13285
2.1.1.72	Cysteine_5.2	^2\.1\.1\.([1-9][0-9]{0,2}|1000)$	Cysteine_5	Enterobacteria	Shigella	shq:A0259_20045
1.1.1.25	Isoleucine_2.3	^1\.1\.1\.([1-9][0-9]{0,2}|1000)$	Isoleucine_2	Enterobacteria	Shigella	shq:A0259_20145
2.1.1.176	Cysteine_5.2	^2\.1\.1\.([1-9][0-9]{0,2}|1000)$	Cysteine_5	Enterobacteria	Shigella	shq:A0259_20180
2.6.1.85	Lysine_2.6	^2\.6\.1\.([1-9][0-9]{0,2}|1000)$	Lysine_2	Enterobacteria	Shigella	shq:A0259_20550
2.1.1.107	Cysteine_5.2	^2\.1\.1\.([1-9][0-9]{0,2}|1000)$	Cysteine_5	Enterobacteria	Shigella	shq:A0259_20590
4.2.3.4	Shikimate_1.2	^4\.2\.3\.4$	Shikimate_1	Enterobacteria	Shigella	shq:A0259_20700
2.7.1.71	Shikimate_1.5	^2\.7\.1\.71$	Shikimate_1	Enterobacteria	Shigella	shq:A0259_20705
2.1.1.174	Cysteine_5.2	^2\.1\.1\.([1-9][0-9]{0,2}|1000)$	Cysteine_5	Enterobacteria	Shigella	shq:A0259_19170
4.3.1.19	Isoleucine_1.1	^4\.3\.1\.19$	Isoleucine_1	Enterobacteria	Shigella	shq:A0259_19325
1.4.1.13	Glutamate_4.1	^1\.4\.1\.13$	Glutamate_4	Enterobacteria	Shigella	shq:A0259_19810
1.4.1.13	Glutamate_4.1	^1\.4\.1\.13$	Glutamate_4	Enterobacteria	Shigella	shq:A0259_19815
1.1.1.37	Isoleucine_2.3	^1\.1\.1\.([1-9][0-9]{0,2}|1000)$	Isoleucine_2	Enterobacteria	Shigella	shq:A0259_19905
3.1.1.85	Cysteine_2.3	^3\.1\.1\.([1-9][0-9]{0,2}|1000)$	Cysteine_2	Enterobacteria	Shigella	shq:A0259_20820
1.2.1.11	Threonine_1.2	^1\.2\.1\.11$	Threonine_1	Enterobacteria	Shigella	shq:A0259_20930
2.1.1.171	Cysteine_5.2	^2\.1\.1\.([1-9][0-9]{0,2}|1000)$	Cysteine_5	Enterobacteria	Shigella	shq:A0259_21085
2.1.1.242	Cysteine_5.2	^2\.1\.1\.([1-9][0-9]{0,2}|1000)$	Cysteine_5	Enterobacteria	Shigella	shq:A0259_21255
2.1.1.266	Cysteine_5.2	^2\.1\.1\.([1-9][0-9]{0,2}|1000)$	Cysteine_5	Enterobacteria	Shigella	shq:A0259_21265
1.1.1.79	Isoleucine_2.3	^1\.1\.1\.([1-9][0-9]{0,2}|1000)$	Isoleucine_2	Enterobacteria	Shigella	shq:A0259_21580
2.1.1.207	Cysteine_5.2	^2\.1\.1\.([1-9][0-9]{0,2}|1000)$	Cysteine_5	Enterobacteria	Shigella	shq:A0259_21900
2.3.1.30	Cysteine_1.1	^2\.3\.1\.30$	Cysteine_1	Enterobacteria	Shigella	shq:A0259_21905
1.1.1.94	Isoleucine_2.3	^1\.1\.1\.([1-9][0-9]{0,2}|1000)$	Isoleucine_2	Enterobacteria	Shigella	shq:A0259_21910
1.1.1.103	Isoleucine_2.3	^1\.1\.1\.([1-9][0-9]{0,2}|1000)$	Isoleucine_2	Enterobacteria	Shigella	shq:A0259_21950
2.1.1.34	Cysteine_5.2	^2\.1\.1\.([1-9][0-9]{0,2}|1000)$	Cysteine_5	Enterobacteria	Shigella	shq:A0259_22120
2.6.1.66	Alanine_3.2	^2\.6\.1\.66$	Alanine_3	Enterobacteria	Shigella	shq:A0259_21685
1.1.1.130	Isoleucine_2.3	^1\.1\.1\.([1-9][0-9]{0,2}|1000)$	Isoleucine_2	Enterobacteria	Shigella	shq:A0259_21705
1.1.1.1	Isoleucine_2.3	^1\.1\.1\.([1-9][0-9]{0,2}|1000)$	Isoleucine_2	Enterobacteria	Shigella	shq:A0259_21795
1.1.1.17	Isoleucine_2.3	^1\.1\.1\.([1-9][0-9]{0,2}|1000)$	Isoleucine_2	Enterobacteria	Shigella	shq:A0259_21855
2.2.1.6	Valine_1.1	^2\.2\.1\.6$	Valine_1	Enterobacteria	Shigella	shq:A0259_22325
2.2.1.6	Valine_1.1	^2\.2\.1\.6$	Valine_1	Enterobacteria	Shigella	shq:A0259_22330
2.1.1.63	Cysteine_5.2	^2\.1\.1\.([1-9][0-9]{0,2}|1000)$	Cysteine_5	Enterobacteria	Shigella	shq:A0259_14890
2.1.1.222	Cysteine_5.2	^2\.1\.1\.([1-9][0-9]{0,2}|1000)$	Cysteine_5	Enterobacteria	Shigella	shq:A0259_14975
2.6.1.87	Lysine_2.6	^2\.6\.1\.([1-9][0-9]{0,2}|1000)$	Lysine_2	Enterobacteria	Shigella	shq:A0259_15085
1.1.1.305	Isoleucine_2.3	^1\.1\.1\.([1-9][0-9]{0,2}|1000)$	Isoleucine_2	Enterobacteria	Shigella	shq:A0259_15095
1.1.1.290	Isoleucine_2.3	^1\.1\.1\.([1-9][0-9]{0,2}|1000)$	Isoleucine_2	Enterobacteria	Shigella	shq:A0259_15420
2.1.1.61	Cysteine_5.2	^2\.1\.1\.([1-9][0-9]{0,2}|1000)$	Cysteine_5	Enterobacteria	Shigella	shq:A0259_15440
4.2.3.5	Shikimate_1.7	^4\.2\.3\.5$	Shikimate_1	Enterobacteria	Shigella	shq:A0259_15465
2.1.1.298	Cysteine_5.2	^2\.1\.1\.([1-9][0-9]{0,2}|1000)$	Cysteine_5	Enterobacteria	Shigella	shq:A0259_15470
1.1.1.35	Isoleucine_2.3	^1\.1\.1\.([1-9][0-9]{0,2}|1000)$	Isoleucine_2	Enterobacteria	Shigella	shq:A0259_15520
6.2.1.26	Cysteine_4.1	^6\.2\.1\.([1-9][0-9]{0,2}|1000)$	Cysteine_4	Enterobacteria	Shigella	shq:A0259_15125
2.6.1.66	Alanine_3.2	^2\.6\.1\.66$	Alanine_3	Enterobacteria	Shigella	shq:A0259_15265
2.5.1.47	Cysteine_1.2	^2\.5\.1\.47$	Cysteine_1	Enterobacteria	Shigella	shq:A0259_15810
2.5.1.144	Cysteine_6.2	^2\.5\.1\.144$	Cysteine_6	Enterobacteria	Shigella	shq:A0259_15845
1.1.1.40	Isoleucine_2.3	^1\.1\.1\.([1-9][0-9]{0,2}|1000)$	Isoleucine_2	Enterobacteria	Shigella	shq:A0259_16010
3.5.1.18	Lysine_1.7	^3\.5\.1\.18$	Lysine_1	Enterobacteria	Shigella	shq:A0259_16060
4.3.3.7	Lysine_1.3	^4\.3\.3\.7$	Lysine_1	Enterobacteria	Shigella	shq:A0259_16100
1.1.1.205	Isoleucine_2.3	^1\.1\.1\.([1-9][0-9]{0,2}|1000)$	Isoleucine_2	Enterobacteria	Shigella	shq:A0259_16255
2.1.1.192	Cysteine_5.2	^2\.1\.1\.([1-9][0-9]{0,2}|1000)$	Cysteine_5	Enterobacteria	Shigella	shq:A0259_16300
2.8.1.7	Alanine_1	^2\.8\.1\.7$	Alanine_1	Enterobacteria	Shigella	shq:A0259_16375
2.1.1.200	Cysteine_5.2	^2\.1\.1\.([1-9][0-9]{0,2}|1000)$	Cysteine_5	Enterobacteria	Shigella	shq:A0259_16385
5.4.99.5	Tyrosine_1.1	^5\.4\.99\.5$	Tyrosine_1	Enterobacteria	Shigella	shq:A0259_16750
5.4.99.5	Tyrosine_1.1	^5\.4\.99\.5$	Tyrosine_1	Enterobacteria	Shigella	shq:A0259_16755
2.5.1.54	Shikimate_1.1	^2\.5\.1\.54$	Shikimate_1	Enterobacteria	Shigella	shq:A0259_16760
2.1.1.228	Cysteine_5.2	^2\.1\.1\.([1-9][0-9]{0,2}|1000)$	Cysteine_5	Enterobacteria	Shigella	shq:A0259_16790
2.6.1.19	Lysine_2.6	^2\.6\.1\.([1-9][0-9]{0,2}|1000)$	Lysine_2	Enterobacteria	Shigella	shq:A0259_16905
4.4.1.21	Cysteine_5.4	^4\.4\.1\.21$	Cysteine_5	Enterobacteria	Shigella	shq:A0259_17025
2.1.1.77	Cysteine_5.2	^2\.1\.1\.([1-9][0-9]{0,2}|1000)$	Cysteine_5	Enterobacteria	Shigella	shq:A0259_17315
2.1.1.190	Cysteine_5.2	^2\.1\.1\.([1-9][0-9]{0,2}|1000)$	Cysteine_5	Enterobacteria	Shigella	shq:A0259_17495
1.1.1.77	Isoleucine_2.3	^1\.1\.1\.([1-9][0-9]{0,2}|1000)$	Isoleucine_2	Enterobacteria	Shigella	shq:A0259_17570
2.1.2.1	Glycine_1	^2\.1\.2\.1$	Glycine_1	Enterobacteria	Shigella	shq:A0259_16480
2.1.1.223	Cysteine_5.2	^2\.1\.1\.([1-9][0-9]{0,2}|1000)$	Cysteine_5	Enterobacteria	Shigella	shq:A0259_16625
1.1.1.140	Isoleucine_2.3	^1\.1\.1\.([1-9][0-9]{0,2}|1000)$	Isoleucine_2	Enterobacteria	Shigella	shq:A0259_17120
2.1.1.186	Cysteine_5.2	^2\.1\.1\.([1-9][0-9]{0,2}|1000)$	Cysteine_5	Enterobacteria	Shigella	shq:A0259_17635
2.3.1.1	Arginine_1.1	^2\.3\.1\.1$	Arginine_1	Enterobacteria	Shigella	shq:A0259_17695
6.2.1.20	Cysteine_4.1	^6\.2\.1\.([1-9][0-9]{0,2}|1000)$	Cysteine_4	Enterobacteria	Shigella	shq:A0259_17795
4.1.1.20	Lysine_1.9	^4\.1\.1\.20$	Lysine_1	Enterobacteria	Shigella	shq:A0259_17805
2.5.1.6	Cysteine_5.1	^2\.5\.1\.6$	Cysteine_5	Enterobacteria	Shigella	shq:A0259_18270
2.1.1.193	Cysteine_5.2	^2\.1\.1\.([1-9][0-9]{0,2}|1000)$	Cysteine_5	Enterobacteria	Shigella	shq:A0259_18290
2.1.1.33	Cysteine_5.2	^2\.1\.1\.([1-9][0-9]{0,2}|1000)$	Cysteine_5	Enterobacteria	Shigella	shq:A0259_18365
3.1.1.45	Cysteine_2.3	^3\.1\.1\.([1-9][0-9]{0,2}|1000)$	Cysteine_2	Enterobacteria	Shigella	shq:A0259_18740
1.1.1.346	Isoleucine_2.3	^1\.1\.1\.([1-9][0-9]{0,2}|1000)$	Isoleucine_2	Enterobacteria	Shigella	shq:A0259_18800
2.6.1.82	Lysine_2.6	^2\.6\.1\.([1-9][0-9]{0,2}|1000)$	Lysine_2	Enterobacteria	Shigella	shq:A0259_19110
2.1.1.198	Cysteine_5.2	^2\.1\.1\.([1-9][0-9]{0,2}|1000)$	Cysteine_5	Enterobacteria	Shigella	shq:A0259_19475
6.3.4.5	Arginine_1.7	^6\.3\.4\.5$	Arginine_1	Enterobacteria	Shigella	shq:A0259_19610
2.1.1.166	Cysteine_5.2	^2\.1\.1\.([1-9][0-9]{0,2}|1000)$	Cysteine_5	Enterobacteria	Shigella	shq:A0259_19645
1.1.1.414	Isoleucine_2.3	^1\.1\.1\.([1-9][0-9]{0,2}|1000)$	Isoleucine_2	Enterobacteria	Shigella	shq:A0259_03570
2.6.1.11	Arginine_1.4	^2\.6\.1\.11$	Arginine_1	Enterobacteria	Shigella	shq:A0259_20545
2.1.1.45	Cysteine_5.2	^2\.1\.1\.([1-9][0-9]{0,2}|1000)$	Cysteine_5	Enterobacteria	Shigella	shq:A0259_17740
1.1.1.60	Isoleucine_2.3	^1\.1\.1\.([1-9][0-9]{0,2}|1000)$	Isoleucine_2	Enterobacteria	Shigella	shq:A0259_06215
1.1.1.60	Isoleucine_2.3	^1\.1\.1\.([1-9][0-9]{0,2}|1000)$	Isoleucine_2	Enterobacteria	Shigella	shq:A0259_19360
2.6.1.33	Lysine_2.6	^2\.6\.1\.([1-9][0-9]{0,2}|1000)$	Lysine_2	Enterobacteria	Shigella	shq:A0259_14015
1.1.1.411	Isoleucine_2.3	^1\.1\.1\.([1-9][0-9]{0,2}|1000)$	Isoleucine_2	Enterobacteria	Shigella	shq:A0259_17280
2.1.1.72	Cysteine_5.2	^2\.1\.1\.([1-9][0-9]{0,2}|1000)$	Cysteine_5	Enterobacteria	Shigella	shq:A0259_20690
2.3.1.46	Methionine_1.4	^2\.3\.1\.46$	Methionine_1	Enterobacteria	Shigella	shq:A0259_01655
3.1.1.106	Cysteine_2.3	^3\.1\.1\.([1-9][0-9]{0,2}|1000)$	Cysteine_2	Enterobacteria	Shigella	shq:A0259_09355
1.1.1.262	Isoleucine_2.3	^1\.1\.1\.([1-9][0-9]{0,2}|1000)$	Isoleucine_2	Enterobacteria	Shigella	shq:A0259_04100
1.1.1.57	Isoleucine_2.3	^1\.1\.1\.([1-9][0-9]{0,2}|1000)$	Isoleucine_2	Enterobacteria	Shigella	shq:A0259_11770
1.1.1.100	Isoleucine_2.3	^1\.1\.1\.([1-9][0-9]{0,2}|1000)$	Isoleucine_2	Enterobacteria	Shigella	shq:A0259_02690
1.1.1.14	Isoleucine_2.3	^1\.1\.1\.([1-9][0-9]{0,2}|1000)$	Isoleucine_2	Enterobacteria	Shigella	shq:A0259_12940
1.1.1.336	Isoleucine_2.3	^1\.1\.1\.([1-9][0-9]{0,2}|1000)$	Isoleucine_2	Enterobacteria	Shigella	shq:A0259_00390
6.3.1.2	Glutamine_1	^6\.3\.1\.2$	Glutamine_1	Enterobacteria	Shigella	shq:A0259_00900
2.6.1.57	Lysine_2.6	^2\.6\.1\.([1-9][0-9]{0,2}|1000)$	Lysine_2	Enterobacteria	Shigella	shq:A0259_01880
3.5.1.16	Arginine_1.5	^3\.5\.1\.16$	Arginine_1	Enterobacteria	Shigella	shq:A0259_01370
2.1.1.13	Cysteine_5.2	^2\.1\.1\.([1-9][0-9]{0,2}|1000)$	Cysteine_5	Enterobacteria	Shigella	shq:A0259_01685
6.2.1.48	Cysteine_4.1	^6\.2\.1\.([1-9][0-9]{0,2}|1000)$	Cysteine_4	Enterobacteria	Shigella	shq:A0259_04025
1.1.1.85	Leucine_1.3	^1\.1\.1\.85$	Leucine_1	Enterobacteria	Shigella	shq:A0259_04200
2.1.1.181	Cysteine_5.2	^2\.1\.1\.([1-9][0-9]{0,2}|1000)$	Cysteine_5	Enterobacteria	Shigella	shq:A0259_07985
2.6.1.19	Lysine_2.6	^2\.6\.1\.([1-9][0-9]{0,2}|1000)$	Lysine_2	Enterobacteria	Shigella	shq:A0259_10635
6.2.1.72	Cysteine_4.1	^6\.2\.1\.([1-9][0-9]{0,2}|1000)$	Cysteine_4	Enterobacteria	Shigella	shq:A0259_06610
4.1.2.48	Glycine_4.1_2	^4\.1\.2\.48$	Glycine_4	Enterobacteria	Shigella	shq:A0259_08445
1.1.1.95	Serine_1.1	^1\.1\.1\.95$	Serine_1	Enterobacteria	Shigella	shq:A0259_18130
4.4.1.13	Methionine_1.6	^4\.4\.1\.13$	Methionine_1	Enterobacteria	Shigella	shq:A0259_18775
1.1.1.14	Isoleucine_2.3	^1\.1\.1\.([1-9][0-9]{0,2}|1000)$	Isoleucine_2	Enterobacteria	Enterobacter	enf:AKI40_0052
1.1.1.60	Isoleucine_2.3	^1\.1\.1\.([1-9][0-9]{0,2}|1000)$	Isoleucine_2	Enterobacteria	Enterobacter	enf:AKI40_0634
2.1.1.72	Cysteine_5.2	^2\.1\.1\.([1-9][0-9]{0,2}|1000)$	Cysteine_5	Enterobacteria	Enterobacter	enf:AKI40_2792
2.1.1.72	Cysteine_5.2	^2\.1\.1\.([1-9][0-9]{0,2}|1000)$	Cysteine_5	Enterobacteria	Enterobacter	enf:AKI40_2476
1.2.1.11	Threonine_1.2	^1\.2\.1\.11$	Threonine_1	Enterobacteria	Enterobacter	enf:AKI40_0375
3.1.1.85	Cysteine_2.3	^3\.1\.1\.([1-9][0-9]{0,2}|1000)$	Cysteine_2	Enterobacteria	Enterobacter	enf:AKI40_0391
2.7.1.71	Shikimate_1.5	^2\.7\.1\.71$	Shikimate_1	Enterobacteria	Enterobacter	enf:AKI40_0411
4.2.3.4	Shikimate_1.2	^4\.2\.3\.4$	Shikimate_1	Enterobacteria	Enterobacter	enf:AKI40_0412
2.1.1.228	Cysteine_5.2	^2\.1\.1\.([1-9][0-9]{0,2}|1000)$	Cysteine_5	Enterobacteria	Enterobacter	enf:AKI40_1234
2.5.1.54	Shikimate_1.1	^2\.5\.1\.54$	Shikimate_1	Enterobacteria	Enterobacter	enf:AKI40_1268
5.4.99.5	Tyrosine_1.1	^5\.4\.99\.5$	Tyrosine_1	Enterobacteria	Enterobacter	enf:AKI40_1269
1.4.1.4	Glutamate_3	^1\.4\.1\.4$	Glutamate_3	Enterobacteria	Enterobacter	enf:AKI40_2718
2.6.1.81	Lysine_2.6	^2\.6\.1\.([1-9][0-9]{0,2}|1000)$	Lysine_2	Enterobacteria	Enterobacter	enf:AKI40_2723
1.1.1.127	Isoleucine_2.3	^1\.1\.1\.([1-9][0-9]{0,2}|1000)$	Isoleucine_2	Enterobacteria	Enterobacter	enf:AKI40_2737
6.2.1.22	Cysteine_4.1	^6\.2\.1\.([1-9][0-9]{0,2}|1000)$	Cysteine_4	Enterobacteria	Enterobacter	enf:AKI40_0791
2.1.1.33	Cysteine_5.2	^2\.1\.1\.([1-9][0-9]{0,2}|1000)$	Cysteine_5	Enterobacteria	Enterobacter	enf:AKI40_0800
2.1.1.193	Cysteine_5.2	^2\.1\.1\.([1-9][0-9]{0,2}|1000)$	Cysteine_5	Enterobacteria	Enterobacter	enf:AKI40_0816
2.5.1.6	Cysteine_5.1	^2\.5\.1\.6$	Cysteine_5	Enterobacteria	Enterobacter	enf:AKI40_0820
1.1.1.38	Isoleucine_2.3	^1\.1\.1\.([1-9][0-9]{0,2}|1000)$	Isoleucine_2	Enterobacteria	Enterobacter	enf:AKI40_3141
2.6.1.21	Lysine_2.6	^2\.6\.1\.([1-9][0-9]{0,2}|1000)$	Lysine_2	Enterobacteria	Enterobacter	enf:AKI40_3974
1.2.1.41	Proline_1.2	^1\.2\.1\.41$	Proline_1	Enterobacteria	Enterobacter	enf:AKI40_4011
2.7.2.11	Proline_1.1	^2\.7\.2\.11$	Proline_1	Enterobacteria	Enterobacter	enf:AKI40_4012
5.1.1.7	Lysine_1.8	^5\.1\.1\.7$	Lysine_1	Enterobacteria	Enterobacter	enf:AKI40_4786
2.1.1.107	Cysteine_5.2	^2\.1\.1\.([1-9][0-9]{0,2}|1000)$	Cysteine_5	Enterobacteria	Enterobacter	enf:AKI40_4792
2.6.1.59	Lysine_2.6	^2\.6\.1\.([1-9][0-9]{0,2}|1000)$	Lysine_2	Enterobacteria	Enterobacter	enf:AKI40_4800
1.1.1.86	Valine_1.2	^1\.1\.1\.86$	Valine_1	Enterobacteria	Enterobacter	enf:AKI40_4812
4.3.1.19	Isoleucine_1.1	^4\.3\.1\.19$	Isoleucine_1	Enterobacteria	Enterobacter	enf:AKI40_4814
4.2.1.9	Valine_1.3	^4\.2\.1\.9$	Valine_1	Enterobacteria	Enterobacter	enf:AKI40_4815
2.6.1.42	Alanine_3.1	^2\.6\.1\.42$	Alanine_3	Enterobacteria	Enterobacter	enf:AKI40_4816
2.2.1.6	Valine_1.1	^2\.2\.1\.6$	Valine_1	Enterobacteria	Enterobacter	enf:AKI40_4817
2.2.1.6	Valine_1.1	^2\.2\.1\.6$	Valine_1	Enterobacteria	Enterobacter	enf:AKI40_4818
2.1.1.34	Cysteine_5.2	^2\.1\.1\.([1-9][0-9]{0,2}|1000)$	Cysteine_5	Enterobacteria	Enterobacter	enf:AKI40_0098
2.1.1.178	Cysteine_5.2	^2\.1\.1\.([1-9][0-9]{0,2}|1000)$	Cysteine_5	Enterobacteria	Enterobacter	enf:AKI40_3552
1.1.1.49	Isoleucine_2.3	^1\.1\.1\.([1-9][0-9]{0,2}|1000)$	Isoleucine_2	Enterobacteria	Enterobacter	enf:AKI40_3569
2.1.1.10	Cysteine_5.2	^2\.1\.1\.([1-9][0-9]{0,2}|1000)$	Cysteine_5	Enterobacteria	Enterobacter	enf:AKI40_4387
2.1.1.72	Cysteine_5.2	^2\.1\.1\.([1-9][0-9]{0,2}|1000)$	Cysteine_5	Enterobacteria	Enterobacter	enf:AKI40_4404
4.2.1.10	Shikimate_1.3	^4\.2\.1\.10$	Shikimate_1	Enterobacteria	Enterobacter	enf:AKI40_0531
3.1.1.17	Cysteine_2.3	^3\.1\.1\.([1-9][0-9]{0,2}|1000)$	Cysteine_2	Enterobacteria	Enterobacter	enf:AKI40_0109
1.1.1.103	Isoleucine_2.3	^1\.1\.1\.([1-9][0-9]{0,2}|1000)$	Isoleucine_2	Enterobacteria	Enterobacter	enf:AKI40_0133
1.1.1.94	Isoleucine_2.3	^1\.1\.1\.([1-9][0-9]{0,2}|1000)$	Isoleucine_2	Enterobacteria	Enterobacter	enf:AKI40_0141
2.3.1.30	Cysteine_1.1	^2\.3\.1\.30$	Cysteine_1	Enterobacteria	Enterobacter	enf:AKI40_0142
2.1.1.207	Cysteine_5.2	^2\.1\.1\.([1-9][0-9]{0,2}|1000)$	Cysteine_5	Enterobacteria	Enterobacter	enf:AKI40_0143
2.1.1.186	Cysteine_5.2	^2\.1\.1\.([1-9][0-9]{0,2}|1000)$	Cysteine_5	Enterobacteria	Enterobacter	enf:AKI40_0957
2.1.1.107	Cysteine_5.2	^2\.1\.1\.([1-9][0-9]{0,2}|1000)$	Cysteine_5	Enterobacteria	Enterobacter	enf:AKI40_0959
2.1.1.77	Cysteine_5.2	^2\.1\.1\.([1-9][0-9]{0,2}|1000)$	Cysteine_5	Enterobacteria	Enterobacter	enf:AKI40_0969
2.1.1.130	Cysteine_5.2	^2\.1\.1\.([1-9][0-9]{0,2}|1000)$	Cysteine_5	Enterobacteria	Enterobacter	enf:AKI40_1798
2.1.1.79	Cysteine_5.2	^2\.1\.1\.([1-9][0-9]{0,2}|1000)$	Cysteine_5	Enterobacteria	Enterobacter	enf:AKI40_1821
2.1.1.79	Cysteine_5.2	^2\.1\.1\.([1-9][0-9]{0,2}|1000)$	Cysteine_5	Enterobacteria	Enterobacter	enf:AKI40_1843
2.1.1.264	Cysteine_5.2	^2\.1\.1\.([1-9][0-9]{0,2}|1000)$	Cysteine_5	Enterobacteria	Enterobacter	enf:AKI40_2429
2.1.1.191	Cysteine_5.2	^2\.1\.1\.([1-9][0-9]{0,2}|1000)$	Cysteine_5	Enterobacteria	Enterobacter	enf:AKI40_2448
4.1.3.27	Tryptophan_1.1	^4\.1\.3\.27$	Tryptophan_1	Enterobacteria	Enterobacter	enf:AKI40_3328
4.1.3.27	Tryptophan_1.1	^4\.1\.3\.27$	Tryptophan_1	Enterobacteria	Enterobacter	enf:AKI40_3329
4.1.1.48	Tryptophan_1.4	^4\.1\.1\.48$	Tryptophan_1	Enterobacteria	Enterobacter	enf:AKI40_3330
4.2.1.20	Tryptophan_1.5	^4\.2\.1\.20$	Tryptophan_1	Enterobacteria	Enterobacter	enf:AKI40_3331
4.2.1.20	Tryptophan_1.5	^4\.2\.1\.20$	Tryptophan_1	Enterobacteria	Enterobacter	enf:AKI40_3332
2.3.1.117	Lysine_1.5	^2\.3\.1\.117$	Lysine_1	Enterobacteria	Enterobacter	enf:AKI40_4125
3.2.2.9	Cysteine_5.3	^3\.2\.2\.9$	Cysteine_5	Enterobacteria	Enterobacter	enf:AKI40_4130
6.3.1.1	Asparagine_2.1	^6\.3\.1\.1$	Asparagine_2	Enterobacteria	Enterobacter	enf:AKI40_4939
2.1.1.170	Cysteine_5.2	^2\.1\.1\.([1-9][0-9]{0,2}|1000)$	Cysteine_5	Enterobacteria	Enterobacter	enf:AKI40_4943
2.6.1.16	Lysine_2.6	^2\.6\.1\.([1-9][0-9]{0,2}|1000)$	Lysine_2	Enterobacteria	Enterobacter	enf:AKI40_4956
1.1.1.17	Isoleucine_2.3	^1\.1\.1\.([1-9][0-9]{0,2}|1000)$	Isoleucine_2	Enterobacteria	Enterobacter	enf:AKI40_0149
2.6.1.66	Alanine_3.2	^2\.6\.1\.66$	Alanine_3	Enterobacteria	Enterobacter	enf:AKI40_0157
1.1.1.79	Isoleucine_2.3	^1\.1\.1\.([1-9][0-9]{0,2}|1000)$	Isoleucine_2	Enterobacteria	Enterobacter	enf:AKI40_0178
1.1.1.38	Isoleucine_2.3	^1\.1\.1\.([1-9][0-9]{0,2}|1000)$	Isoleucine_2	Enterobacteria	Enterobacter	enf:AKI40_1018
1.1.1.1	Isoleucine_2.3	^1\.1\.1\.([1-9][0-9]{0,2}|1000)$	Isoleucine_2	Enterobacteria	Enterobacter	enf:AKI40_3351
2.1.1.297	Cysteine_5.2	^2\.1\.1\.([1-9][0-9]{0,2}|1000)$	Cysteine_5	Enterobacteria	Enterobacter	enf:AKI40_3384
3.1.1.29	Cysteine_2.3	^3\.1\.1\.([1-9][0-9]{0,2}|1000)$	Cysteine_2	Enterobacteria	Enterobacter	enf:AKI40_3392
2.1.1.199	Cysteine_5.2	^2\.1\.1\.([1-9][0-9]{0,2}|1000)$	Cysteine_5	Enterobacteria	Enterobacter	enf:AKI40_4199
2.2.1.6	Valine_1.1	^2\.2\.1\.6$	Valine_1	Enterobacteria	Enterobacter	enf:AKI40_4203
2.2.1.6	Valine_1.1	^2\.2\.1\.6$	Valine_1	Enterobacteria	Enterobacter	enf:AKI40_4204
2.3.3.13	Leucine_1.1	^2\.3\.3\.13$	Leucine_1	Enterobacteria	Enterobacter	enf:AKI40_4209
4.2.1.33	Leucine_1.2	^4\.2\.1\.33$	Leucine_1	Enterobacteria	Enterobacter	enf:AKI40_4211
4.2.1.33	Leucine_1.2	^4\.2\.1\.33$	Leucine_1	Enterobacteria	Enterobacter	enf:AKI40_4212
1.1.1.37	Isoleucine_2.3	^1\.1\.1\.([1-9][0-9]{0,2}|1000)$	Isoleucine_2	Enterobacteria	Enterobacter	enf:AKI40_0551
1.4.1.13	Glutamate_4.1	^1\.4\.1\.13$	Glutamate_4	Enterobacteria	Enterobacter	enf:AKI40_0561
1.4.1.13	Glutamate_4.1	^1\.4\.1\.13$	Glutamate_4	Enterobacteria	Enterobacter	enf:AKI40_0563
4.3.3.7	Lysine_1.3	^4\.3\.3\.7$	Lysine_1	Enterobacteria	Enterobacter	enf:AKI40_1393
3.5.1.18	Lysine_1.7	^3\.5\.1\.18$	Lysine_1	Enterobacteria	Enterobacter	enf:AKI40_1401
1.1.1.40	Isoleucine_2.3	^1\.1\.1\.([1-9][0-9]{0,2}|1000)$	Isoleucine_2	Enterobacteria	Enterobacter	enf:AKI40_1413
2.5.1.144	Cysteine_6.2	^2\.5\.1\.144$	Cysteine_6	Enterobacteria	Enterobacter	enf:AKI40_1424
2.1.1.80	Cysteine_5.2	^2\.1\.1\.([1-9][0-9]{0,2}|1000)$	Cysteine_5	Enterobacteria	Enterobacter	enf:AKI40_2012
3.1.1.61	Cysteine_2.3	^3\.1\.1\.([1-9][0-9]{0,2}|1000)$	Cysteine_2	Enterobacteria	Enterobacter	enf:AKI40_2013
2.1.1.63	Cysteine_5.2	^2\.1\.1\.([1-9][0-9]{0,2}|1000)$	Cysteine_5	Enterobacteria	Enterobacter	enf:AKI40_2913
2.6.1.55	Lysine_2.6	^2\.6\.1\.([1-9][0-9]{0,2}|1000)$	Lysine_2	Enterobacteria	Enterobacter	enf:AKI40_3717
1.1.1.313	Isoleucine_2.3	^1\.1\.1\.([1-9][0-9]{0,2}|1000)$	Isoleucine_2	Enterobacteria	Enterobacter	enf:AKI40_3718
2.2.1.6	Valine_1.1	^2\.2\.1\.6$	Valine_1	Enterobacteria	Enterobacter	enf:AKI40_0023
2.2.1.6	Valine_1.1	^2\.2\.1\.6$	Valine_1	Enterobacteria	Enterobacter	enf:AKI40_0024
1.1.1.169	Isoleucine_2.3	^1\.1\.1\.([1-9][0-9]{0,2}|1000)$	Isoleucine_2	Enterobacteria	Enterobacter	enf:AKI40_0875
2.1.1.107	Cysteine_5.2	^2\.1\.1\.([1-9][0-9]{0,2}|1000)$	Cysteine_5	Enterobacteria	Enterobacter	enf:AKI40_0418
2.6.1.85	Lysine_2.6	^2\.6\.1\.([1-9][0-9]{0,2}|1000)$	Lysine_2	Enterobacteria	Enterobacter	enf:AKI40_0426
5.4.99.5	Tyrosine_1.1	^5\.4\.99\.5$	Tyrosine_1	Enterobacteria	Enterobacter	enf:AKI40_1271
2.1.1.223	Cysteine_5.2	^2\.1\.1\.([1-9][0-9]{0,2}|1000)$	Cysteine_5	Enterobacteria	Enterobacter	enf:AKI40_1291
2.1.2.1	Glycine_1	^2\.1\.2\.1$	Glycine_1	Enterobacteria	Enterobacter	enf:AKI40_1317
4.2.1.10	Shikimate_1.3	^4\.2\.1\.10$	Shikimate_1	Enterobacteria	Enterobacter	enf:AKI40_1899
1.1.1.282	Isoleucine_2.3	^1\.1\.1\.([1-9][0-9]{0,2}|1000)$	Isoleucine_2	Enterobacteria	Enterobacter	enf:AKI40_1900
5.4.99.5	Tyrosine_1.1	^5\.4\.99\.5$	Tyrosine_1	Enterobacteria	Enterobacter	enf:AKI40_1915
2.5.1.54	Shikimate_1.1	^2\.5\.1\.54$	Shikimate_1	Enterobacteria	Enterobacter	enf:AKI40_2763
1.1.1.2	Isoleucine_2.3	^1\.1\.1\.([1-9][0-9]{0,2}|1000)$	Isoleucine_2	Enterobacteria	Enterobacter	enf:AKI40_4427
2.1.3.3	Arginine_1.6	^2\.1\.3\.3$	Arginine_1	Enterobacteria	Enterobacter	enf:AKI40_4439
3.5.3.6	Proline_2.1	^3\.5\.3\.6$	Proline_2	Enterobacteria	Enterobacter	enf:AKI40_4441
2.1.3.3	Arginine_1.6	^2\.1\.3\.3$	Arginine_1	Enterobacteria	Enterobacter	enf:AKI40_4443
1.1.1.271	Isoleucine_2.3	^1\.1\.1\.([1-9][0-9]{0,2}|1000)$	Isoleucine_2	Enterobacteria	Enterobacter	enf:AKI40_1737
2.1.1.189	Cysteine_5.2	^2\.1\.1\.([1-9][0-9]{0,2}|1000)$	Cysteine_5	Enterobacteria	Enterobacter	enf:AKI40_2346
2.1.1.265	Cysteine_5.2	^2\.1\.1\.([1-9][0-9]{0,2}|1000)$	Cysteine_5	Enterobacteria	Enterobacter	enf:AKI40_3232
2.6.1.112	Lysine_2.6	^2\.6\.1\.([1-9][0-9]{0,2}|1000)$	Lysine_2	Enterobacteria	Enterobacter	enf:AKI40_4036
2.1.1.190	Cysteine_5.2	^2\.1\.1\.([1-9][0-9]{0,2}|1000)$	Cysteine_5	Enterobacteria	Enterobacter	enf:AKI40_4054
2.1.1.35	Cysteine_5.2	^2\.1\.1\.([1-9][0-9]{0,2}|1000)$	Cysteine_5	Enterobacteria	Enterobacter	enf:AKI40_4827
4.3.2.1	Arginine_1.8	^4\.3\.2\.1$	Arginine_1	Enterobacteria	Enterobacter	enf:AKI40_4832
2.7.2.8	Arginine_1.2	^2\.7\.2\.8$	Arginine_1	Enterobacteria	Enterobacter	enf:AKI40_4833
1.2.1.38	Arginine_1.3	^1\.2\.1\.38$	Arginine_1	Enterobacteria	Enterobacter	enf:AKI40_4834
1.1.1.6	Isoleucine_2.3	^1\.1\.1\.([1-9][0-9]{0,2}|1000)$	Isoleucine_2	Enterobacteria	Enterobacter	enf:AKI40_4839
2.7.2.4	Threonine_1.1	^2\.7\.2\.4$	Threonine_1	Enterobacteria	Enterobacter	enf:AKI40_4842
2.5.1.48	Methionine_1.5	^2\.5\.1\.48$	Methionine_1	Enterobacteria	Enterobacter	enf:AKI40_4843
2.1.1.166	Cysteine_5.2	^2\.1\.1\.([1-9][0-9]{0,2}|1000)$	Cysteine_5	Enterobacteria	Enterobacter	enf:AKI40_0598
6.3.4.5	Arginine_1.7	^6\.3\.4\.5$	Arginine_1	Enterobacteria	Enterobacter	enf:AKI40_0604
2.5.1.47	Cysteine_1.2	^2\.5\.1\.47$	Cysteine_1	Enterobacteria	Enterobacter	enf:AKI40_1430
1.1.1.130	Isoleucine_2.3	^1\.1\.1\.([1-9][0-9]{0,2}|1000)$	Isoleucine_2	Enterobacteria	Enterobacter	enf:AKI40_2078
2.3.3.13	Leucine_1.1	^2\.3\.3\.13$	Leucine_1	Enterobacteria	Enterobacter	enf:AKI40_2087
2.6.1.88	Lysine_2.6	^2\.6\.1\.([1-9][0-9]{0,2}|1000)$	Lysine_2	Enterobacteria	Enterobacter	enf:AKI40_2096
2.1.1.266	Cysteine_5.2	^2\.1\.1\.([1-9][0-9]{0,2}|1000)$	Cysteine_5	Enterobacteria	Enterobacter	enf:AKI40_0234
2.1.1.242	Cysteine_5.2	^2\.1\.1\.([1-9][0-9]{0,2}|1000)$	Cysteine_5	Enterobacteria	Enterobacter	enf:AKI40_0237
1.1.1.140	Isoleucine_2.3	^1\.1\.1\.([1-9][0-9]{0,2}|1000)$	Isoleucine_2	Enterobacteria	Enterobacter	enf:AKI40_1072
4.4.1.21	Cysteine_5.4	^4\.4\.1\.21$	Cysteine_5	Enterobacteria	Enterobacter	enf:AKI40_1089
1.1.1.79	Isoleucine_2.3	^1\.1\.1\.([1-9][0-9]{0,2}|1000)$	Isoleucine_2	Enterobacteria	Enterobacter	enf:AKI40_2560
2.1.1.182	Cysteine_5.2	^2\.1\.1\.([1-9][0-9]{0,2}|1000)$	Cysteine_5	Enterobacteria	Enterobacter	enf:AKI40_4231
6.3.5.5	Arginine_2.2	^6\.3\.5\.5$	Arginine_2	Enterobacteria	Enterobacter	enf:AKI40_4238
6.3.5.5	Arginine_2.2	^6\.3\.5\.5$	Arginine_2	Enterobacteria	Enterobacter	enf:AKI40_4239
1.17.1.8	Lysine_1.4	^1\.17\.1\.8$	Lysine_1	Enterobacteria	Enterobacter	enf:AKI40_4240
4.2.3.1	Threonine_1.5	^4\.2\.3\.1$	Threonine_1	Enterobacteria	Enterobacter	enf:AKI40_4263
2.7.1.39	Threonine_1.4	^2\.7\.1\.39$	Threonine_1	Enterobacteria	Enterobacter	enf:AKI40_4264
2.7.2.4	Threonine_1.1	^2\.7\.2\.4$	Threonine_1	Enterobacteria	Enterobacter	enf:AKI40_4265
1.1.1.30	Isoleucine_2.3	^1\.1\.1\.([1-9][0-9]{0,2}|1000)$	Isoleucine_2	Enterobacteria	Enterobacter	enf:AKI40_3794
6.2.1.1	Cysteine_4.1	^6\.2\.1\.([1-9][0-9]{0,2}|1000)$	Cysteine_4	Enterobacteria	Enterobacter	enf:AKI40_4606
1.1.1.346	Isoleucine_2.3	^1\.1\.1\.([1-9][0-9]{0,2}|1000)$	Isoleucine_2	Enterobacteria	Enterobacter	enf:AKI40_0738
3.1.1.45	Cysteine_2.3	^3\.1\.1\.([1-9][0-9]{0,2}|1000)$	Cysteine_2	Enterobacteria	Enterobacter	enf:AKI40_0751
3.1.1.11	Cysteine_2.3	^3\.1\.1\.([1-9][0-9]{0,2}|1000)$	Cysteine_2	Enterobacteria	Enterobacter	enf:AKI40_0772
2.2.1.6	Valine_1.1	^2\.2\.1\.6$	Valine_1	Enterobacteria	Enterobacter	enf:AKI40_0779
1.1.1.76	Isoleucine_2.3	^1\.1\.1\.([1-9][0-9]{0,2}|1000)$	Isoleucine_2	Enterobacteria	Enterobacter	enf:AKI40_0780
6.2.1.26	Cysteine_4.1	^6\.2\.1\.([1-9][0-9]{0,2}|1000)$	Cysteine_4	Enterobacteria	Enterobacter	enf:AKI40_1595
2.1.1.222	Cysteine_5.2	^2\.1\.1\.([1-9][0-9]{0,2}|1000)$	Cysteine_5	Enterobacteria	Enterobacter	enf:AKI40_1608
2.1.1.63	Cysteine_5.2	^2\.1\.1\.([1-9][0-9]{0,2}|1000)$	Cysteine_5	Enterobacteria	Enterobacter	enf:AKI40_1616
3.1.1.31	Cysteine_2.3	^3\.1\.1\.([1-9][0-9]{0,2}|1000)$	Cysteine_2	Enterobacteria	Enterobacter	enf:AKI40_2213
3.1.1.11	Cysteine_2.3	^3\.1\.1\.([1-9][0-9]{0,2}|1000)$	Cysteine_2	Enterobacteria	Enterobacter	enf:AKI40_2216
2.6.1.62	Lysine_2.6	^2\.6\.1\.([1-9][0-9]{0,2}|1000)$	Lysine_2	Enterobacteria	Enterobacter	enf:AKI40_2218
2.8.1.6	Methionine_4.3	^2\.8\.1\.6$	Methionine_4	Enterobacteria	Enterobacter	enf:AKI40_2219
2.1.1.197	Cysteine_5.2	^2\.1\.1\.([1-9][0-9]{0,2}|1000)$	Cysteine_5	Enterobacteria	Enterobacter	enf:AKI40_2221
1.1.1.193	Isoleucine_2.3	^1\.1\.1\.([1-9][0-9]{0,2}|1000)$	Isoleucine_2	Enterobacteria	Enterobacter	enf:AKI40_3924
2.7.1.71	Shikimate_1.5	^2\.7\.1\.71$	Shikimate_1	Enterobacteria	Enterobacter	enf:AKI40_3952
1.5.1.2	Proline_1.3	^1\.5\.1\.2$	Proline_1	Enterobacteria	Enterobacter	enf:AKI40_3954
1.1.1.35	Isoleucine_2.3	^1\.1\.1\.([1-9][0-9]{0,2}|1000)$	Isoleucine_2	Enterobacteria	Enterobacter	enf:AKI40_4749
2.1.1.163	Cysteine_5.2	^2\.1\.1\.([1-9][0-9]{0,2}|1000)$	Cysteine_5	Enterobacteria	Enterobacter	enf:AKI40_4760
3.1.1.45	Cysteine_2.3	^3\.1\.1\.([1-9][0-9]{0,2}|1000)$	Cysteine_2	Enterobacteria	Enterobacter	enf:AKI40_4763
2.1.1.14	Cysteine_5.2	^2\.1\.1\.([1-9][0-9]{0,2}|1000)$	Cysteine_5	Enterobacteria	Enterobacter	enf:AKI40_4767
3.1.1.5	Cysteine_2.3	^3\.1\.1\.([1-9][0-9]{0,2}|1000)$	Cysteine_2	Enterobacteria	Enterobacter	enf:AKI40_4773
3.1.1.32	Cysteine_2.3	^3\.1\.1\.([1-9][0-9]{0,2}|1000)$	Cysteine_2	Enterobacteria	Enterobacter	enf:AKI40_4776
4.3.3.7	Lysine_1.3	^4\.3\.3\.7$	Lysine_1	Enterobacteria	Enterobacter	enf:AKI40_0062
1.1.1.140	Isoleucine_2.3	^1\.1\.1\.([1-9][0-9]{0,2}|1000)$	Isoleucine_2	Enterobacteria	Enterobacter	enf:AKI40_0089
4.4.1.1	Cysteine_3.2	^4\.4\.1\.1$	Cysteine_3	Enterobacteria	Enterobacter	enf:AKI40_0898
4.2.1.22	Cysteine_3.1	^4\.2\.1\.22$	Cysteine_3	Enterobacteria	Enterobacter	enf:AKI40_0899
1.1.1.127	Isoleucine_2.3	^1\.1\.1\.([1-9][0-9]{0,2}|1000)$	Isoleucine_2	Enterobacteria	Enterobacter	enf:AKI40_0907
4.1.1.20	Lysine_1.9	^4\.1\.1\.20$	Lysine_1	Enterobacteria	Enterobacter	enf:AKI40_0919
6.2.1.20	Cysteine_4.1	^6\.2\.1\.([1-9][0-9]{0,2}|1000)$	Cysteine_4	Enterobacteria	Enterobacter	enf:AKI40_0926
2.3.1.1	Arginine_1.1	^2\.3\.1\.1$	Arginine_1	Enterobacteria	Enterobacter	enf:AKI40_0946
1.1.1.133	Isoleucine_2.3	^1\.1\.1\.([1-9][0-9]{0,2}|1000)$	Isoleucine_2	Enterobacteria	Enterobacter	enf:AKI40_1750
1.1.1.44	Isoleucine_2.3	^1\.1\.1\.([1-9][0-9]{0,2}|1000)$	Isoleucine_2	Enterobacteria	Enterobacter	enf:AKI40_1765
1.1.1.22	Isoleucine_2.3	^1\.1\.1\.([1-9][0-9]{0,2}|1000)$	Isoleucine_2	Enterobacteria	Enterobacter	enf:AKI40_1766
3.5.4.19	Histidine_1.3	^3\.5\.4\.19$	Histidine_1	Enterobacteria	Enterobacter	enf:AKI40_1769
4.3.2.10	Histidine_1.5	^4\.3\.2\.10$	Histidine_1	Enterobacteria	Enterobacter	enf:AKI40_1770
5.3.1.16	Histidine_1.4	^5\.3\.1\.16$	Histidine_1	Enterobacteria	Enterobacter	enf:AKI40_1771
4.3.2.10	Histidine_1.5	^4\.3\.2\.10$	Histidine_1	Enterobacteria	Enterobacter	enf:AKI40_1772
4.2.1.19	Histidine_1.6	^4\.2\.1\.19$	Histidine_1	Enterobacteria	Enterobacter	enf:AKI40_1773
2.6.1.9	Histidine_1.7	^2\.6\.1\.9$	Histidine_1	Enterobacteria	Enterobacter	enf:AKI40_1774
1.1.1.23	Histidine_1.9	^1\.1\.1\.23$	Histidine_1	Enterobacteria	Enterobacter	enf:AKI40_1775
2.4.2.17	Histidine_1.1	^2\.4\.2\.17$	Histidine_1	Enterobacteria	Enterobacter	enf:AKI40_1776
2.1.1.195	Cysteine_5.2	^2\.1\.1\.([1-9][0-9]{0,2}|1000)$	Cysteine_5	Enterobacteria	Enterobacter	enf:AKI40_1790
2.1.1.289	Cysteine_5.2	^2\.1\.1\.([1-9][0-9]{0,2}|1000)$	Cysteine_5	Enterobacteria	Enterobacter	enf:AKI40_1791
2.1.1.196	Cysteine_5.2	^2\.1\.1\.([1-9][0-9]{0,2}|1000)$	Cysteine_5	Enterobacteria	Enterobacter	enf:AKI40_1792
2.1.1.133	Cysteine_5.2	^2\.1\.1\.([1-9][0-9]{0,2}|1000)$	Cysteine_5	Enterobacteria	Enterobacter	enf:AKI40_1793
2.6.1.52	Serine_1.2	^2\.6\.1\.52$	Serine_1	Enterobacteria	Enterobacter	enf:AKI40_2392
2.5.1.19	Shikimate_1.6	^2\.5\.1\.19$	Shikimate_1	Enterobacteria	Enterobacter	enf:AKI40_2393
2.6.1.87	Lysine_2.6	^2\.6\.1\.([1-9][0-9]{0,2}|1000)$	Lysine_2	Enterobacteria	Enterobacter	enf:AKI40_0310
1.1.1.305	Isoleucine_2.3	^1\.1\.1\.([1-9][0-9]{0,2}|1000)$	Isoleucine_2	Enterobacteria	Enterobacter	enf:AKI40_0312
1.1.1.100	Isoleucine_2.3	^1\.1\.1\.([1-9][0-9]{0,2}|1000)$	Isoleucine_2	Enterobacteria	Enterobacter	enf:AKI40_0319
2.1.1.171	Cysteine_5.2	^2\.1\.1\.([1-9][0-9]{0,2}|1000)$	Cysteine_5	Enterobacteria	Enterobacter	enf:AKI40_0345
1.1.1.42	Isoleucine_2.3	^1\.1\.1\.([1-9][0-9]{0,2}|1000)$	Isoleucine_2	Enterobacteria	Enterobacter	enf:AKI40_2659
6.2.1.3	Cysteine_4.1	^6\.2\.1\.([1-9][0-9]{0,2}|1000)$	Cysteine_4	Enterobacteria	Enterobacter	enf:AKI40_3519
2.6.1.85	Lysine_2.6	^2\.6\.1\.([1-9][0-9]{0,2}|1000)$	Lysine_2	Enterobacteria	Enterobacter	enf:AKI40_3525
2.1.1.187	Cysteine_5.2	^2\.1\.1\.([1-9][0-9]{0,2}|1000)$	Cysteine_5	Enterobacteria	Enterobacter	enf:AKI40_3536
2.1.1.176	Cysteine_5.2	^2\.1\.1\.([1-9][0-9]{0,2}|1000)$	Cysteine_5	Enterobacteria	Enterobacter	enf:AKI40_0504
1.1.1.25	Isoleucine_2.3	^1\.1\.1\.([1-9][0-9]{0,2}|1000)$	Isoleucine_2	Enterobacteria	Enterobacter	enf:AKI40_0511
2.1.1.200	Cysteine_5.2	^2\.1\.1\.([1-9][0-9]{0,2}|1000)$	Cysteine_5	Enterobacteria	Enterobacter	enf:AKI40_1325
2.8.1.7	Alanine_1	^2\.8\.1\.7$	Alanine_1	Enterobacteria	Enterobacter	enf:AKI40_1327
2.1.1.192	Cysteine_5.2	^2\.1\.1\.([1-9][0-9]{0,2}|1000)$	Cysteine_5	Enterobacteria	Enterobacter	enf:AKI40_1344
1.1.1.205	Isoleucine_2.3	^1\.1\.1\.([1-9][0-9]{0,2}|1000)$	Isoleucine_2	Enterobacteria	Enterobacter	enf:AKI40_1356
1.1.1.100	Isoleucine_2.3	^1\.1\.1\.([1-9][0-9]{0,2}|1000)$	Isoleucine_2	Enterobacteria	Enterobacter	enf:AKI40_1975
1.1.1.100	Isoleucine_2.3	^1\.1\.1\.([1-9][0-9]{0,2}|1000)$	Isoleucine_2	Enterobacteria	Enterobacter	enf:AKI40_1976
2.8.1.7	Alanine_1	^2\.8\.1\.7$	Alanine_1	Enterobacteria	Enterobacter	enf:AKI40_2845
2.1.1.79	Cysteine_5.2	^2\.1\.1\.([1-9][0-9]{0,2}|1000)$	Cysteine_5	Enterobacteria	Enterobacter	enf:AKI40_2854
6.3.2.43	Lysine_5.5	^6\.3\.2\.43$	Lysine_5	Enterobacteria	Enterobacter	enf:AKI40_3663
6.2.1.71	Cysteine_4.1	^6\.2\.1\.([1-9][0-9]{0,2}|1000)$	Cysteine_4	Enterobacteria	Enterobacter	enf:AKI40_3692
3.1.1.108	Cysteine_2.3	^3\.1\.1\.([1-9][0-9]{0,2}|1000)$	Cysteine_2	Enterobacteria	Enterobacter	enf:AKI40_3704
2.1.1.185	Cysteine_5.2	^2\.1\.1\.([1-9][0-9]{0,2}|1000)$	Cysteine_5	Enterobacteria	Enterobacter	enf:AKI40_4517
2.1.1.198	Cysteine_5.2	^2\.1\.1\.([1-9][0-9]{0,2}|1000)$	Cysteine_5	Enterobacteria	Enterobacter	enf:AKI40_0628
2.1.1.174	Cysteine_5.2	^2\.1\.1\.([1-9][0-9]{0,2}|1000)$	Cysteine_5	Enterobacteria	Enterobacter	enf:AKI40_0663
1.1.1.11	Isoleucine_2.3	^1\.1\.1\.([1-9][0-9]{0,2}|1000)$	Isoleucine_2	Enterobacteria	Enterobacter	enf:AKI40_1546
2.6.1.66	Alanine_3.2	^2\.6\.1\.66$	Alanine_3	Enterobacteria	Enterobacter	enf:AKI40_1571
6.2.1.5	Cysteine_4.1	^6\.2\.1\.([1-9][0-9]{0,2}|1000)$	Cysteine_4	Enterobacteria	Enterobacter	enf:AKI40_2183
6.2.1.5	Cysteine_4.1	^6\.2\.1\.([1-9][0-9]{0,2}|1000)$	Cysteine_4	Enterobacteria	Enterobacter	enf:AKI40_2184
2.5.1.54	Shikimate_1.1	^2\.5\.1\.54$	Shikimate_1	Enterobacteria	Enterobacter	enf:AKI40_2200
2.3.3.14	Lysine_4.1	^2\.3\.3\.14$	Lysine_4	Enterobacteria	Enterobacter	enf:AKI40_3036
2.8.1.7	Alanine_1	^2\.8\.1\.7$	Alanine_1	Enterobacteria	Enterobacter	enf:AKI40_3037
2.7.2.4	Threonine_1.1	^2\.7\.2\.4$	Threonine_1	Enterobacteria	Enterobacter	enf:AKI40_3066
2.6.1.76	Lysine_2.6	^2\.6\.1\.([1-9][0-9]{0,2}|1000)$	Lysine_2	Enterobacteria	Enterobacter	enf:AKI40_3067
2.6.1.1	Aspartate_1	^2\.6\.1\.1$	Aspartate_1	Enterobacteria	Enterobacter	enf:AKI40_2414
1.1.1.284	Isoleucine_2.3	^1\.1\.1\.([1-9][0-9]{0,2}|1000)$	Isoleucine_2	Enterobacteria	Enterobacter	enf:AKI40_3245
1.1.1.28	Isoleucine_2.3	^1\.1\.1\.([1-9][0-9]{0,2}|1000)$	Isoleucine_2	Enterobacteria	Enterobacter	enf:AKI40_3271
1.1.1.346	Isoleucine_2.3	^1\.1\.1\.([1-9][0-9]{0,2}|1000)$	Isoleucine_2	Enterobacteria	Enterobacter	enf:AKI40_4080
1.1.1.267	Isoleucine_2.3	^1\.1\.1\.([1-9][0-9]{0,2}|1000)$	Isoleucine_2	Enterobacteria	Enterobacter	enf:AKI40_4117
3.1.1.96	Cysteine_2.3	^3\.1\.1\.([1-9][0-9]{0,2}|1000)$	Cysteine_2	Enterobacteria	Enterobacter	enf:AKI40_4905
1.1.1.100	Isoleucine_2.3	^1\.1\.1\.([1-9][0-9]{0,2}|1000)$	Isoleucine_2	Enterobacteria	Enterobacter	enf:AKI40_2614
1.1.1.1	Isoleucine_2.3	^1\.1\.1\.([1-9][0-9]{0,2}|1000)$	Isoleucine_2	Enterobacteria	Enterobacter	enf:AKI40_3447
3.1.3.3	Serine_1.3	^3\.1\.3\.3$	Serine_1	Enterobacteria	Enterobacter	enf:AKI40_4282
2.6.1.82	Lysine_2.6	^2\.6\.1\.([1-9][0-9]{0,2}|1000)$	Lysine_2	Enterobacteria	Enterobacter	enf:AKI40_0668
1.1.1.35	Isoleucine_2.3	^1\.1\.1\.([1-9][0-9]{0,2}|1000)$	Isoleucine_2	Enterobacteria	Enterobacter	enf:AKI40_1515
2.1.1.298	Cysteine_5.2	^2\.1\.1\.([1-9][0-9]{0,2}|1000)$	Cysteine_5	Enterobacteria	Enterobacter	enf:AKI40_1518
4.2.3.5	Shikimate_1.7	^4\.2\.3\.5$	Shikimate_1	Enterobacteria	Enterobacter	enf:AKI40_1519
2.1.1.61	Cysteine_5.2	^2\.1\.1\.([1-9][0-9]{0,2}|1000)$	Cysteine_5	Enterobacteria	Enterobacter	enf:AKI40_1525
1.1.1.290	Isoleucine_2.3	^1\.1\.1\.([1-9][0-9]{0,2}|1000)$	Isoleucine_2	Enterobacteria	Enterobacter	enf:AKI40_1530
2.1.1.177	Cysteine_5.2	^2\.1\.1\.([1-9][0-9]{0,2}|1000)$	Cysteine_5	Enterobacteria	Enterobacter	enf:AKI40_2122
6.3.5.4	Asparagine_1.1	^6\.3\.5\.4$	Asparagine_1	Enterobacteria	Enterobacter	enf:AKI40_2144
1.1.1.57	Isoleucine_2.3	^1\.1\.1\.([1-9][0-9]{0,2}|1000)$	Isoleucine_2	Enterobacteria	Enterobacter	enf:AKI40_2978
1.1.1.381	Isoleucine_2.3	^1\.1\.1\.([1-9][0-9]{0,2}|1000)$	Isoleucine_2	Enterobacteria	Enterobacter	enf:AKI40_2982
4.3.3.7	Lysine_1.3	^4\.3\.3\.7$	Lysine_1	Enterobacteria	Enterobacter	enf:AKI40_3005
1.1.1.27	Isoleucine_2.3	^1\.1\.1\.([1-9][0-9]{0,2}|1000)$	Isoleucine_2	Enterobacteria	Enterobacter	enf:AKI40_3010
1.1.1.58	Isoleucine_2.3	^1\.1\.1\.([1-9][0-9]{0,2}|1000)$	Isoleucine_2	Enterobacteria	Enterobacter	enf:AKI40_3020
3.1.1.2	Cysteine_2.3	^3\.1\.1\.([1-9][0-9]{0,2}|1000)$	Cysteine_2	Enterobacteria	Enterobacter	enf:AKI40_3814
2.7.2.4	Threonine_1.1	^2\.7\.2\.4$	Threonine_1	Enterobacteria	Enterobacter	enf:AKI40_4683
2.5.1.47	Cysteine_1.2	^2\.5\.1\.47$	Cysteine_1	Enterobacteria	Enterobacter	enf:AKI40_3887
1.1.1.169	Isoleucine_2.3	^1\.1\.1\.([1-9][0-9]{0,2}|1000)$	Isoleucine_2	Enterobacteria	Enterobacter	enf:AKI40_3913
2.1.1.172	Cysteine_5.2	^2\.1\.1\.([1-9][0-9]{0,2}|1000)$	Cysteine_5	Enterobacteria	Enterobacter	enf:AKI40_4300
2.6.1.11	Arginine_1.4	^2\.6\.1\.11$	Arginine_1	Enterobacteria	Enterobacter	enf:AKI40_0427
2.1.1.37	Cysteine_5.2	^2\.1\.1\.([1-9][0-9]{0,2}|1000)$	Cysteine_5	Enterobacteria	Enterobacter	enf:AKI40_1113
2.1.1.45	Cysteine_5.2	^2\.1\.1\.([1-9][0-9]{0,2}|1000)$	Cysteine_5	Enterobacteria	Enterobacter	enf:AKI40_0937
2.1.1.37	Cysteine_5.2	^2\.1\.1\.([1-9][0-9]{0,2}|1000)$	Cysteine_5	Enterobacteria	Enterobacter	enf:AKI40_2468
2.1.1.113	Cysteine_5.2	^2\.1\.1\.([1-9][0-9]{0,2}|1000)$	Cysteine_5	Enterobacteria	Enterobacter	enf:AKI40_4424
2.1.1.131	Cysteine_5.2	^2\.1\.1\.([1-9][0-9]{0,2}|1000)$	Cysteine_5	Enterobacteria	Enterobacter	enf:AKI40_1795
1.1.1.408	Isoleucine_2.3	^1\.1\.1\.([1-9][0-9]{0,2}|1000)$	Isoleucine_2	Enterobacteria	Enterobacter	enf:AKI40_3008
1.1.1.65	Isoleucine_2.3	^1\.1\.1\.([1-9][0-9]{0,2}|1000)$	Isoleucine_2	Enterobacteria	Enterobacter	enf:AKI40_1051
2.1.1.72	Cysteine_5.2	^2\.1\.1\.([1-9][0-9]{0,2}|1000)$	Cysteine_5	Enterobacteria	Enterobacter	enf:AKI40_1879
2.3.1.31	Methionine_3.4	^2\.3\.1\.31$	Methionine_3	Enterobacteria	Enterobacter	enf:AKI40_3700
2.3.1.46	Methionine_1.4	^2\.3\.1\.46$	Methionine_1	Enterobacteria	Enterobacter	enf:AKI40_4701
2.1.1.72	Cysteine_5.2	^2\.1\.1\.([1-9][0-9]{0,2}|1000)$	Cysteine_5	Enterobacteria	Enterobacter	enf:AKI40_1179
2.1.1.72	Cysteine_5.2	^2\.1\.1\.([1-9][0-9]{0,2}|1000)$	Cysteine_5	Enterobacteria	Enterobacter	enf:AKI40_0414
2.1.1.72	Cysteine_5.2	^2\.1\.1\.([1-9][0-9]{0,2}|1000)$	Cysteine_5	Enterobacteria	Enterobacter	enf:AKI40_3614
2.1.1.72	Cysteine_5.2	^2\.1\.1\.([1-9][0-9]{0,2}|1000)$	Cysteine_5	Enterobacteria	Enterobacter	enf:AKI40_2056
3.1.1.104	Cysteine_2.3	^3\.1\.1\.([1-9][0-9]{0,2}|1000)$	Cysteine_2	Enterobacteria	Enterobacter	enf:AKI40_3139
2.7.2.8	Arginine_1.2	^2\.7\.2\.8$	Arginine_1	Enterobacteria	Enterobacter	enf:AKI40_3667
3.1.1.106	Cysteine_2.3	^3\.1\.1\.([1-9][0-9]{0,2}|1000)$	Cysteine_2	Enterobacteria	Enterobacter	enf:AKI40_2565
3.1.1.107	Cysteine_2.3	^3\.1\.1\.([1-9][0-9]{0,2}|1000)$	Cysteine_2	Enterobacteria	Enterobacter	enf:AKI40_2302
1.1.1.262	Isoleucine_2.3	^1\.1\.1\.([1-9][0-9]{0,2}|1000)$	Isoleucine_2	Enterobacteria	Enterobacter	enf:AKI40_4230
2.6.1.88	Lysine_2.6	^2\.6\.1\.([1-9][0-9]{0,2}|1000)$	Lysine_2	Enterobacteria	Enterobacter	enf:AKI40_3238
6.2.1.3	Cysteine_4.1	^6\.2\.1\.([1-9][0-9]{0,2}|1000)$	Cysteine_4	Enterobacteria	Enterobacter	enf:AKI40_3406
3.1.1.31	Cysteine_2.3	^3\.1\.1\.([1-9][0-9]{0,2}|1000)$	Cysteine_2	Enterobacteria	Enterobacter	enf:AKI40_4458
6.2.1.3	Cysteine_4.1	^6\.2\.1\.([1-9][0-9]{0,2}|1000)$	Cysteine_4	Enterobacteria	Enterobacter	enf:AKI40_1972
2.6.1.102	Lysine_2.6	^2\.6\.1\.([1-9][0-9]{0,2}|1000)$	Lysine_2	Enterobacteria	Enterobacter	enf:AKI40_3665
1.2.1.103	Lysine_5.7	^1\.2\.1\.103$	Lysine_5	Enterobacteria	Enterobacter	enf:AKI40_3666
1.1.1.100	Isoleucine_2.3	^1\.1\.1\.([1-9][0-9]{0,2}|1000)$	Isoleucine_2	Enterobacteria	Enterobacter	enf:AKI40_3686
1.1.1.85	Leucine_1.3	^1\.1\.1\.85$	Leucine_1	Enterobacteria	Enterobacter	enf:AKI40_4210
2.6.1.19	Lysine_2.6	^2\.6\.1\.([1-9][0-9]{0,2}|1000)$	Lysine_2	Enterobacteria	Enterobacter	enf:AKI40_0350
6.2.1.72	Cysteine_4.1	^6\.2\.1\.([1-9][0-9]{0,2}|1000)$	Cysteine_4	Enterobacteria	Enterobacter	enf:AKI40_3702
2.6.1.57	Lysine_2.6	^2\.6\.1\.([1-9][0-9]{0,2}|1000)$	Lysine_2	Enterobacteria	Enterobacter	enf:AKI40_4651
1.1.1.95	Serine_1.1	^1\.1\.1\.95$	Serine_1	Enterobacteria	Enterobacter	enf:AKI40_3071
2.1.1.13	Cysteine_5.2	^2\.1\.1\.([1-9][0-9]{0,2}|1000)$	Cysteine_5	Enterobacteria	Enterobacter	enf:AKI40_4694
4.4.1.13	Methionine_1.6	^4\.4\.1\.13$	Methionine_1	Enterobacteria	Enterobacter	enf:AKI40_0742
1.1.1.95	Serine_1.1	^1\.1\.1\.95$	Serine_1	Enterobacteria	Enterobacter	enf:AKI40_0834
2.1.1.181	Cysteine_5.2	^2\.1\.1\.([1-9][0-9]{0,2}|1000)$	Cysteine_5	Enterobacteria	Enterobacter	enf:AKI40_2257
1.1.1.336	Isoleucine_2.3	^1\.1\.1\.([1-9][0-9]{0,2}|1000)$	Isoleucine_2	Enterobacteria	Enterobacter	enf:AKI40_4802
4.1.2.48	Glycine_4.1_2	^4\.1\.2\.48$	Glycine_4	Enterobacteria	Enterobacter	enf:AKI40_2360
3.5.1.16	Arginine_1.5	^3\.5\.1\.16$	Arginine_1	Enterobacteria	Enterobacter	enf:AKI40_4835
6.3.1.2	Glutamine_1	^6\.3\.1\.2$	Glutamine_1	Enterobacteria	Enterobacter	enf:AKI40_4912
1.1.1.302	Isoleucine_2.3	^1\.1\.1\.([1-9][0-9]{0,2}|1000)$	Isoleucine_2	Enterobacteria	Enterobacter	enf:AKI40_0053
1.1.1.1	Isoleucine_2.3	^1\.1\.1\.([1-9][0-9]{0,2}|1000)$	Isoleucine_2	Enterobacteria	Enterobacter	enf:AKI40_4885
2.1.1.222	Cysteine_5.2	^2\.1\.1\.([1-9][0-9]{0,2}|1000)$	Cysteine_5	Enterobacteria	Cronobacter	ctu:CTU_28770
3.1.1.5	Cysteine_2.3	^3\.1\.1\.([1-9][0-9]{0,2}|1000)$	Cysteine_2	Enterobacteria	Cronobacter	ctu:CTU_02560
2.6.1.19	Lysine_2.6	^2\.6\.1\.([1-9][0-9]{0,2}|1000)$	Lysine_2	Enterobacteria	Cronobacter	ctu:CTU_39680
2.1.1.172	Cysteine_5.2	^2\.1\.1\.([1-9][0-9]{0,2}|1000)$	Cysteine_5	Enterobacteria	Cronobacter	ctu:CTU_05850
1.1.1.95	Serine_1.1	^1\.1\.1\.95$	Serine_1	Enterobacteria	Cronobacter	ctu:CTU_34620
1.1.1.127	Isoleucine_2.3	^1\.1\.1\.([1-9][0-9]{0,2}|1000)$	Isoleucine_2	Enterobacteria	Cronobacter	ctu:CTU_34030
3.1.1.2	Cysteine_2.3	^3\.1\.1\.([1-9][0-9]{0,2}|1000)$	Cysteine_2	Enterobacteria	Cronobacter	ctu:CTU_11000
1.1.1.37	Isoleucine_2.3	^1\.1\.1\.([1-9][0-9]{0,2}|1000)$	Isoleucine_2	Enterobacteria	Cronobacter	ctu:CTU_03560
1.1.1.267	Isoleucine_2.3	^1\.1\.1\.([1-9][0-9]{0,2}|1000)$	Isoleucine_2	Enterobacteria	Cronobacter	ctu:CTU_08010
4.1.3.27	Tryptophan_1.1	^4\.1\.3\.27$	Tryptophan_1	Enterobacteria	Cronobacter	ctu:CTU_23560
4.2.1.20	Tryptophan_1.5	^4\.2\.1\.20$	Tryptophan_1	Enterobacteria	Cronobacter	ctu:CTU_23590
4.2.1.20	Tryptophan_1.5	^4\.2\.1\.20$	Tryptophan_1	Enterobacteria	Cronobacter	ctu:CTU_23600
2.5.1.54	Shikimate_1.1	^2\.5\.1\.54$	Shikimate_1	Enterobacteria	Cronobacter	ctu:CTU_31900
1.1.1.100	Isoleucine_2.3	^1\.1\.1\.([1-9][0-9]{0,2}|1000)$	Isoleucine_2	Enterobacteria	Cronobacter	ctu:CTU_40030
2.1.1.266	Cysteine_5.2	^2\.1\.1\.([1-9][0-9]{0,2}|1000)$	Cysteine_5	Enterobacteria	Cronobacter	ctu:CTU_40150
4.2.1.9	Valine_1.3	^4\.2\.1\.9$	Valine_1	Enterobacteria	Cronobacter	ctu:CTU_06580
6.3.5.5	Arginine_2.2	^6\.3\.5\.5$	Arginine_2	Enterobacteria	Cronobacter	ctu:CTU_06700
6.3.5.5	Arginine_2.2	^6\.3\.5\.5$	Arginine_2	Enterobacteria	Cronobacter	ctu:CTU_06710
2.1.1.182	Cysteine_5.2	^2\.1\.1\.([1-9][0-9]{0,2}|1000)$	Cysteine_5	Enterobacteria	Cronobacter	ctu:CTU_06830
2.6.1.52	Serine_1.2	^2\.6\.1\.52$	Serine_1	Enterobacteria	Cronobacter	ctu:CTU_15130
2.5.1.19	Shikimate_1.6	^2\.5\.1\.19$	Shikimate_1	Enterobacteria	Cronobacter	ctu:CTU_15140
4.2.1.22	Cysteine_3.1	^4\.2\.1\.22$	Cysteine_3	Enterobacteria	Cronobacter	ctu:CTU_11050
2.1.1.79	Cysteine_5.2	^2\.1\.1\.([1-9][0-9]{0,2}|1000)$	Cysteine_5	Enterobacteria	Cronobacter	ctu:CTU_19730
1.1.1.22	Isoleucine_2.3	^1\.1\.1\.([1-9][0-9]{0,2}|1000)$	Isoleucine_2	Enterobacteria	Cronobacter	ctu:CTU_23880
1.1.1.169	Isoleucine_2.3	^1\.1\.1\.([1-9][0-9]{0,2}|1000)$	Isoleucine_2	Enterobacteria	Cronobacter	ctu:CTU_23970
2.1.1.228	Cysteine_5.2	^2\.1\.1\.([1-9][0-9]{0,2}|1000)$	Cysteine_5	Enterobacteria	Cronobacter	ctu:CTU_31940
4.2.1.33	Leucine_1.2	^4\.2\.1\.33$	Leucine_1	Enterobacteria	Cronobacter	ctu:CTU_07040
4.2.1.33	Leucine_1.2	^4\.2\.1\.33$	Leucine_1	Enterobacteria	Cronobacter	ctu:CTU_07050
2.3.3.13	Leucine_1.1	^2\.3\.3\.13$	Leucine_1	Enterobacteria	Cronobacter	ctu:CTU_07070
2.2.1.6	Valine_1.1	^2\.2\.1\.6$	Valine_1	Enterobacteria	Cronobacter	ctu:CTU_07110
2.2.1.6	Valine_1.1	^2\.2\.1\.6$	Valine_1	Enterobacteria	Cronobacter	ctu:CTU_07120
2.1.1.199	Cysteine_5.2	^2\.1\.1\.([1-9][0-9]{0,2}|1000)$	Cysteine_5	Enterobacteria	Cronobacter	ctu:CTU_07150
2.1.1.185	Cysteine_5.2	^2\.1\.1\.([1-9][0-9]{0,2}|1000)$	Cysteine_5	Enterobacteria	Cronobacter	ctu:CTU_36790
1.1.1.100	Isoleucine_2.3	^1\.1\.1\.([1-9][0-9]{0,2}|1000)$	Isoleucine_2	Enterobacteria	Cronobacter	ctu:CTU_16720
1.1.1.49	Isoleucine_2.3	^1\.1\.1\.([1-9][0-9]{0,2}|1000)$	Isoleucine_2	Enterobacteria	Cronobacter	ctu:CTU_25340
3.1.1.61	Cysteine_2.3	^3\.1\.1\.([1-9][0-9]{0,2}|1000)$	Cysteine_2	Enterobacteria	Cronobacter	ctu:CTU_25750
2.1.1.80	Cysteine_5.2	^2\.1\.1\.([1-9][0-9]{0,2}|1000)$	Cysteine_5	Enterobacteria	Cronobacter	ctu:CTU_25760
2.1.1.186	Cysteine_5.2	^2\.1\.1\.([1-9][0-9]{0,2}|1000)$	Cysteine_5	Enterobacteria	Cronobacter	ctu:CTU_33570
2.1.1.45	Cysteine_5.2	^2\.1\.1\.([1-9][0-9]{0,2}|1000)$	Cysteine_5	Enterobacteria	Cronobacter	ctu:CTU_33760
4.1.1.20	Lysine_1.9	^4\.1\.1\.20$	Lysine_1	Enterobacteria	Cronobacter	ctu:CTU_33940
6.3.1.1	Asparagine_2.1	^6\.3\.1\.1$	Asparagine_2	Enterobacteria	Cronobacter	ctu:CTU_42110
2.6.1.16	Lysine_2.6	^2\.6\.1\.([1-9][0-9]{0,2}|1000)$	Lysine_2	Enterobacteria	Cronobacter	ctu:CTU_00140
2.7.2.11	Proline_1.1	^2\.7\.2\.11$	Proline_1	Enterobacteria	Cronobacter	ctu:CTU_08540
1.2.1.41	Proline_1.2	^1\.2\.1\.41$	Proline_1	Enterobacteria	Cronobacter	ctu:CTU_08550
1.1.1.38	Isoleucine_2.3	^1\.1\.1\.([1-9][0-9]{0,2}|1000)$	Isoleucine_2	Enterobacteria	Cronobacter	ctu:CTU_08890
1.1.1.18	Isoleucine_2.3	^1\.1\.1\.([1-9][0-9]{0,2}|1000)$	Isoleucine_2	Enterobacteria	Cronobacter	ctu:CTU_08980
1.1.1.42	Isoleucine_2.3	^1\.1\.1\.([1-9][0-9]{0,2}|1000)$	Isoleucine_2	Enterobacteria	Cronobacter	ctu:CTU_17140
4.3.3.7	Lysine_1.3	^4\.3\.3\.7$	Lysine_1	Enterobacteria	Cronobacter	ctu:Ctu_1p00520
2.1.1.264	Cysteine_5.2	^2\.1\.1\.([1-9][0-9]{0,2}|1000)$	Cysteine_5	Enterobacteria	Cronobacter	ctu:CTU_15540
2.1.1.191	Cysteine_5.2	^2\.1\.1\.([1-9][0-9]{0,2}|1000)$	Cysteine_5	Enterobacteria	Cronobacter	ctu:CTU_15750
2.1.1.297	Cysteine_5.2	^2\.1\.1\.([1-9][0-9]{0,2}|1000)$	Cysteine_5	Enterobacteria	Cronobacter	ctu:CTU_24220
3.1.1.29	Cysteine_2.3	^3\.1\.1\.([1-9][0-9]{0,2}|1000)$	Cysteine_2	Enterobacteria	Cronobacter	ctu:CTU_24310
4.4.1.21	Cysteine_5.4	^4\.4\.1\.21$	Cysteine_5	Enterobacteria	Cronobacter	ctu:CTU_32870
2.1.1.207	Cysteine_5.2	^2\.1\.1\.([1-9][0-9]{0,2}|1000)$	Cysteine_5	Enterobacteria	Cronobacter	ctu:CTU_41150
2.3.1.30	Cysteine_1.1	^2\.3\.1\.30$	Cysteine_1	Enterobacteria	Cronobacter	ctu:CTU_41160
1.1.1.94	Isoleucine_2.3	^1\.1\.1\.([1-9][0-9]{0,2}|1000)$	Isoleucine_2	Enterobacteria	Cronobacter	ctu:CTU_41170
1.1.1.103	Isoleucine_2.3	^1\.1\.1\.([1-9][0-9]{0,2}|1000)$	Isoleucine_2	Enterobacteria	Cronobacter	ctu:CTU_41280
3.2.2.9	Cysteine_5.3	^3\.2\.2\.9$	Cysteine_5	Enterobacteria	Cronobacter	ctu:CTU_07900
1.1.1.79	Isoleucine_2.3	^1\.1\.1\.([1-9][0-9]{0,2}|1000)$	Isoleucine_2	Enterobacteria	Cronobacter	ctu:CTU_16120
2.6.1.85	Lysine_2.6	^2\.6\.1\.([1-9][0-9]{0,2}|1000)$	Lysine_2	Enterobacteria	Cronobacter	ctu:CTU_24950
2.1.1.187	Cysteine_5.2	^2\.1\.1\.([1-9][0-9]{0,2}|1000)$	Cysteine_5	Enterobacteria	Cronobacter	ctu:CTU_25050
2.1.1.178	Cysteine_5.2	^2\.1\.1\.([1-9][0-9]{0,2}|1000)$	Cysteine_5	Enterobacteria	Cronobacter	ctu:CTU_25180
2.1.1.77	Cysteine_5.2	^2\.1\.1\.([1-9][0-9]{0,2}|1000)$	Cysteine_5	Enterobacteria	Cronobacter	ctu:CTU_33160
2.1.1.107	Cysteine_5.2	^2\.1\.1\.([1-9][0-9]{0,2}|1000)$	Cysteine_5	Enterobacteria	Cronobacter	ctu:CTU_33260
2.1.1.190	Cysteine_5.2	^2\.1\.1\.([1-9][0-9]{0,2}|1000)$	Cysteine_5	Enterobacteria	Cronobacter	ctu:CTU_33440
4.2.1.10	Shikimate_1.3	^4\.2\.1\.10$	Shikimate_1	Enterobacteria	Cronobacter	ctu:CTU_03340
1.4.1.13	Glutamate_4.1	^1\.4\.1\.13$	Glutamate_4	Enterobacteria	Cronobacter	ctu:CTU_03660
1.4.1.13	Glutamate_4.1	^1\.4\.1\.13$	Glutamate_4	Enterobacteria	Cronobacter	ctu:CTU_03670
6.2.1.26	Cysteine_4.1	^6\.2\.1\.([1-9][0-9]{0,2}|1000)$	Cysteine_4	Enterobacteria	Cronobacter	ctu:CTU_28920
6.2.1.1	Cysteine_4.1	^6\.2\.1\.([1-9][0-9]{0,2}|1000)$	Cysteine_4	Enterobacteria	Cronobacter	ctu:CTU_37380
2.1.1.166	Cysteine_5.2	^2\.1\.1\.([1-9][0-9]{0,2}|1000)$	Cysteine_5	Enterobacteria	Cronobacter	ctu:CTU_04020
2.1.1.177	Cysteine_5.2	^2\.1\.1\.([1-9][0-9]{0,2}|1000)$	Cysteine_5	Enterobacteria	Cronobacter	ctu:CTU_12690
1.1.1.290	Isoleucine_2.3	^1\.1\.1\.([1-9][0-9]{0,2}|1000)$	Isoleucine_2	Enterobacteria	Cronobacter	ctu:CTU_29480
4.2.3.5	Shikimate_1.7	^4\.2\.3\.5$	Shikimate_1	Enterobacteria	Cronobacter	ctu:CTU_29580
2.1.1.298	Cysteine_5.2	^2\.1\.1\.([1-9][0-9]{0,2}|1000)$	Cysteine_5	Enterobacteria	Cronobacter	ctu:CTU_29590
2.2.1.6	Valine_1.1	^2\.2\.1\.6$	Valine_1	Enterobacteria	Cronobacter	ctu:CTU_29870
2.1.1.170	Cysteine_5.2	^2\.1\.1\.([1-9][0-9]{0,2}|1000)$	Cysteine_5	Enterobacteria	Cronobacter	ctu:CTU_00020
2.7.2.4	Threonine_1.1	^2\.7\.2\.4$	Threonine_1	Enterobacteria	Cronobacter	ctu:CTU_37900
1.1.1.25	Isoleucine_2.3	^1\.1\.1\.([1-9][0-9]{0,2}|1000)$	Isoleucine_2	Enterobacteria	Cronobacter	ctu:CTU_38090
2.1.1.176	Cysteine_5.2	^2\.1\.1\.([1-9][0-9]{0,2}|1000)$	Cysteine_5	Enterobacteria	Cronobacter	ctu:CTU_38160
2.1.1.198	Cysteine_5.2	^2\.1\.1\.([1-9][0-9]{0,2}|1000)$	Cysteine_5	Enterobacteria	Cronobacter	ctu:CTU_04330
2.1.1.174	Cysteine_5.2	^2\.1\.1\.([1-9][0-9]{0,2}|1000)$	Cysteine_5	Enterobacteria	Cronobacter	ctu:CTU_04720
6.3.5.4	Asparagine_1.1	^6\.3\.5\.4$	Asparagine_1	Enterobacteria	Cronobacter	ctu:CTU_12880
6.2.1.5	Cysteine_4.1	^6\.2\.1\.([1-9][0-9]{0,2}|1000)$	Cysteine_4	Enterobacteria	Cronobacter	ctu:CTU_13340
6.2.1.5	Cysteine_4.1	^6\.2\.1\.([1-9][0-9]{0,2}|1000)$	Cysteine_4	Enterobacteria	Cronobacter	ctu:CTU_13350
1.1.1.58	Isoleucine_2.3	^1\.1\.1\.([1-9][0-9]{0,2}|1000)$	Isoleucine_2	Enterobacteria	Cronobacter	ctu:CTU_21580
1.1.1.27	Isoleucine_2.3	^1\.1\.1\.([1-9][0-9]{0,2}|1000)$	Isoleucine_2	Enterobacteria	Cronobacter	ctu:CTU_21690
1.1.1.57	Isoleucine_2.3	^1\.1\.1\.([1-9][0-9]{0,2}|1000)$	Isoleucine_2	Enterobacteria	Cronobacter	ctu:CTU_21990
2.5.1.47	Cysteine_1.2	^2\.5\.1\.47$	Cysteine_1	Enterobacteria	Cronobacter	ctu:CTU_30110
2.5.1.144	Cysteine_6.2	^2\.5\.1\.144$	Cysteine_6	Enterobacteria	Cronobacter	ctu:CTU_30170
2.1.3.3	Arginine_1.6	^2\.1\.3\.3$	Arginine_1	Enterobacteria	Cronobacter	ctu:CTU_04900
3.5.3.6	Proline_2.1	^3\.5\.3\.6$	Proline_2	Enterobacteria	Cronobacter	ctu:CTU_04920
2.1.3.3	Arginine_1.6	^2\.1\.3\.3$	Arginine_1	Enterobacteria	Cronobacter	ctu:CTU_04950
1.1.1.2	Isoleucine_2.3	^1\.1\.1\.([1-9][0-9]{0,2}|1000)$	Isoleucine_2	Enterobacteria	Cronobacter	ctu:CTU_05090
2.5.1.54	Shikimate_1.1	^2\.5\.1\.54$	Shikimate_1	Enterobacteria	Cronobacter	ctu:CTU_13540
2.6.1.62	Lysine_2.6	^2\.6\.1\.([1-9][0-9]{0,2}|1000)$	Lysine_2	Enterobacteria	Cronobacter	ctu:CTU_13710
2.8.1.6	Methionine_4.3	^2\.8\.1\.6$	Methionine_4	Enterobacteria	Cronobacter	ctu:CTU_13720
2.1.1.197	Cysteine_5.2	^2\.1\.1\.([1-9][0-9]{0,2}|1000)$	Cysteine_5	Enterobacteria	Cronobacter	ctu:CTU_13740
2.6.1.81	Lysine_2.6	^2\.6\.1\.([1-9][0-9]{0,2}|1000)$	Lysine_2	Enterobacteria	Cronobacter	ctu:CTU_18160
1.1.1.100	Isoleucine_2.3	^1\.1\.1\.([1-9][0-9]{0,2}|1000)$	Isoleucine_2	Enterobacteria	Cronobacter	ctu:CTU_26320
2.1.1.37	Cysteine_5.2	^2\.1\.1\.([1-9][0-9]{0,2}|1000)$	Cysteine_5	Enterobacteria	Cronobacter	ctu:CTU_26770
2.5.1.6	Cysteine_5.1	^2\.5\.1\.6$	Cysteine_5	Enterobacteria	Cronobacter	ctu:CTU_34770
2.1.1.193	Cysteine_5.2	^2\.1\.1\.([1-9][0-9]{0,2}|1000)$	Cysteine_5	Enterobacteria	Cronobacter	ctu:CTU_34810
1.1.1.17	Isoleucine_2.3	^1\.1\.1\.([1-9][0-9]{0,2}|1000)$	Isoleucine_2	Enterobacteria	Cronobacter	ctu:CTU_01280
1.5.1.2	Proline_1.3	^1\.5\.1\.2$	Proline_1	Enterobacteria	Cronobacter	ctu:CTU_09600
2.7.1.71	Shikimate_1.5	^2\.7\.1\.71$	Shikimate_1	Enterobacteria	Cronobacter	ctu:CTU_09660
1.1.1.193	Isoleucine_2.3	^1\.1\.1\.([1-9][0-9]{0,2}|1000)$	Isoleucine_2	Enterobacteria	Cronobacter	ctu:CTU_09910
1.1.1.169	Isoleucine_2.3	^1\.1\.1\.([1-9][0-9]{0,2}|1000)$	Isoleucine_2	Enterobacteria	Cronobacter	ctu:CTU_10010
6.2.1.3	Cysteine_4.1	^6\.2\.1\.([1-9][0-9]{0,2}|1000)$	Cysteine_4	Enterobacteria	Cronobacter	ctu:CTU_24810
6.2.1.71	Cysteine_4.1	^6\.2\.1\.([1-9][0-9]{0,2}|1000)$	Cysteine_4	Enterobacteria	Cronobacter	ctu:CTU_30460
1.1.1.40	Isoleucine_2.3	^1\.1\.1\.([1-9][0-9]{0,2}|1000)$	Isoleucine_2	Enterobacteria	Cronobacter	ctu:CTU_30530
3.5.1.18	Lysine_1.7	^3\.5\.1\.18$	Lysine_1	Enterobacteria	Cronobacter	ctu:CTU_30660
4.3.3.7	Lysine_1.3	^4\.3\.3\.7$	Lysine_1	Enterobacteria	Cronobacter	ctu:CTU_30730
2.1.1.107	Cysteine_5.2	^2\.1\.1\.([1-9][0-9]{0,2}|1000)$	Cysteine_5	Enterobacteria	Cronobacter	ctu:CTU_38860
2.1.1.72	Cysteine_5.2	^2\.1\.1\.([1-9][0-9]{0,2}|1000)$	Cysteine_5	Enterobacteria	Cronobacter	ctu:CTU_38960
4.2.3.4	Shikimate_1.2	^4\.2\.3\.4$	Shikimate_1	Enterobacteria	Cronobacter	ctu:CTU_38980
2.7.1.71	Shikimate_1.5	^2\.7\.1\.71$	Shikimate_1	Enterobacteria	Cronobacter	ctu:CTU_38990
3.1.1.85	Cysteine_2.3	^3\.1\.1\.([1-9][0-9]{0,2}|1000)$	Cysteine_2	Enterobacteria	Cronobacter	ctu:CTU_39220
2.6.1.82	Lysine_2.6	^2\.6\.1\.([1-9][0-9]{0,2}|1000)$	Lysine_2	Enterobacteria	Cronobacter	ctu:CTU_04740
1.1.1.6	Isoleucine_2.3	^1\.1\.1\.([1-9][0-9]{0,2}|1000)$	Isoleucine_2	Enterobacteria	Cronobacter	ctu:CTU_05350
1.1.1.28	Isoleucine_2.3	^1\.1\.1\.([1-9][0-9]{0,2}|1000)$	Isoleucine_2	Enterobacteria	Cronobacter	ctu:CTU_22700
1.1.1.205	Isoleucine_2.3	^1\.1\.1\.([1-9][0-9]{0,2}|1000)$	Isoleucine_2	Enterobacteria	Cronobacter	ctu:CTU_31000
2.1.1.192	Cysteine_5.2	^2\.1\.1\.([1-9][0-9]{0,2}|1000)$	Cysteine_5	Enterobacteria	Cronobacter	ctu:CTU_31110
2.8.1.7	Alanine_1	^2\.8\.1\.7$	Alanine_1	Enterobacteria	Cronobacter	ctu:CTU_31300
2.1.2.1	Glycine_1	^2\.1\.2\.1$	Glycine_1	Enterobacteria	Cronobacter	ctu:CTU_31400
1.2.1.11	Threonine_1.2	^1\.2\.1\.11$	Threonine_1	Enterobacteria	Cronobacter	ctu:CTU_39420
2.1.1.171	Cysteine_5.2	^2\.1\.1\.([1-9][0-9]{0,2}|1000)$	Cysteine_5	Enterobacteria	Cronobacter	ctu:CTU_39740
2.7.2.4	Threonine_1.1	^2\.7\.2\.4$	Threonine_1	Enterobacteria	Cronobacter	ctu:CTU_06300
2.7.1.39	Threonine_1.4	^2\.7\.1\.39$	Threonine_1	Enterobacteria	Cronobacter	ctu:CTU_06310
4.2.3.1	Threonine_1.5	^4\.2\.3\.1$	Threonine_1	Enterobacteria	Cronobacter	ctu:CTU_06320
2.1.1.189	Cysteine_5.2	^2\.1\.1\.([1-9][0-9]{0,2}|1000)$	Cysteine_5	Enterobacteria	Cronobacter	ctu:CTU_14670
2.5.1.54	Shikimate_1.1	^2\.5\.1\.54$	Shikimate_1	Enterobacteria	Cronobacter	ctu:CTU_18610
2.8.1.7	Alanine_1	^2\.8\.1\.7$	Alanine_1	Enterobacteria	Cronobacter	ctu:CTU_18750
2.4.2.17	Histidine_1.1	^2\.4\.2\.17$	Histidine_1	Enterobacteria	Cronobacter	ctu:CTU_27160
1.1.1.23	Histidine_1.9	^1\.1\.1\.23$	Histidine_1	Enterobacteria	Cronobacter	ctu:CTU_27170
2.6.1.9	Histidine_1.7	^2\.6\.1\.9$	Histidine_1	Enterobacteria	Cronobacter	ctu:CTU_27180
4.2.1.19	Histidine_1.6	^4\.2\.1\.19$	Histidine_1	Enterobacteria	Cronobacter	ctu:CTU_27190
4.3.2.10	Histidine_1.5	^4\.3\.2\.10$	Histidine_1	Enterobacteria	Cronobacter	ctu:CTU_27200
5.3.1.16	Histidine_1.4	^5\.3\.1\.16$	Histidine_1	Enterobacteria	Cronobacter	ctu:CTU_27210
4.3.2.10	Histidine_1.5	^4\.3\.2\.10$	Histidine_1	Enterobacteria	Cronobacter	ctu:CTU_27220
3.5.4.19	Histidine_1.3	^3\.5\.4\.19$	Histidine_1	Enterobacteria	Cronobacter	ctu:CTU_27230
1.1.1.44	Isoleucine_2.3	^1\.1\.1\.([1-9][0-9]{0,2}|1000)$	Isoleucine_2	Enterobacteria	Cronobacter	ctu:CTU_27250
2.1.1.33	Cysteine_5.2	^2\.1\.1\.([1-9][0-9]{0,2}|1000)$	Cysteine_5	Enterobacteria	Cronobacter	ctu:CTU_35570
2.7.2.4	Threonine_1.1	^2\.7\.2\.4$	Threonine_1	Enterobacteria	Cronobacter	ctu:CTU_01810
1.2.1.38	Arginine_1.3	^1\.2\.1\.38$	Arginine_1	Enterobacteria	Cronobacter	ctu:CTU_01920
2.7.2.8	Arginine_1.2	^2\.7\.2\.8$	Arginine_1	Enterobacteria	Cronobacter	ctu:CTU_01930
6.3.4.5	Arginine_1.7	^6\.3\.4\.5$	Arginine_1	Enterobacteria	Cronobacter	ctu:CTU_01940
4.3.2.1	Arginine_1.8	^4\.3\.2\.1$	Arginine_1	Enterobacteria	Cronobacter	ctu:CTU_01950
2.2.1.6	Valine_1.1	^2\.2\.1\.6$	Valine_1	Enterobacteria	Cronobacter	ctu:CTU_02070
2.2.1.6	Valine_1.1	^2\.2\.1\.6$	Valine_1	Enterobacteria	Cronobacter	ctu:CTU_02080
2.6.1.42	Alanine_3.1	^2\.6\.1\.42$	Alanine_3	Enterobacteria	Cronobacter	ctu:CTU_02090
4.2.1.9	Valine_1.3	^4\.2\.1\.9$	Valine_1	Enterobacteria	Cronobacter	ctu:CTU_02100
4.3.1.19	Isoleucine_1.1	^4\.3\.1\.19$	Isoleucine_1	Enterobacteria	Cronobacter	ctu:CTU_02110
1.1.1.86	Valine_1.2	^1\.1\.1\.86$	Valine_1	Enterobacteria	Cronobacter	ctu:CTU_02130
2.5.1.47	Cysteine_1.2	^2\.5\.1\.47$	Cysteine_1	Enterobacteria	Cronobacter	ctu:CTU_10350
1.1.1.271	Isoleucine_2.3	^1\.1\.1\.([1-9][0-9]{0,2}|1000)$	Isoleucine_2	Enterobacteria	Cronobacter	ctu:CTU_27490
6.2.1.22	Cysteine_4.1	^6\.2\.1\.([1-9][0-9]{0,2}|1000)$	Cysteine_4	Enterobacteria	Cronobacter	ctu:CTU_35660
2.6.1.59	Lysine_2.6	^2\.6\.1\.([1-9][0-9]{0,2}|1000)$	Lysine_2	Enterobacteria	Cronobacter	ctu:CTU_02270
2.1.1.107	Cysteine_5.2	^2\.1\.1\.([1-9][0-9]{0,2}|1000)$	Cysteine_5	Enterobacteria	Cronobacter	ctu:CTU_02350
5.1.1.7	Lysine_1.8	^5\.1\.1\.7$	Lysine_1	Enterobacteria	Cronobacter	ctu:CTU_02410
3.1.1.32	Cysteine_2.3	^3\.1\.1\.([1-9][0-9]{0,2}|1000)$	Cysteine_2	Enterobacteria	Cronobacter	ctu:CTU_02520
2.1.1.14	Cysteine_5.2	^2\.1\.1\.([1-9][0-9]{0,2}|1000)$	Cysteine_5	Enterobacteria	Cronobacter	ctu:CTU_02600
3.1.1.45	Cysteine_2.3	^3\.1\.1\.([1-9][0-9]{0,2}|1000)$	Cysteine_2	Enterobacteria	Cronobacter	ctu:CTU_02610
2.1.1.163	Cysteine_5.2	^2\.1\.1\.([1-9][0-9]{0,2}|1000)$	Cysteine_5	Enterobacteria	Cronobacter	ctu:CTU_02640
3.1.3.3	Serine_1.3	^3\.1\.3\.3$	Serine_1	Enterobacteria	Cronobacter	ctu:CTU_06020
1.17.1.8	Lysine_1.4	^1\.17\.1\.8$	Lysine_1	Enterobacteria	Cronobacter	ctu:CTU_06680
2.1.1.10	Cysteine_5.2	^2\.1\.1\.([1-9][0-9]{0,2}|1000)$	Cysteine_5	Enterobacteria	Cronobacter	ctu:CTU_09370
3.1.1.31	Cysteine_2.3	^3\.1\.1\.([1-9][0-9]{0,2}|1000)$	Cysteine_2	Enterobacteria	Cronobacter	ctu:CTU_13670
6.2.1.20	Cysteine_4.1	^6\.2\.1\.([1-9][0-9]{0,2}|1000)$	Cysteine_4	Enterobacteria	Cronobacter	ctu:CTU_33860
2.6.1.85	Lysine_2.6	^2\.6\.1\.([1-9][0-9]{0,2}|1000)$	Lysine_2	Enterobacteria	Cronobacter	ctu:CTU_38780
1.1.1.127	Isoleucine_2.3	^1\.1\.1\.([1-9][0-9]{0,2}|1000)$	Isoleucine_2	Enterobacteria	Cronobacter	ctu:CTU_18310
2.6.1.11	Arginine_1.4	^2\.6\.1\.11$	Arginine_1	Enterobacteria	Cronobacter	ctu:CTU_38770
1.1.1.35	Isoleucine_2.3	^1\.1\.1\.([1-9][0-9]{0,2}|1000)$	Isoleucine_2	Enterobacteria	Cronobacter	ctu:CTU_29620
1.1.1.35	Isoleucine_2.3	^1\.1\.1\.([1-9][0-9]{0,2}|1000)$	Isoleucine_2	Enterobacteria	Cronobacter	ctu:CTU_02770
1.1.1.1	Isoleucine_2.3	^1\.1\.1\.([1-9][0-9]{0,2}|1000)$	Isoleucine_2	Enterobacteria	Cronobacter	ctu:CTU_22760
2.1.1.34	Cysteine_5.2	^2\.1\.1\.([1-9][0-9]{0,2}|1000)$	Cysteine_5	Enterobacteria	Cronobacter	ctu:CTU_41560
3.1.1.96	Cysteine_2.3	^3\.1\.1\.([1-9][0-9]{0,2}|1000)$	Cysteine_2	Enterobacteria	Cronobacter	ctu:CTU_41690
1.1.1.61	Isoleucine_2.3	^1\.1\.1\.([1-9][0-9]{0,2}|1000)$	Isoleucine_2	Enterobacteria	Cronobacter	ctu:CTU_41740
1.1.1.1	Isoleucine_2.3	^1\.1\.1\.([1-9][0-9]{0,2}|1000)$	Isoleucine_2	Enterobacteria	Cronobacter	ctu:CTU_23840
2.6.1.19	Lysine_2.6	^2\.6\.1\.([1-9][0-9]{0,2}|1000)$	Lysine_2	Enterobacteria	Cronobacter	ctu:CTU_27120
1.1.1.2	Isoleucine_2.3	^1\.1\.1\.([1-9][0-9]{0,2}|1000)$	Isoleucine_2	Enterobacteria	Cronobacter	ctu:CTU_21200
1.1.1.2	Isoleucine_2.3	^1\.1\.1\.([1-9][0-9]{0,2}|1000)$	Isoleucine_2	Enterobacteria	Cronobacter	ctu:CTU_40980
1.1.1.284	Isoleucine_2.3	^1\.1\.1\.([1-9][0-9]{0,2}|1000)$	Isoleucine_2	Enterobacteria	Cronobacter	ctu:CTU_22450
2.1.1.35	Cysteine_5.2	^2\.1\.1\.([1-9][0-9]{0,2}|1000)$	Cysteine_5	Enterobacteria	Cronobacter	ctu:CTU_02000
1.1.1.346	Isoleucine_2.3	^1\.1\.1\.([1-9][0-9]{0,2}|1000)$	Isoleucine_2	Enterobacteria	Cronobacter	ctu:CTU_36030
2.1.1.63	Cysteine_5.2	^2\.1\.1\.([1-9][0-9]{0,2}|1000)$	Cysteine_5	Enterobacteria	Cronobacter	ctu:CTU_28700
2.5.1.48	Methionine_1.5	^2\.5\.1\.48$	Methionine_1	Enterobacteria	Cronobacter	ctu:CTU_01800
1.1.1.1	Isoleucine_2.3	^1\.1\.1\.([1-9][0-9]{0,2}|1000)$	Isoleucine_2	Enterobacteria	Cronobacter	ctu:CTU_01340
4.1.1.48	Tryptophan_1.4	^4\.1\.1\.48$	Tryptophan_1	Enterobacteria	Cronobacter	ctu:CTU_23580
2.6.1.66	Alanine_3.2	^2\.6\.1\.66$	Alanine_3	Enterobacteria	Cronobacter	ctu:CTU_40810
5.4.99.5	Tyrosine_1.1	^5\.4\.99\.5$	Tyrosine_1	Enterobacteria	Cronobacter	ctu:CTU_31890
2.6.1.66	Alanine_3.2	^2\.6\.1\.66$	Alanine_3	Enterobacteria	Cronobacter	ctu:CTU_29160
4.4.1.13	Methionine_1.6	^4\.4\.1\.13$	Methionine_1	Enterobacteria	Cronobacter	ctu:CTU_20140
4.4.1.13	Methionine_1.6	^4\.4\.1\.13$	Methionine_1	Enterobacteria	Cronobacter	ctu:CTU_25600
2.6.1.88	Lysine_2.6	^2\.6\.1\.([1-9][0-9]{0,2}|1000)$	Lysine_2	Enterobacteria	Cronobacter	ctu:CTU_12390
2.4.2.18	Tryptophan_1.2	^2\.4\.2\.18$	Tryptophan_1	Enterobacteria	Cronobacter	ctu:CTU_23570
2.3.1.117	Lysine_1.5	^2\.3\.1\.117$	Lysine_1	Enterobacteria	Cronobacter	ctu:CTU_07940
4.4.1.13	Methionine_1.6	^4\.4\.1\.13$	Methionine_1	Enterobacteria	Cronobacter	ctu:CTU_35990
3.1.1.11	Cysteine_2.3	^3\.1\.1\.([1-9][0-9]{0,2}|1000)$	Cysteine_2	Enterobacteria	Cronobacter	ctu:CTU_20770
2.1.1.200	Cysteine_5.2	^2\.1\.1\.([1-9][0-9]{0,2}|1000)$	Cysteine_5	Enterobacteria	Cronobacter	ctu:CTU_31320
5.4.99.5	Tyrosine_1.1	^5\.4\.99\.5$	Tyrosine_1	Enterobacteria	Cronobacter	ctu:CTU_31870
1.1.1.251	Isoleucine_2.3	^1\.1\.1\.([1-9][0-9]{0,2}|1000)$	Isoleucine_2	Enterobacteria	Cronobacter	ctu:CTU_04350
1.1.1.79	Isoleucine_2.3	^1\.1\.1\.([1-9][0-9]{0,2}|1000)$	Isoleucine_2	Enterobacteria	Cronobacter	ctu:CTU_40610
2.6.1.1	Aspartate_1	^2\.6\.1\.1$	Aspartate_1	Enterobacteria	Cronobacter	ctu:CTU_15360
3.1.1.108	Cysteine_2.3	^3\.1\.1\.([1-9][0-9]{0,2}|1000)$	Cysteine_2	Enterobacteria	Cronobacter	ctu:CTU_12330
2.3.1.1	Arginine_1.1	^2\.3\.1\.1$	Arginine_1	Enterobacteria	Cronobacter	ctu:CTU_33670
2.1.1.63	Cysteine_5.2	^2\.1\.1\.([1-9][0-9]{0,2}|1000)$	Cysteine_5	Enterobacteria	Cronobacter	ctu:CTU_20350
3.1.1.11	Cysteine_2.3	^3\.1\.1\.([1-9][0-9]{0,2}|1000)$	Cysteine_2	Enterobacteria	Cronobacter	ctu:CTU_13680
2.1.1.61	Cysteine_5.2	^2\.1\.1\.([1-9][0-9]{0,2}|1000)$	Cysteine_5	Enterobacteria	Cronobacter	ctu:CTU_29520
2.1.1.223	Cysteine_5.2	^2\.1\.1\.([1-9][0-9]{0,2}|1000)$	Cysteine_5	Enterobacteria	Cronobacter	ctu:CTU_31660
2.1.1.242	Cysteine_5.2	^2\.1\.1\.([1-9][0-9]{0,2}|1000)$	Cysteine_5	Enterobacteria	Cronobacter	ctu:CTU_40130
1.1.1.381	Isoleucine_2.3	^1\.1\.1\.([1-9][0-9]{0,2}|1000)$	Isoleucine_2	Enterobacteria	Cronobacter	ctu:CTU_21950
2.1.1.265	Cysteine_5.2	^2\.1\.1\.([1-9][0-9]{0,2}|1000)$	Cysteine_5	Enterobacteria	Cronobacter	ctu:CTU_22340
1.1.1.76	Isoleucine_2.3	^1\.1\.1\.([1-9][0-9]{0,2}|1000)$	Isoleucine_2	Enterobacteria	Cronobacter	ctu:CTU_29850
1.1.1.76	Isoleucine_2.3	^1\.1\.1\.([1-9][0-9]{0,2}|1000)$	Isoleucine_2	Enterobacteria	Cronobacter	ctu:CTU_21210
4.4.1.1	Cysteine_3.2	^4\.4\.1\.1$	Cysteine_3	Enterobacteria	Cronobacter	ctu:CTU_11060
1.1.1.380	Isoleucine_2.3	^1\.1\.1\.([1-9][0-9]{0,2}|1000)$	Isoleucine_2	Enterobacteria	Cronobacter	ctu:CTU_22010
1.1.1.367	Isoleucine_2.3	^1\.1\.1\.([1-9][0-9]{0,2}|1000)$	Isoleucine_2	Enterobacteria	Cronobacter	ctu:CTU_27300
3.1.3.3	Serine_1.3	^3\.1\.3\.3$	Serine_1	Enterobacteria	Cronobacter	ctu:CTU_21450
1.1.1.65	Isoleucine_2.3	^1\.1\.1\.([1-9][0-9]{0,2}|1000)$	Isoleucine_2	Enterobacteria	Cronobacter	ctu:CTU_40880
2.3.1.46	Methionine_1.4	^2\.3\.1\.46$	Methionine_1	Enterobacteria	Cronobacter	ctu:CTU_38050
3.1.1.106	Cysteine_2.3	^3\.1\.1\.([1-9][0-9]{0,2}|1000)$	Cysteine_2	Enterobacteria	Cronobacter	ctu:CTU_16240
1.1.1.262	Isoleucine_2.3	^1\.1\.1\.([1-9][0-9]{0,2}|1000)$	Isoleucine_2	Enterobacteria	Cronobacter	ctu:CTU_06840
6.2.1.3	Cysteine_4.1	^6\.2\.1\.([1-9][0-9]{0,2}|1000)$	Cysteine_4	Enterobacteria	Cronobacter	ctu:CTU_26280
1.1.1.100	Isoleucine_2.3	^1\.1\.1\.([1-9][0-9]{0,2}|1000)$	Isoleucine_2	Enterobacteria	Cronobacter	ctu:CTU_26310
3.5.1.16	Arginine_1.5	^3\.5\.1\.16$	Arginine_1	Enterobacteria	Cronobacter	ctu:CTU_01910
1.1.1.336	Isoleucine_2.3	^1\.1\.1\.([1-9][0-9]{0,2}|1000)$	Isoleucine_2	Enterobacteria	Cronobacter	ctu:CTU_02230
1.1.1.85	Leucine_1.3	^1\.1\.1\.85$	Leucine_1	Enterobacteria	Cronobacter	ctu:CTU_07060
6.2.1.72	Cysteine_4.1	^6\.2\.1\.([1-9][0-9]{0,2}|1000)$	Cysteine_4	Enterobacteria	Cronobacter	ctu:CTU_12350
4.1.2.48	Glycine_4.1_2	^4\.1\.2\.48$	Glycine_4	Enterobacteria	Cronobacter	ctu:CTU_14810
2.1.1.181	Cysteine_5.2	^2\.1\.1\.([1-9][0-9]{0,2}|1000)$	Cysteine_5	Enterobacteria	Cronobacter	ctu:CTU_14080
2.6.1.57	Lysine_2.6	^2\.6\.1\.([1-9][0-9]{0,2}|1000)$	Lysine_2	Enterobacteria	Cronobacter	ctu:CTU_37610
2.1.1.13	Cysteine_5.2	^2\.1\.1\.([1-9][0-9]{0,2}|1000)$	Cysteine_5	Enterobacteria	Cronobacter	ctu:CTU_38000
6.3.1.2	Glutamine_1	^6\.3\.1\.2$	Glutamine_1	Enterobacteria	Cronobacter	ctu:CTU_41840
1.1.1.1	Isoleucine_2.3	^1\.1\.1\.([1-9][0-9]{0,2}|1000)$	Isoleucine_2	Enterobacteria	Cronobacter	ctu:CTU_01530
3.1.1.104	Cysteine_2.3	^3\.1\.1\.([1-9][0-9]{0,2}|1000)$	Cysteine_2	Enterobacteria	Klebsiella	kll:BJF97_15080
2.6.1.52	Serine_1.2	^2\.6\.1\.52$	Serine_1	Enterobacteria	Klebsiella	kll:BJF97_10325
2.5.1.19	Shikimate_1.6	^2\.5\.1\.19$	Shikimate_1	Enterobacteria	Klebsiella	kll:BJF97_10330
1.1.1.18	Isoleucine_2.3	^1\.1\.1\.([1-9][0-9]{0,2}|1000)$	Isoleucine_2	Enterobacteria	Klebsiella	kll:BJF97_19080
2.8.1.7	Alanine_1	^2\.8\.1\.7$	Alanine_1	Enterobacteria	Klebsiella	kll:BJF97_19200
2.3.3.14	Lysine_4.1	^2\.3\.3\.14$	Lysine_4	Enterobacteria	Klebsiella	kll:BJF97_19205
2.4.2.17	Histidine_1.1	^2\.4\.2\.17$	Histidine_1	Enterobacteria	Klebsiella	kll:BJF97_19265
2.1.1.190	Cysteine_5.2	^2\.1\.1\.([1-9][0-9]{0,2}|1000)$	Cysteine_5	Enterobacteria	Klebsiella	kll:BJF97_23420
2.1.1.186	Cysteine_5.2	^2\.1\.1\.([1-9][0-9]{0,2}|1000)$	Cysteine_5	Enterobacteria	Klebsiella	kll:BJF97_23555
2.6.1.66	Alanine_3.2	^2\.6\.1\.66$	Alanine_3	Enterobacteria	Klebsiella	kll:BJF97_27825
1.1.1.130	Isoleucine_2.3	^1\.1\.1\.([1-9][0-9]{0,2}|1000)$	Isoleucine_2	Enterobacteria	Klebsiella	kll:BJF97_27840
1.1.1.17	Isoleucine_2.3	^1\.1\.1\.([1-9][0-9]{0,2}|1000)$	Isoleucine_2	Enterobacteria	Klebsiella	kll:BJF97_27925
2.1.1.207	Cysteine_5.2	^2\.1\.1\.([1-9][0-9]{0,2}|1000)$	Cysteine_5	Enterobacteria	Klebsiella	kll:BJF97_27965
2.3.1.30	Cysteine_1.1	^2\.3\.1\.30$	Cysteine_1	Enterobacteria	Klebsiella	kll:BJF97_27970
1.1.1.94	Isoleucine_2.3	^1\.1\.1\.([1-9][0-9]{0,2}|1000)$	Isoleucine_2	Enterobacteria	Klebsiella	kll:BJF97_27975
1.1.1.103	Isoleucine_2.3	^1\.1\.1\.([1-9][0-9]{0,2}|1000)$	Isoleucine_2	Enterobacteria	Klebsiella	kll:BJF97_28015
1.1.1.140	Isoleucine_2.3	^1\.1\.1\.([1-9][0-9]{0,2}|1000)$	Isoleucine_2	Enterobacteria	Klebsiella	kll:BJF97_01510
2.7.2.4	Threonine_1.1	^2\.7\.2\.4$	Threonine_1	Enterobacteria	Klebsiella	kll:BJF97_01550
1.1.1.346	Isoleucine_2.3	^1\.1\.1\.([1-9][0-9]{0,2}|1000)$	Isoleucine_2	Enterobacteria	Klebsiella	kll:BJF97_05925
3.1.1.108	Cysteine_2.3	^3\.1\.1\.([1-9][0-9]{0,2}|1000)$	Cysteine_2	Enterobacteria	Klebsiella	kll:BJF97_08230
6.2.1.71	Cysteine_4.1	^6\.2\.1\.([1-9][0-9]{0,2}|1000)$	Cysteine_4	Enterobacteria	Klebsiella	kll:BJF97_08280
4.2.1.20	Tryptophan_1.5	^4\.2\.1\.20$	Tryptophan_1	Enterobacteria	Klebsiella	kll:BJF97_12660
4.2.1.20	Tryptophan_1.5	^4\.2\.1\.20$	Tryptophan_1	Enterobacteria	Klebsiella	kll:BJF97_12665
4.1.1.48	Tryptophan_1.4	^4\.1\.1\.48$	Tryptophan_1	Enterobacteria	Klebsiella	kll:BJF97_12670
4.1.3.27	Tryptophan_1.1	^4\.1\.3\.27$	Tryptophan_1	Enterobacteria	Klebsiella	kll:BJF97_12675
4.1.3.27	Tryptophan_1.1	^4\.1\.3\.27$	Tryptophan_1	Enterobacteria	Klebsiella	kll:BJF97_12680
1.1.1.1	Isoleucine_2.3	^1\.1\.1\.([1-9][0-9]{0,2}|1000)$	Isoleucine_2	Enterobacteria	Klebsiella	kll:BJF97_17185
1.1.1.205	Isoleucine_2.3	^1\.1\.1\.([1-9][0-9]{0,2}|1000)$	Isoleucine_2	Enterobacteria	Klebsiella	kll:BJF97_21415
2.1.1.192	Cysteine_5.2	^2\.1\.1\.([1-9][0-9]{0,2}|1000)$	Cysteine_5	Enterobacteria	Klebsiella	kll:BJF97_21480
2.8.1.7	Alanine_1	^2\.8\.1\.7$	Alanine_1	Enterobacteria	Klebsiella	kll:BJF97_21555
2.1.1.200	Cysteine_5.2	^2\.1\.1\.([1-9][0-9]{0,2}|1000)$	Cysteine_5	Enterobacteria	Klebsiella	kll:BJF97_21565
2.1.2.1	Glycine_1	^2\.1\.2\.1$	Glycine_1	Enterobacteria	Klebsiella	kll:BJF97_21620
2.1.1.166	Cysteine_5.2	^2\.1\.1\.([1-9][0-9]{0,2}|1000)$	Cysteine_5	Enterobacteria	Klebsiella	kll:BJF97_25885
1.4.1.13	Glutamate_4.1	^1\.4\.1\.13$	Glutamate_4	Enterobacteria	Klebsiella	kll:BJF97_26045
1.4.1.13	Glutamate_4.1	^1\.4\.1\.13$	Glutamate_4	Enterobacteria	Klebsiella	kll:BJF97_26050
2.1.1.72	Cysteine_5.2	^2\.1\.1\.([1-9][0-9]{0,2}|1000)$	Cysteine_5	Enterobacteria	Klebsiella	kll:BJF97_04125
2.6.1.88	Lysine_2.6	^2\.6\.1\.([1-9][0-9]{0,2}|1000)$	Lysine_2	Enterobacteria	Klebsiella	kll:BJF97_08440
2.1.1.177	Cysteine_5.2	^2\.1\.1\.([1-9][0-9]{0,2}|1000)$	Cysteine_5	Enterobacteria	Klebsiella	kll:BJF97_08555
2.6.1.1	Aspartate_1	^2\.6\.1\.1$	Aspartate_1	Enterobacteria	Klebsiella	kll:BJF97_13020
5.4.99.5	Tyrosine_1.1	^5\.4\.99\.5$	Tyrosine_1	Enterobacteria	Klebsiella	kll:BJF97_13055
2.1.1.297	Cysteine_5.2	^2\.1\.1\.([1-9][0-9]{0,2}|1000)$	Cysteine_5	Enterobacteria	Klebsiella	kll:BJF97_17370
3.1.1.29	Cysteine_2.3	^3\.1\.1\.([1-9][0-9]{0,2}|1000)$	Cysteine_2	Enterobacteria	Klebsiella	kll:BJF97_17415
2.1.1.223	Cysteine_5.2	^2\.1\.1\.([1-9][0-9]{0,2}|1000)$	Cysteine_5	Enterobacteria	Klebsiella	kll:BJF97_21740
5.4.99.5	Tyrosine_1.1	^5\.4\.99\.5$	Tyrosine_1	Enterobacteria	Klebsiella	kll:BJF97_21855
5.4.99.5	Tyrosine_1.1	^5\.4\.99\.5$	Tyrosine_1	Enterobacteria	Klebsiella	kll:BJF97_21865
2.5.1.54	Shikimate_1.1	^2\.5\.1\.54$	Shikimate_1	Enterobacteria	Klebsiella	kll:BJF97_21870
2.1.1.228	Cysteine_5.2	^2\.1\.1\.([1-9][0-9]{0,2}|1000)$	Cysteine_5	Enterobacteria	Klebsiella	kll:BJF97_21905
1.1.1.37	Isoleucine_2.3	^1\.1\.1\.([1-9][0-9]{0,2}|1000)$	Isoleucine_2	Enterobacteria	Klebsiella	kll:BJF97_26170
1.1.1.25	Isoleucine_2.3	^1\.1\.1\.([1-9][0-9]{0,2}|1000)$	Isoleucine_2	Enterobacteria	Klebsiella	kll:BJF97_26380
1.1.1.284	Isoleucine_2.3	^1\.1\.1\.([1-9][0-9]{0,2}|1000)$	Isoleucine_2	Enterobacteria	Klebsiella	kll:BJF97_30515
1.1.1.1	Isoleucine_2.3	^1\.1\.1\.([1-9][0-9]{0,2}|1000)$	Isoleucine_2	Enterobacteria	Klebsiella	kll:BJF97_30560
1.1.1.414	Isoleucine_2.3	^1\.1\.1\.([1-9][0-9]{0,2}|1000)$	Isoleucine_2	Enterobacteria	Klebsiella	kll:BJF97_04400
1.1.1.58	Isoleucine_2.3	^1\.1\.1\.([1-9][0-9]{0,2}|1000)$	Isoleucine_2	Enterobacteria	Klebsiella	kll:BJF97_04405
2.1.1.172	Cysteine_5.2	^2\.1\.1\.([1-9][0-9]{0,2}|1000)$	Cysteine_5	Enterobacteria	Klebsiella	kll:BJF97_04540
6.3.5.4	Asparagine_1.1	^6\.3\.5\.4$	Asparagine_1	Enterobacteria	Klebsiella	kll:BJF97_08695
2.1.1.79	Cysteine_5.2	^2\.1\.1\.([1-9][0-9]{0,2}|1000)$	Cysteine_5	Enterobacteria	Klebsiella	kll:BJF97_13185
1.1.1.28	Isoleucine_2.3	^1\.1\.1\.([1-9][0-9]{0,2}|1000)$	Isoleucine_2	Enterobacteria	Klebsiella	kll:BJF97_13395
6.2.1.3	Cysteine_4.1	^6\.2\.1\.([1-9][0-9]{0,2}|1000)$	Cysteine_4	Enterobacteria	Klebsiella	kll:BJF97_17735
2.6.1.85	Lysine_2.6	^2\.6\.1\.([1-9][0-9]{0,2}|1000)$	Lysine_2	Enterobacteria	Klebsiella	kll:BJF97_17800
2.1.1.187	Cysteine_5.2	^2\.1\.1\.([1-9][0-9]{0,2}|1000)$	Cysteine_5	Enterobacteria	Klebsiella	kll:BJF97_17855
2.1.1.37	Cysteine_5.2	^2\.1\.1\.([1-9][0-9]{0,2}|1000)$	Cysteine_5	Enterobacteria	Klebsiella	kll:BJF97_22225
2.1.1.176	Cysteine_5.2	^2\.1\.1\.([1-9][0-9]{0,2}|1000)$	Cysteine_5	Enterobacteria	Klebsiella	kll:BJF97_26410
1.1.1.57	Isoleucine_2.3	^1\.1\.1\.([1-9][0-9]{0,2}|1000)$	Isoleucine_2	Enterobacteria	Klebsiella	kll:BJF97_06165
2.6.1.1	Aspartate_1	^2\.6\.1\.1$	Aspartate_1	Enterobacteria	Klebsiella	kll:BJF97_10435
2.1.1.264	Cysteine_5.2	^2\.1\.1\.([1-9][0-9]{0,2}|1000)$	Cysteine_5	Enterobacteria	Klebsiella	kll:BJF97_10490
2.1.1.191	Cysteine_5.2	^2\.1\.1\.([1-9][0-9]{0,2}|1000)$	Cysteine_5	Enterobacteria	Klebsiella	kll:BJF97_10625
3.5.1.18	Lysine_1.7	^3\.5\.1\.18$	Lysine_1	Enterobacteria	Klebsiella	kll:BJF97_14960
1.1.1.169	Isoleucine_2.3	^1\.1\.1\.([1-9][0-9]{0,2}|1000)$	Isoleucine_2	Enterobacteria	Klebsiella	kll:BJF97_15090
1.1.1.23	Histidine_1.9	^1\.1\.1\.23$	Histidine_1	Enterobacteria	Klebsiella	kll:BJF97_19270
2.6.1.9	Histidine_1.7	^2\.6\.1\.9$	Histidine_1	Enterobacteria	Klebsiella	kll:BJF97_19275
4.2.1.19	Histidine_1.6	^4\.2\.1\.19$	Histidine_1	Enterobacteria	Klebsiella	kll:BJF97_19280
4.3.2.10	Histidine_1.5	^4\.3\.2\.10$	Histidine_1	Enterobacteria	Klebsiella	kll:BJF97_19285
5.3.1.16	Histidine_1.4	^5\.3\.1\.16$	Histidine_1	Enterobacteria	Klebsiella	kll:BJF97_19290
4.3.2.10	Histidine_1.5	^4\.3\.2\.10$	Histidine_1	Enterobacteria	Klebsiella	kll:BJF97_19295
3.5.4.19	Histidine_1.3	^3\.5\.4\.19$	Histidine_1	Enterobacteria	Klebsiella	kll:BJF97_19300
1.1.1.22	Isoleucine_2.3	^1\.1\.1\.([1-9][0-9]{0,2}|1000)$	Isoleucine_2	Enterobacteria	Klebsiella	kll:BJF97_19355
1.1.1.133	Isoleucine_2.3	^1\.1\.1\.([1-9][0-9]{0,2}|1000)$	Isoleucine_2	Enterobacteria	Klebsiella	kll:BJF97_19365
1.1.1.44	Isoleucine_2.3	^1\.1\.1\.([1-9][0-9]{0,2}|1000)$	Isoleucine_2	Enterobacteria	Klebsiella	kll:BJF97_19380
2.1.1.130	Cysteine_5.2	^2\.1\.1\.([1-9][0-9]{0,2}|1000)$	Cysteine_5	Enterobacteria	Klebsiella	kll:BJF97_23645
2.1.1.131	Cysteine_5.2	^2\.1\.1\.([1-9][0-9]{0,2}|1000)$	Cysteine_5	Enterobacteria	Klebsiella	kll:BJF97_23660
2.1.1.133	Cysteine_5.2	^2\.1\.1\.([1-9][0-9]{0,2}|1000)$	Cysteine_5	Enterobacteria	Klebsiella	kll:BJF97_23670
2.1.1.196	Cysteine_5.2	^2\.1\.1\.([1-9][0-9]{0,2}|1000)$	Cysteine_5	Enterobacteria	Klebsiella	kll:BJF97_23675
2.1.1.289	Cysteine_5.2	^2\.1\.1\.([1-9][0-9]{0,2}|1000)$	Cysteine_5	Enterobacteria	Klebsiella	kll:BJF97_23680
2.1.1.195	Cysteine_5.2	^2\.1\.1\.([1-9][0-9]{0,2}|1000)$	Cysteine_5	Enterobacteria	Klebsiella	kll:BJF97_23685
2.3.1.1	Arginine_1.1	^2\.3\.1\.1$	Arginine_1	Enterobacteria	Klebsiella	kll:BJF97_23830
2.1.1.45	Cysteine_5.2	^2\.1\.1\.([1-9][0-9]{0,2}|1000)$	Cysteine_5	Enterobacteria	Klebsiella	kll:BJF97_23880
2.1.1.34	Cysteine_5.2	^2\.1\.1\.([1-9][0-9]{0,2}|1000)$	Cysteine_5	Enterobacteria	Klebsiella	kll:BJF97_28175
6.2.1.1	Cysteine_4.1	^6\.2\.1\.([1-9][0-9]{0,2}|1000)$	Cysteine_4	Enterobacteria	Klebsiella	kll:BJF97_01850
4.3.3.7	Lysine_1.3	^4\.3\.3\.7$	Lysine_1	Enterobacteria	Klebsiella	kll:BJF97_06245
1.2.1.41	Proline_1.2	^1\.2\.1\.41$	Proline_1	Enterobacteria	Klebsiella	kll:BJF97_06370
2.7.2.11	Proline_1.1	^2\.7\.2\.11$	Proline_1	Enterobacteria	Klebsiella	kll:BJF97_06375
2.6.1.1	Aspartate_1	^2\.6\.1\.1$	Aspartate_1	Enterobacteria	Klebsiella	kll:BJF97_10715
4.3.3.7	Lysine_1.3	^4\.3\.3\.7$	Lysine_1	Enterobacteria	Klebsiella	kll:BJF97_10725
1.1.1.100	Isoleucine_2.3	^1\.1\.1\.([1-9][0-9]{0,2}|1000)$	Isoleucine_2	Enterobacteria	Klebsiella	kll:BJF97_10765
2.6.1.42	Alanine_3.1	^2\.6\.1\.42$	Alanine_3	Enterobacteria	Klebsiella	kll:BJF97_10855
1.1.1.100	Isoleucine_2.3	^1\.1\.1\.([1-9][0-9]{0,2}|1000)$	Isoleucine_2	Enterobacteria	Klebsiella	kll:BJF97_15195
1.5.1.2	Proline_1.3	^1\.5\.1\.2$	Proline_1	Enterobacteria	Klebsiella	kll:BJF97_15275
1.1.1.11	Isoleucine_2.3	^1\.1\.1\.([1-9][0-9]{0,2}|1000)$	Isoleucine_2	Enterobacteria	Klebsiella	kll:BJF97_19660
1.1.1.56	Isoleucine_2.3	^1\.1\.1\.([1-9][0-9]{0,2}|1000)$	Isoleucine_2	Enterobacteria	Klebsiella	kll:BJF97_19675
6.2.1.20	Cysteine_4.1	^6\.2\.1\.([1-9][0-9]{0,2}|1000)$	Cysteine_4	Enterobacteria	Klebsiella	kll:BJF97_23925
4.1.1.20	Lysine_1.9	^4\.1\.1\.20$	Lysine_1	Enterobacteria	Klebsiella	kll:BJF97_23960
1.1.1.127	Isoleucine_2.3	^1\.1\.1\.([1-9][0-9]{0,2}|1000)$	Isoleucine_2	Enterobacteria	Klebsiella	kll:BJF97_24055
1.1.1.65	Isoleucine_2.3	^1\.1\.1\.([1-9][0-9]{0,2}|1000)$	Isoleucine_2	Enterobacteria	Klebsiella	kll:BJF97_24090
2.7.1.71	Shikimate_1.5	^2\.7\.1\.71$	Shikimate_1	Enterobacteria	Klebsiella	kll:BJF97_28345
1.1.1.2	Isoleucine_2.3	^1\.1\.1\.([1-9][0-9]{0,2}|1000)$	Isoleucine_2	Enterobacteria	Klebsiella	kll:BJF97_28365
2.6.1.37	Lysine_2.6	^2\.6\.1\.([1-9][0-9]{0,2}|1000)$	Lysine_2	Enterobacteria	Klebsiella	kll:BJF97_28535
2.1.1.10	Cysteine_5.2	^2\.1\.1\.([1-9][0-9]{0,2}|1000)$	Cysteine_5	Enterobacteria	Klebsiella	kll:BJF97_06555
1.5.1.2	Proline_1.3	^1\.5\.1\.2$	Proline_1	Enterobacteria	Klebsiella	kll:BJF97_06700
2.7.1.71	Shikimate_1.5	^2\.7\.1\.71$	Shikimate_1	Enterobacteria	Klebsiella	kll:BJF97_06715
2.6.1.112	Lysine_2.6	^2\.6\.1\.([1-9][0-9]{0,2}|1000)$	Lysine_2	Enterobacteria	Klebsiella	kll:BJF97_11100
1.1.1.93	Isoleucine_2.3	^1\.1\.1\.([1-9][0-9]{0,2}|1000)$	Isoleucine_2	Enterobacteria	Klebsiella	kll:BJF97_11180
2.1.1.144	Cysteine_5.2	^2\.1\.1\.([1-9][0-9]{0,2}|1000)$	Cysteine_5	Enterobacteria	Klebsiella	kll:BJF97_15425
1.1.1.58	Isoleucine_2.3	^1\.1\.1\.([1-9][0-9]{0,2}|1000)$	Isoleucine_2	Enterobacteria	Klebsiella	kll:BJF97_15435
1.1.1.27	Isoleucine_2.3	^1\.1\.1\.([1-9][0-9]{0,2}|1000)$	Isoleucine_2	Enterobacteria	Klebsiella	kll:BJF97_15475
2.1.1.14	Cysteine_5.2	^2\.1\.1\.([1-9][0-9]{0,2}|1000)$	Cysteine_5	Enterobacteria	Klebsiella	kll:BJF97_15575
1.1.1.76	Isoleucine_2.3	^1\.1\.1\.([1-9][0-9]{0,2}|1000)$	Isoleucine_2	Enterobacteria	Klebsiella	kll:BJF97_24210
1.1.1.100	Isoleucine_2.3	^1\.1\.1\.([1-9][0-9]{0,2}|1000)$	Isoleucine_2	Enterobacteria	Klebsiella	kll:BJF97_24280
1.1.1.346	Isoleucine_2.3	^1\.1\.1\.([1-9][0-9]{0,2}|1000)$	Isoleucine_2	Enterobacteria	Klebsiella	kll:BJF97_24400
2.2.1.6	Valine_1.1	^2\.2\.1\.6$	Valine_1	Enterobacteria	Klebsiella	kll:BJF97_28585
2.2.1.6	Valine_1.1	^2\.2\.1\.6$	Valine_1	Enterobacteria	Klebsiella	kll:BJF97_28590
3.1.1.96	Cysteine_2.3	^3\.1\.1\.([1-9][0-9]{0,2}|1000)$	Cysteine_2	Enterobacteria	Klebsiella	kll:BJF97_00145
3.1.3.3	Serine_1.3	^3\.1\.3\.3$	Serine_1	Enterobacteria	Klebsiella	kll:BJF97_04620
2.7.2.4	Threonine_1.1	^2\.7\.2\.4$	Threonine_1	Enterobacteria	Klebsiella	kll:BJF97_04695
2.7.1.39	Threonine_1.4	^2\.7\.1\.39$	Threonine_1	Enterobacteria	Klebsiella	kll:BJF97_04700
4.2.3.1	Threonine_1.5	^4\.2\.3\.1$	Threonine_1	Enterobacteria	Klebsiella	kll:BJF97_04705
6.2.1.5	Cysteine_4.1	^6\.2\.1\.([1-9][0-9]{0,2}|1000)$	Cysteine_4	Enterobacteria	Klebsiella	kll:BJF97_08955
6.2.1.5	Cysteine_4.1	^6\.2\.1\.([1-9][0-9]{0,2}|1000)$	Cysteine_4	Enterobacteria	Klebsiella	kll:BJF97_08960
5.4.99.1	Isoleucine_3.1	^5\.4\.99\.1$	Isoleucine_3	Enterobacteria	Klebsiella	kll:BJF97_09015
5.4.99.1	Isoleucine_3.1	^5\.4\.99\.1$	Isoleucine_3	Enterobacteria	Klebsiella	kll:BJF97_09025
2.5.1.54	Shikimate_1.1	^2\.5\.1\.54$	Shikimate_1	Enterobacteria	Klebsiella	kll:BJF97_09160
3.1.1.31	Cysteine_2.3	^3\.1\.1\.([1-9][0-9]{0,2}|1000)$	Cysteine_2	Enterobacteria	Klebsiella	kll:BJF97_09225
1.2.1.11	Threonine_1.2	^1\.2\.1\.11$	Threonine_1	Enterobacteria	Klebsiella	kll:BJF97_13490
6.2.1.30	Cysteine_4.1	^6\.2\.1\.([1-9][0-9]{0,2}|1000)$	Cysteine_4	Enterobacteria	Klebsiella	kll:BJF97_13685
2.1.1.178	Cysteine_5.2	^2\.1\.1\.([1-9][0-9]{0,2}|1000)$	Cysteine_5	Enterobacteria	Klebsiella	kll:BJF97_17930
1.1.1.49	Isoleucine_2.3	^1\.1\.1\.([1-9][0-9]{0,2}|1000)$	Isoleucine_2	Enterobacteria	Klebsiella	kll:BJF97_18040
1.1.1.38	Isoleucine_2.3	^1\.1\.1\.([1-9][0-9]{0,2}|1000)$	Isoleucine_2	Enterobacteria	Klebsiella	kll:BJF97_18065
1.1.1.79	Isoleucine_2.3	^1\.1\.1\.([1-9][0-9]{0,2}|1000)$	Isoleucine_2	Enterobacteria	Klebsiella	kll:BJF97_22435
4.2.1.51	Phenylalanine_1.2	^4\.2\.1\.51$	Phenylalanine_1	Enterobacteria	Klebsiella	kll:BJF97_22500
1.1.1.193	Isoleucine_2.3	^1\.1\.1\.([1-9][0-9]{0,2}|1000)$	Isoleucine_2	Enterobacteria	Klebsiella	kll:BJF97_06880
1.1.1.169	Isoleucine_2.3	^1\.1\.1\.([1-9][0-9]{0,2}|1000)$	Isoleucine_2	Enterobacteria	Klebsiella	kll:BJF97_06935
1.1.1.79	Isoleucine_2.3	^1\.1\.1\.([1-9][0-9]{0,2}|1000)$	Isoleucine_2	Enterobacteria	Klebsiella	kll:BJF97_11390
1.1.1.381	Isoleucine_2.3	^1\.1\.1\.([1-9][0-9]{0,2}|1000)$	Isoleucine_2	Enterobacteria	Klebsiella	kll:BJF97_15670
1.1.1.57	Isoleucine_2.3	^1\.1\.1\.([1-9][0-9]{0,2}|1000)$	Isoleucine_2	Enterobacteria	Klebsiella	kll:BJF97_15685
1.1.1.380	Isoleucine_2.3	^1\.1\.1\.([1-9][0-9]{0,2}|1000)$	Isoleucine_2	Enterobacteria	Klebsiella	kll:BJF97_15695
3.1.1.24	Cysteine_2.3	^3\.1\.1\.([1-9][0-9]{0,2}|1000)$	Cysteine_2	Enterobacteria	Klebsiella	kll:BJF97_15910
2.1.1.63	Cysteine_5.2	^2\.1\.1\.([1-9][0-9]{0,2}|1000)$	Cysteine_5	Enterobacteria	Klebsiella	kll:BJF97_20270
2.1.1.222	Cysteine_5.2	^2\.1\.1\.([1-9][0-9]{0,2}|1000)$	Cysteine_5	Enterobacteria	Klebsiella	kll:BJF97_20305
2.6.1.16	Lysine_2.6	^2\.6\.1\.([1-9][0-9]{0,2}|1000)$	Lysine_2	Enterobacteria	Klebsiella	kll:BJF97_28835
2.1.1.170	Cysteine_5.2	^2\.1\.1\.([1-9][0-9]{0,2}|1000)$	Cysteine_5	Enterobacteria	Klebsiella	kll:BJF97_28895
6.3.1.1	Asparagine_2.1	^6\.3\.1\.1$	Asparagine_2	Enterobacteria	Klebsiella	kll:BJF97_28915
2.6.1.11	Arginine_1.4	^2\.6\.1\.11$	Arginine_1	Enterobacteria	Klebsiella	kll:BJF97_26710
2.6.1.85	Lysine_2.6	^2\.6\.1\.([1-9][0-9]{0,2}|1000)$	Lysine_2	Enterobacteria	Klebsiella	kll:BJF97_26715
2.1.1.107	Cysteine_5.2	^2\.1\.1\.([1-9][0-9]{0,2}|1000)$	Cysteine_5	Enterobacteria	Klebsiella	kll:BJF97_26760
2.1.1.72	Cysteine_5.2	^2\.1\.1\.([1-9][0-9]{0,2}|1000)$	Cysteine_5	Enterobacteria	Klebsiella	kll:BJF97_26780
4.2.3.4	Shikimate_1.2	^4\.2\.3\.4$	Shikimate_1	Enterobacteria	Klebsiella	kll:BJF97_26790
2.7.1.71	Shikimate_1.5	^2\.7\.1\.71$	Shikimate_1	Enterobacteria	Klebsiella	kll:BJF97_26795
1.2.1.11	Threonine_1.2	^1\.2\.1\.11$	Threonine_1	Enterobacteria	Klebsiella	kll:BJF97_26925
6.2.1.22	Cysteine_4.1	^6\.2\.1\.([1-9][0-9]{0,2}|1000)$	Cysteine_4	Enterobacteria	Klebsiella	kll:BJF97_04905
1.17.1.8	Lysine_1.4	^1\.17\.1\.8$	Lysine_1	Enterobacteria	Klebsiella	kll:BJF97_04930
6.3.5.5	Arginine_2.2	^6\.3\.5\.5$	Arginine_2	Enterobacteria	Klebsiella	kll:BJF97_04935
6.3.5.5	Arginine_2.2	^6\.3\.5\.5$	Arginine_2	Enterobacteria	Klebsiella	kll:BJF97_04940
2.1.1.182	Cysteine_5.2	^2\.1\.1\.([1-9][0-9]{0,2}|1000)$	Cysteine_5	Enterobacteria	Klebsiella	kll:BJF97_04975
4.2.1.10	Shikimate_1.3	^4\.2\.1\.10$	Shikimate_1	Enterobacteria	Klebsiella	kll:BJF97_05095
3.1.1.11	Cysteine_2.3	^3\.1\.1\.([1-9][0-9]{0,2}|1000)$	Cysteine_2	Enterobacteria	Klebsiella	kll:BJF97_09275
2.6.1.62	Lysine_2.6	^2\.6\.1\.([1-9][0-9]{0,2}|1000)$	Lysine_2	Enterobacteria	Klebsiella	kll:BJF97_09310
2.8.1.6	Methionine_4.3	^2\.8\.1\.6$	Methionine_4	Enterobacteria	Klebsiella	kll:BJF97_09315
2.1.1.197	Cysteine_5.2	^2\.1\.1\.([1-9][0-9]{0,2}|1000)$	Cysteine_5	Enterobacteria	Klebsiella	kll:BJF97_09325
1.1.1.284	Isoleucine_2.3	^1\.1\.1\.([1-9][0-9]{0,2}|1000)$	Isoleucine_2	Enterobacteria	Klebsiella	kll:BJF97_13800
1.1.5.8	Shikimate_1.4_3	^1\.1\.5\.8$	Shikimate_1	Enterobacteria	Klebsiella	kll:BJF97_13810
2.1.1.265	Cysteine_5.2	^2\.1\.1\.([1-9][0-9]{0,2}|1000)$	Cysteine_5	Enterobacteria	Klebsiella	kll:BJF97_13860
3.1.1.11	Cysteine_2.3	^3\.1\.1\.([1-9][0-9]{0,2}|1000)$	Cysteine_2	Enterobacteria	Klebsiella	kll:BJF97_13980
2.5.1.47	Cysteine_1.2	^2\.5\.1\.47$	Cysteine_1	Enterobacteria	Klebsiella	kll:BJF97_07100
1.1.1.100	Isoleucine_2.3	^1\.1\.1\.([1-9][0-9]{0,2}|1000)$	Isoleucine_2	Enterobacteria	Klebsiella	kll:BJF97_11580
1.1.1.408	Isoleucine_2.3	^1\.1\.1\.([1-9][0-9]{0,2}|1000)$	Isoleucine_2	Enterobacteria	Klebsiella	kll:BJF97_11735
2.1.1.63	Cysteine_5.2	^2\.1\.1\.([1-9][0-9]{0,2}|1000)$	Cysteine_5	Enterobacteria	Klebsiella	kll:BJF97_15965
4.4.1.13	Methionine_1.6	^4\.4\.1\.13$	Methionine_1	Enterobacteria	Klebsiella	kll:BJF97_16075
6.2.1.26	Cysteine_4.1	^6\.2\.1\.([1-9][0-9]{0,2}|1000)$	Cysteine_4	Enterobacteria	Klebsiella	kll:BJF97_20435
2.6.1.66	Alanine_3.2	^2\.6\.1\.66$	Alanine_3	Enterobacteria	Klebsiella	kll:BJF97_20580
2.5.1.6	Cysteine_5.1	^2\.5\.1\.6$	Cysteine_5	Enterobacteria	Klebsiella	kll:BJF97_24830
2.1.1.193	Cysteine_5.2	^2\.1\.1\.([1-9][0-9]{0,2}|1000)$	Cysteine_5	Enterobacteria	Klebsiella	kll:BJF97_24850
2.1.1.33	Cysteine_5.2	^2\.1\.1\.([1-9][0-9]{0,2}|1000)$	Cysteine_5	Enterobacteria	Klebsiella	kll:BJF97_24930
4.2.1.22	Cysteine_3.1	^4\.2\.1\.22$	Cysteine_3	Enterobacteria	Klebsiella	kll:BJF97_25020
4.4.1.1	Cysteine_3.2	^4\.4\.1\.1$	Cysteine_3	Enterobacteria	Klebsiella	kll:BJF97_25025
1.1.1.140	Isoleucine_2.3	^1\.1\.1\.([1-9][0-9]{0,2}|1000)$	Isoleucine_2	Enterobacteria	Klebsiella	kll:BJF97_02885
1.1.1.9	Isoleucine_2.3	^1\.1\.1\.([1-9][0-9]{0,2}|1000)$	Isoleucine_2	Enterobacteria	Klebsiella	kll:BJF97_02915
4.3.3.7	Lysine_1.3	^4\.3\.3\.7$	Lysine_1	Enterobacteria	Klebsiella	kll:BJF97_18260
2.1.1.37	Cysteine_5.2	^2\.1\.1\.([1-9][0-9]{0,2}|1000)$	Cysteine_5	Enterobacteria	Klebsiella	kll:BJF97_18375
2.3.3.13	Leucine_1.1	^2\.3\.3\.13$	Leucine_1	Enterobacteria	Klebsiella	kll:BJF97_22660
4.4.1.21	Cysteine_5.4	^4\.4\.1\.21$	Cysteine_5	Enterobacteria	Klebsiella	kll:BJF97_22670
1.1.1.140	Isoleucine_2.3	^1\.1\.1\.([1-9][0-9]{0,2}|1000)$	Isoleucine_2	Enterobacteria	Klebsiella	kll:BJF97_22785
2.1.1.171	Cysteine_5.2	^2\.1\.1\.([1-9][0-9]{0,2}|1000)$	Cysteine_5	Enterobacteria	Klebsiella	kll:BJF97_27095
4.3.1.19	Isoleucine_1.1	^4\.3\.1\.19$	Isoleucine_1	Enterobacteria	Klebsiella	kll:BJF97_31560
4.2.1.9	Valine_1.3	^4\.2\.1\.9$	Valine_1	Enterobacteria	Klebsiella	kll:BJF97_31565
2.6.1.42	Alanine_3.1	^2\.6\.1\.42$	Alanine_3	Enterobacteria	Klebsiella	kll:BJF97_31570
2.2.1.6	Valine_1.1	^2\.2\.1\.6$	Valine_1	Enterobacteria	Klebsiella	kll:BJF97_31575
2.1.1.37	Cysteine_5.2	^2\.1\.1\.([1-9][0-9]{0,2}|1000)$	Cysteine_5	Enterobacteria	Klebsiella	kll:BJF97_31600
2.5.1.48	Methionine_1.5	^2\.5\.1\.48$	Methionine_1	Enterobacteria	Klebsiella	kll:BJF97_00580
2.7.2.4	Threonine_1.1	^2\.7\.2\.4$	Threonine_1	Enterobacteria	Klebsiella	kll:BJF97_00585
1.1.1.6	Isoleucine_2.3	^1\.1\.1\.([1-9][0-9]{0,2}|1000)$	Isoleucine_2	Enterobacteria	Klebsiella	kll:BJF97_00610
1.2.1.38	Arginine_1.3	^1\.2\.1\.38$	Arginine_1	Enterobacteria	Klebsiella	kll:BJF97_00640
2.7.2.8	Arginine_1.2	^2\.7\.2\.8$	Arginine_1	Enterobacteria	Klebsiella	kll:BJF97_00645
4.3.2.1	Arginine_1.8	^4\.3\.2\.1$	Arginine_1	Enterobacteria	Klebsiella	kll:BJF97_00650
2.1.1.35	Cysteine_5.2	^2\.1\.1\.([1-9][0-9]{0,2}|1000)$	Cysteine_5	Enterobacteria	Klebsiella	kll:BJF97_00680
2.2.1.6	Valine_1.1	^2\.2\.1\.6$	Valine_1	Enterobacteria	Klebsiella	kll:BJF97_00750
2.2.1.6	Valine_1.1	^2\.2\.1\.6$	Valine_1	Enterobacteria	Klebsiella	kll:BJF97_00755
2.6.1.42	Alanine_3.1	^2\.6\.1\.42$	Alanine_3	Enterobacteria	Klebsiella	kll:BJF97_00760
4.2.1.9	Valine_1.3	^4\.2\.1\.9$	Valine_1	Enterobacteria	Klebsiella	kll:BJF97_00765
4.3.1.19	Isoleucine_1.1	^4\.3\.1\.19$	Isoleucine_1	Enterobacteria	Klebsiella	kll:BJF97_00770
1.1.1.86	Valine_1.2	^1\.1\.1\.86$	Valine_1	Enterobacteria	Klebsiella	kll:BJF97_00780
4.2.1.33	Leucine_1.2	^4\.2\.1\.33$	Leucine_1	Enterobacteria	Klebsiella	kll:BJF97_05115
4.2.1.33	Leucine_1.2	^4\.2\.1\.33$	Leucine_1	Enterobacteria	Klebsiella	kll:BJF97_05120
2.3.3.13	Leucine_1.1	^2\.3\.3\.13$	Leucine_1	Enterobacteria	Klebsiella	kll:BJF97_05130
2.2.1.6	Valine_1.1	^2\.2\.1\.6$	Valine_1	Enterobacteria	Klebsiella	kll:BJF97_05140
2.2.1.6	Valine_1.1	^2\.2\.1\.6$	Valine_1	Enterobacteria	Klebsiella	kll:BJF97_05145
2.1.1.199	Cysteine_5.2	^2\.1\.1\.([1-9][0-9]{0,2}|1000)$	Cysteine_5	Enterobacteria	Klebsiella	kll:BJF97_05160
1.1.1.408	Isoleucine_2.3	^1\.1\.1\.([1-9][0-9]{0,2}|1000)$	Isoleucine_2	Enterobacteria	Klebsiella	kll:BJF97_05370
3.1.1.2	Cysteine_2.3	^3\.1\.1\.([1-9][0-9]{0,2}|1000)$	Cysteine_2	Enterobacteria	Klebsiella	kll:BJF97_07465
1.1.1.42	Isoleucine_2.3	^1\.1\.1\.([1-9][0-9]{0,2}|1000)$	Isoleucine_2	Enterobacteria	Klebsiella	kll:BJF97_11850
2.1.1.37	Cysteine_5.2	^2\.1\.1\.([1-9][0-9]{0,2}|1000)$	Cysteine_5	Enterobacteria	Klebsiella	kll:BJF97_11965
2.1.1.72	Cysteine_5.2	^2\.1\.1\.([1-9][0-9]{0,2}|1000)$	Cysteine_5	Enterobacteria	Klebsiella	kll:BJF97_11995
2.1.1.79	Cysteine_5.2	^2\.1\.1\.([1-9][0-9]{0,2}|1000)$	Cysteine_5	Enterobacteria	Klebsiella	kll:BJF97_16300
1.1.5.8	Shikimate_1.4_3	^1\.1\.5\.8$	Shikimate_1	Enterobacteria	Klebsiella	kll:BJF97_16460
1.1.1.290	Isoleucine_2.3	^1\.1\.1\.([1-9][0-9]{0,2}|1000)$	Isoleucine_2	Enterobacteria	Klebsiella	kll:BJF97_20765
2.1.1.61	Cysteine_5.2	^2\.1\.1\.([1-9][0-9]{0,2}|1000)$	Cysteine_5	Enterobacteria	Klebsiella	kll:BJF97_20785
4.2.3.5	Shikimate_1.7	^4\.2\.3\.5$	Shikimate_1	Enterobacteria	Klebsiella	kll:BJF97_20810
2.1.1.298	Cysteine_5.2	^2\.1\.1\.([1-9][0-9]{0,2}|1000)$	Cysteine_5	Enterobacteria	Klebsiella	kll:BJF97_20815
1.1.1.35	Isoleucine_2.3	^1\.1\.1\.([1-9][0-9]{0,2}|1000)$	Isoleucine_2	Enterobacteria	Klebsiella	kll:BJF97_20830
3.1.1.45	Cysteine_2.3	^3\.1\.1\.([1-9][0-9]{0,2}|1000)$	Cysteine_2	Enterobacteria	Klebsiella	kll:BJF97_25075
1.1.1.346	Isoleucine_2.3	^1\.1\.1\.([1-9][0-9]{0,2}|1000)$	Isoleucine_2	Enterobacteria	Klebsiella	kll:BJF97_25125
1.1.1.264	Isoleucine_2.3	^1\.1\.1\.([1-9][0-9]{0,2}|1000)$	Isoleucine_2	Enterobacteria	Klebsiella	kll:BJF97_23050
1.1.1.77	Isoleucine_2.3	^1\.1\.1\.([1-9][0-9]{0,2}|1000)$	Isoleucine_2	Enterobacteria	Klebsiella	kll:BJF97_23060
1.1.1.100	Isoleucine_2.3	^1\.1\.1\.([1-9][0-9]{0,2}|1000)$	Isoleucine_2	Enterobacteria	Klebsiella	kll:BJF97_23085
1.1.1.100	Isoleucine_2.3	^1\.1\.1\.([1-9][0-9]{0,2}|1000)$	Isoleucine_2	Enterobacteria	Klebsiella	kll:BJF97_27225
1.1.1.305	Isoleucine_2.3	^1\.1\.1\.([1-9][0-9]{0,2}|1000)$	Isoleucine_2	Enterobacteria	Klebsiella	kll:BJF97_27260
2.6.1.87	Lysine_2.6	^2\.6\.1\.([1-9][0-9]{0,2}|1000)$	Lysine_2	Enterobacteria	Klebsiella	kll:BJF97_27270
2.1.1.242	Cysteine_5.2	^2\.1\.1\.([1-9][0-9]{0,2}|1000)$	Cysteine_5	Enterobacteria	Klebsiella	kll:BJF97_27380
3.1.1.85	Cysteine_2.3	^3\.1\.1\.([1-9][0-9]{0,2}|1000)$	Cysteine_2	Enterobacteria	Klebsiella	kll:BJF97_27405
2.1.1.266	Cysteine_5.2	^2\.1\.1\.([1-9][0-9]{0,2}|1000)$	Cysteine_5	Enterobacteria	Klebsiella	kll:BJF97_27455
2.6.1.59	Lysine_2.6	^2\.6\.1\.([1-9][0-9]{0,2}|1000)$	Lysine_2	Enterobacteria	Klebsiella	kll:BJF97_00880
2.1.1.107	Cysteine_5.2	^2\.1\.1\.([1-9][0-9]{0,2}|1000)$	Cysteine_5	Enterobacteria	Klebsiella	kll:BJF97_00935
5.1.1.7	Lysine_1.8	^5\.1\.1\.7$	Lysine_1	Enterobacteria	Klebsiella	kll:BJF97_00985
3.1.1.32	Cysteine_2.3	^3\.1\.1\.([1-9][0-9]{0,2}|1000)$	Cysteine_2	Enterobacteria	Klebsiella	kll:BJF97_01025
3.1.1.5	Cysteine_2.3	^3\.1\.1\.([1-9][0-9]{0,2}|1000)$	Cysteine_2	Enterobacteria	Klebsiella	kll:BJF97_01050
2.1.1.14	Cysteine_5.2	^2\.1\.1\.([1-9][0-9]{0,2}|1000)$	Cysteine_5	Enterobacteria	Klebsiella	kll:BJF97_01070
3.1.1.45	Cysteine_2.3	^3\.1\.1\.([1-9][0-9]{0,2}|1000)$	Cysteine_2	Enterobacteria	Klebsiella	kll:BJF97_01080
2.1.1.163	Cysteine_5.2	^2\.1\.1\.([1-9][0-9]{0,2}|1000)$	Cysteine_5	Enterobacteria	Klebsiella	kll:BJF97_01095
2.1.1.185	Cysteine_5.2	^2\.1\.1\.([1-9][0-9]{0,2}|1000)$	Cysteine_5	Enterobacteria	Klebsiella	kll:BJF97_03295
1.1.1.100	Isoleucine_2.3	^1\.1\.1\.([1-9][0-9]{0,2}|1000)$	Isoleucine_2	Enterobacteria	Klebsiella	kll:BJF97_07570
4.3.3.7	Lysine_1.3	^4\.3\.3\.7$	Lysine_1	Enterobacteria	Klebsiella	kll:BJF97_07575
4.3.3.7	Lysine_1.3	^4\.3\.3\.7$	Lysine_1	Enterobacteria	Klebsiella	kll:BJF97_07615
2.6.1.1	Aspartate_1	^2\.6\.1\.1$	Aspartate_1	Enterobacteria	Klebsiella	kll:BJF97_07620
1.1.1.18	Isoleucine_2.3	^1\.1\.1\.([1-9][0-9]{0,2}|1000)$	Isoleucine_2	Enterobacteria	Klebsiella	kll:BJF97_07695
2.2.1.6	Valine_1.1	^2\.2\.1\.6$	Valine_1	Enterobacteria	Klebsiella	kll:BJF97_16530
1.1.1.76	Isoleucine_2.3	^1\.1\.1\.([1-9][0-9]{0,2}|1000)$	Isoleucine_2	Enterobacteria	Klebsiella	kll:BJF97_16535
1.1.1.237	Isoleucine_2.3	^1\.1\.1\.([1-9][0-9]{0,2}|1000)$	Isoleucine_2	Enterobacteria	Klebsiella	kll:BJF97_16700
2.5.1.47	Cysteine_1.2	^2\.5\.1\.47$	Cysteine_1	Enterobacteria	Klebsiella	kll:BJF97_21035
2.5.1.144	Cysteine_6.2	^2\.5\.1\.144$	Cysteine_6	Enterobacteria	Klebsiella	kll:BJF97_21085
1.1.1.6	Isoleucine_2.3	^1\.1\.1\.([1-9][0-9]{0,2}|1000)$	Isoleucine_2	Enterobacteria	Klebsiella	kll:BJF97_25375
2.6.1.82	Lysine_2.6	^2\.6\.1\.([1-9][0-9]{0,2}|1000)$	Lysine_2	Enterobacteria	Klebsiella	kll:BJF97_25415
2.1.1.174	Cysteine_5.2	^2\.1\.1\.([1-9][0-9]{0,2}|1000)$	Cysteine_5	Enterobacteria	Klebsiella	kll:BJF97_25505
1.1.1.346	Isoleucine_2.3	^1\.1\.1\.([1-9][0-9]{0,2}|1000)$	Isoleucine_2	Enterobacteria	Klebsiella	kll:BJF97_29715
1.1.1.6	Isoleucine_2.3	^1\.1\.1\.([1-9][0-9]{0,2}|1000)$	Isoleucine_2	Enterobacteria	Klebsiella	kll:BJF97_29760
2.1.1.79	Cysteine_5.2	^2\.1\.1\.([1-9][0-9]{0,2}|1000)$	Cysteine_5	Enterobacteria	Klebsiella	kll:BJF97_29775
2.1.3.3	Arginine_1.6	^2\.1\.3\.3$	Arginine_1	Enterobacteria	Klebsiella	kll:BJF97_03695
2.1.1.189	Cysteine_5.2	^2\.1\.1\.([1-9][0-9]{0,2}|1000)$	Cysteine_5	Enterobacteria	Klebsiella	kll:BJF97_10070
1.1.1.1	Isoleucine_2.3	^1\.1\.1\.([1-9][0-9]{0,2}|1000)$	Isoleucine_2	Enterobacteria	Klebsiella	kll:BJF97_14325
1.1.1.38	Isoleucine_2.3	^1\.1\.1\.([1-9][0-9]{0,2}|1000)$	Isoleucine_2	Enterobacteria	Klebsiella	kll:BJF97_14345
2.6.1.76	Lysine_2.6	^2\.6\.1\.([1-9][0-9]{0,2}|1000)$	Lysine_2	Enterobacteria	Klebsiella	kll:BJF97_14535
2.1.1.77	Cysteine_5.2	^2\.1\.1\.([1-9][0-9]{0,2}|1000)$	Cysteine_5	Enterobacteria	Klebsiella	kll:BJF97_23280
2.1.1.107	Cysteine_5.2	^2\.1\.1\.([1-9][0-9]{0,2}|1000)$	Cysteine_5	Enterobacteria	Klebsiella	kll:BJF97_23330
2.8.1.7	Alanine_1	^2\.8\.1\.7$	Alanine_1	Enterobacteria	Klebsiella	kll:BJF97_23355
1.1.1.79	Isoleucine_2.3	^1\.1\.1\.([1-9][0-9]{0,2}|1000)$	Isoleucine_2	Enterobacteria	Klebsiella	kll:BJF97_27725
1.1.1.86	Valine_1.2	^1\.1\.1\.86$	Valine_1	Enterobacteria	Klebsiella	kll:BJF97_31960
1.1.1.35	Isoleucine_2.3	^1\.1\.1\.([1-9][0-9]{0,2}|1000)$	Isoleucine_2	Enterobacteria	Klebsiella	kll:BJF97_01155
2.3.1.46	Methionine_1.4	^2\.3\.1\.46$	Methionine_1	Enterobacteria	Klebsiella	kll:BJF97_01425
3.2.2.9	Cysteine_5.3	^3\.2\.2\.9$	Cysteine_5	Enterobacteria	Klebsiella	kll:BJF97_05670
2.3.1.117	Lysine_1.5	^2\.3\.1\.117$	Lysine_1	Enterobacteria	Klebsiella	kll:BJF97_05700
1.1.1.267	Isoleucine_2.3	^1\.1\.1\.([1-9][0-9]{0,2}|1000)$	Isoleucine_2	Enterobacteria	Klebsiella	kll:BJF97_05740
1.1.1.313	Isoleucine_2.3	^1\.1\.1\.([1-9][0-9]{0,2}|1000)$	Isoleucine_2	Enterobacteria	Klebsiella	kll:BJF97_08105
2.6.1.55	Lysine_2.6	^2\.6\.1\.([1-9][0-9]{0,2}|1000)$	Lysine_2	Enterobacteria	Klebsiella	kll:BJF97_08110
1.4.1.4	Glutamate_3	^1\.4\.1\.4$	Glutamate_3	Enterobacteria	Klebsiella	kll:BJF97_12430
2.6.1.81	Lysine_2.6	^2\.6\.1\.([1-9][0-9]{0,2}|1000)$	Lysine_2	Enterobacteria	Klebsiella	kll:BJF97_12485
1.1.1.127	Isoleucine_2.3	^1\.1\.1\.([1-9][0-9]{0,2}|1000)$	Isoleucine_2	Enterobacteria	Klebsiella	kll:BJF97_12590
2.8.1.7	Alanine_1	^2\.8\.1\.7$	Alanine_1	Enterobacteria	Klebsiella	kll:BJF97_16925
2.5.1.54	Shikimate_1.1	^2\.5\.1\.54$	Shikimate_1	Enterobacteria	Klebsiella	kll:BJF97_17020
1.1.1.40	Isoleucine_2.3	^1\.1\.1\.([1-9][0-9]{0,2}|1000)$	Isoleucine_2	Enterobacteria	Klebsiella	kll:BJF97_21225
3.5.1.18	Lysine_1.7	^3\.5\.1\.18$	Lysine_1	Enterobacteria	Klebsiella	kll:BJF97_21260
4.3.3.7	Lysine_1.3	^4\.3\.3\.7$	Lysine_1	Enterobacteria	Klebsiella	kll:BJF97_21295
1.1.1.251	Isoleucine_2.3	^1\.1\.1\.([1-9][0-9]{0,2}|1000)$	Isoleucine_2	Enterobacteria	Klebsiella	kll:BJF97_25710
2.1.1.198	Cysteine_5.2	^2\.1\.1\.([1-9][0-9]{0,2}|1000)$	Cysteine_5	Enterobacteria	Klebsiella	kll:BJF97_25725
6.3.4.5	Arginine_1.7	^6\.3\.4\.5$	Arginine_1	Enterobacteria	Klebsiella	kll:BJF97_25855
2.1.1.37	Cysteine_5.2	^2\.1\.1\.([1-9][0-9]{0,2}|1000)$	Cysteine_5	Enterobacteria	Klebsiella	kll:BJF97_29980
1.1.1.18	Isoleucine_2.3	^1\.1\.1\.([1-9][0-9]{0,2}|1000)$	Isoleucine_2	Enterobacteria	Klebsiella	kll:BJF97_03780
1.1.1.2	Isoleucine_2.3	^1\.1\.1\.([1-9][0-9]{0,2}|1000)$	Isoleucine_2	Enterobacteria	Klebsiella	kll:BJF97_03825
1.1.1.60	Isoleucine_2.3	^1\.1\.1\.([1-9][0-9]{0,2}|1000)$	Isoleucine_2	Enterobacteria	Klebsiella	kll:BJF97_25640
3.1.1.106	Cysteine_2.3	^3\.1\.1\.([1-9][0-9]{0,2}|1000)$	Cysteine_2	Enterobacteria	Klebsiella	kll:BJF97_11415
1.1.1.202	Isoleucine_2.3	^1\.1\.1\.([1-9][0-9]{0,2}|1000)$	Isoleucine_2	Enterobacteria	Klebsiella	kll:BJF97_30420
3.1.1.107	Cysteine_2.3	^3\.1\.1\.([1-9][0-9]{0,2}|1000)$	Cysteine_2	Enterobacteria	Klebsiella	kll:BJF97_18680
1.1.1.69	Isoleucine_2.3	^1\.1\.1\.([1-9][0-9]{0,2}|1000)$	Isoleucine_2	Enterobacteria	Klebsiella	kll:BJF97_23040
1.1.1.262	Isoleucine_2.3	^1\.1\.1\.([1-9][0-9]{0,2}|1000)$	Isoleucine_2	Enterobacteria	Klebsiella	kll:BJF97_04980
3.1.1.32	Cysteine_2.3	^3\.1\.1\.([1-9][0-9]{0,2}|1000)$	Cysteine_2	Enterobacteria	Klebsiella	kll:BJF97_18980
1.1.1.69	Isoleucine_2.3	^1\.1\.1\.([1-9][0-9]{0,2}|1000)$	Isoleucine_2	Enterobacteria	Klebsiella	kll:BJF97_06670
6.2.1.3	Cysteine_4.1	^6\.2\.1\.([1-9][0-9]{0,2}|1000)$	Cysteine_4	Enterobacteria	Klebsiella	kll:BJF97_24270
3.1.1.106	Cysteine_2.3	^3\.1\.1\.([1-9][0-9]{0,2}|1000)$	Cysteine_2	Enterobacteria	Klebsiella	kll:BJF97_02565
3.1.1.31	Cysteine_2.3	^3\.1\.1\.([1-9][0-9]{0,2}|1000)$	Cysteine_2	Enterobacteria	Klebsiella	kll:BJF97_03610
1.1.1.76	Isoleucine_2.3	^1\.1\.1\.([1-9][0-9]{0,2}|1000)$	Isoleucine_2	Enterobacteria	Klebsiella	kll:BJF97_08175
6.3.1.2	Glutamine_1	^6\.3\.1\.2$	Glutamine_1	Enterobacteria	Klebsiella	kll:BJF97_00125
3.5.1.16	Arginine_1.5	^3\.5\.1\.16$	Arginine_1	Enterobacteria	Klebsiella	kll:BJF97_13470
1.1.1.157	Isoleucine_2.3	^1\.1\.1\.([1-9][0-9]{0,2}|1000)$	Isoleucine_2	Enterobacteria	Klebsiella	kll:BJF97_13670
2.1.1.181	Cysteine_5.2	^2\.1\.1\.([1-9][0-9]{0,2}|1000)$	Cysteine_5	Enterobacteria	Klebsiella	kll:BJF97_09510
1.4.1.3	Glutamate_2	^1\.4\.1\.3$	Glutamate_2	Enterobacteria	Klebsiella	kll:BJF97_13740
2.6.1.19	Lysine_2.6	^2\.6\.1\.([1-9][0-9]{0,2}|1000)$	Lysine_2	Enterobacteria	Klebsiella	kll:BJF97_27065
3.5.1.16	Arginine_1.5	^3\.5\.1\.16$	Arginine_1	Enterobacteria	Klebsiella	kll:BJF97_00635
1.1.1.85	Leucine_1.3	^1\.1\.1\.85$	Leucine_1	Enterobacteria	Klebsiella	kll:BJF97_05125
1.1.1.95	Serine_1.1	^1\.1\.1\.95$	Serine_1	Enterobacteria	Klebsiella	kll:BJF97_27330
1.1.1.336	Isoleucine_2.3	^1\.1\.1\.([1-9][0-9]{0,2}|1000)$	Isoleucine_2	Enterobacteria	Klebsiella	kll:BJF97_00870
4.1.2.48	Glycine_4.1_2	^4\.1\.2\.48$	Glycine_4	Enterobacteria	Klebsiella	kll:BJF97_10135
2.1.1.13	Cysteine_5.2	^2\.1\.1\.([1-9][0-9]{0,2}|1000)$	Cysteine_5	Enterobacteria	Klebsiella	kll:BJF97_01455
2.6.1.57	Lysine_2.6	^2\.6\.1\.([1-9][0-9]{0,2}|1000)$	Lysine_2	Enterobacteria	Klebsiella	kll:BJF97_01700
1.1.1.95	Serine_1.1	^1\.1\.1\.95$	Serine_1	Enterobacteria	Klebsiella	kll:BJF97_15200
1.1.1.95	Serine_1.1	^1\.1\.1\.95$	Serine_1	Enterobacteria	Klebsiella	kll:BJF97_24715
4.4.1.13	Methionine_1.6	^4\.4\.1\.13$	Methionine_1	Enterobacteria	Klebsiella	kll:BJF97_25105
6.2.1.72	Cysteine_4.1	^6\.2\.1\.([1-9][0-9]{0,2}|1000)$	Cysteine_4	Enterobacteria	Klebsiella	kll:BJF97_08240
1.1.1.95	Serine_1.1	^1\.1\.1\.95$	Serine_1	Enterobacteria	Klebsiella	kll:BJF97_08395
1.4.1.3	Glutamate_2	^1\.4\.1\.3$	Glutamate_2	Enterobacteria	Klebsiella	kll:BJF97_12990
1.1.1.1	Isoleucine_2.3	^1\.1\.1\.([1-9][0-9]{0,2}|1000)$	Isoleucine_2	Enterobacteria	Klebsiella	kll:BJF97_00445
3.1.1.107	Cysteine_2.3	^3\.1\.1\.([1-9][0-9]{0,2}|1000)$	Cysteine_2	Enterobacteria	Raoultella	rtg:NCTC13098_04507
2.6.1.88	Lysine_2.6	^2\.6\.1\.([1-9][0-9]{0,2}|1000)$	Lysine_2	Enterobacteria	Raoultella	rtg:NCTC13098_03947
1.1.1.76	Isoleucine_2.3	^1\.1\.1\.([1-9][0-9]{0,2}|1000)$	Isoleucine_2	Enterobacteria	Raoultella	rtg:NCTC13098_05459
4.2.1.10	Shikimate_1.3	^4\.2\.1\.10$	Shikimate_1	Enterobacteria	Raoultella	rtg:NCTC13098_00606
1.1.1.37	Isoleucine_2.3	^1\.1\.1\.([1-9][0-9]{0,2}|1000)$	Isoleucine_2	Enterobacteria	Raoultella	rtg:NCTC13098_00627
1.1.1.14	Isoleucine_2.3	^1\.1\.1\.([1-9][0-9]{0,2}|1000)$	Isoleucine_2	Enterobacteria	Raoultella	rtg:NCTC13098_00632
2.1.1.190	Cysteine_5.2	^2\.1\.1\.([1-9][0-9]{0,2}|1000)$	Cysteine_5	Enterobacteria	Raoultella	rtg:NCTC13098_01386
2.1.1.37	Cysteine_5.2	^2\.1\.1\.([1-9][0-9]{0,2}|1000)$	Cysteine_5	Enterobacteria	Raoultella	rtg:NCTC13098_02101
1.5.1.2	Proline_1.3	^1\.5\.1\.2$	Proline_1	Enterobacteria	Raoultella	rtg:NCTC13098_03638
2.1.1.63	Cysteine_5.2	^2\.1\.1\.([1-9][0-9]{0,2}|1000)$	Cysteine_5	Enterobacteria	Raoultella	rtg:NCTC13098_00077
1.1.1.2	Isoleucine_2.3	^1\.1\.1\.([1-9][0-9]{0,2}|1000)$	Isoleucine_2	Enterobacteria	Raoultella	rtg:NCTC13098_00083
2.1.1.174	Cysteine_5.2	^2\.1\.1\.([1-9][0-9]{0,2}|1000)$	Cysteine_5	Enterobacteria	Raoultella	rtg:NCTC13098_00807
2.6.1.82	Lysine_2.6	^2\.6\.1\.([1-9][0-9]{0,2}|1000)$	Lysine_2	Enterobacteria	Raoultella	rtg:NCTC13098_00818
1.1.1.6	Isoleucine_2.3	^1\.1\.1\.([1-9][0-9]{0,2}|1000)$	Isoleucine_2	Enterobacteria	Raoultella	rtg:NCTC13098_00825
4.4.1.21	Cysteine_5.4	^4\.4\.1\.21$	Cysteine_5	Enterobacteria	Raoultella	rtg:NCTC13098_01553
2.3.3.13	Leucine_1.1	^2\.3\.3\.13$	Leucine_1	Enterobacteria	Raoultella	rtg:NCTC13098_01556
1.1.1.133	Isoleucine_2.3	^1\.1\.1\.([1-9][0-9]{0,2}|1000)$	Isoleucine_2	Enterobacteria	Raoultella	rtg:NCTC13098_02332
1.1.1.44	Isoleucine_2.3	^1\.1\.1\.([1-9][0-9]{0,2}|1000)$	Isoleucine_2	Enterobacteria	Raoultella	rtg:NCTC13098_02337
1.1.1.22	Isoleucine_2.3	^1\.1\.1\.([1-9][0-9]{0,2}|1000)$	Isoleucine_2	Enterobacteria	Raoultella	rtg:NCTC13098_02338
2.5.1.54	Shikimate_1.1	^2\.5\.1\.54$	Shikimate_1	Enterobacteria	Raoultella	rtg:NCTC13098_03074
2.8.1.7	Alanine_1	^2\.8\.1\.7$	Alanine_1	Enterobacteria	Raoultella	rtg:NCTC13098_03093
2.8.1.7	Alanine_1	^2\.8\.1\.7$	Alanine_1	Enterobacteria	Raoultella	rtg:NCTC13098_03094
1.1.1.1	Isoleucine_2.3	^1\.1\.1\.([1-9][0-9]{0,2}|1000)$	Isoleucine_2	Enterobacteria	Raoultella	rtg:NCTC13098_03798
2.1.1.177	Cysteine_5.2	^2\.1\.1\.([1-9][0-9]{0,2}|1000)$	Cysteine_5	Enterobacteria	Raoultella	rtg:NCTC13098_05360
2.1.1.266	Cysteine_5.2	^2\.1\.1\.([1-9][0-9]{0,2}|1000)$	Cysteine_5	Enterobacteria	Raoultella	rtg:NCTC13098_00306
2.1.1.242	Cysteine_5.2	^2\.1\.1\.([1-9][0-9]{0,2}|1000)$	Cysteine_5	Enterobacteria	Raoultella	rtg:NCTC13098_00309
2.6.1.87	Lysine_2.6	^2\.6\.1\.([1-9][0-9]{0,2}|1000)$	Lysine_2	Enterobacteria	Raoultella	rtg:NCTC13098_00331
1.1.1.305	Isoleucine_2.3	^1\.1\.1\.([1-9][0-9]{0,2}|1000)$	Isoleucine_2	Enterobacteria	Raoultella	rtg:NCTC13098_00333
2.1.1.14	Cysteine_5.2	^2\.1\.1\.([1-9][0-9]{0,2}|1000)$	Cysteine_5	Enterobacteria	Raoultella	rtg:NCTC13098_04368
2.1.1.189	Cysteine_5.2	^2\.1\.1\.([1-9][0-9]{0,2}|1000)$	Cysteine_5	Enterobacteria	Raoultella	rtg:NCTC13098_05107
2.7.1.71	Shikimate_1.5	^2\.7\.1\.71$	Shikimate_1	Enterobacteria	Raoultella	rtg:NCTC13098_05865
1.5.1.2	Proline_1.3	^1\.5\.1\.2$	Proline_1	Enterobacteria	Raoultella	rtg:NCTC13098_05868
1.1.1.38	Isoleucine_2.3	^1\.1\.1\.([1-9][0-9]{0,2}|1000)$	Isoleucine_2	Enterobacteria	Raoultella	rtg:NCTC13098_04546
1.1.1.93	Isoleucine_2.3	^1\.1\.1\.([1-9][0-9]{0,2}|1000)$	Isoleucine_2	Enterobacteria	Raoultella	rtg:NCTC13098_04560
2.5.1.54	Shikimate_1.1	^2\.5\.1\.54$	Shikimate_1	Enterobacteria	Raoultella	rtg:NCTC13098_05261
6.2.1.5	Cysteine_4.1	^6\.2\.1\.([1-9][0-9]{0,2}|1000)$	Cysteine_4	Enterobacteria	Raoultella	rtg:NCTC13098_05282
6.2.1.5	Cysteine_4.1	^6\.2\.1\.([1-9][0-9]{0,2}|1000)$	Cysteine_4	Enterobacteria	Raoultella	rtg:NCTC13098_05283
1.1.1.346	Isoleucine_2.3	^1\.1\.1\.([1-9][0-9]{0,2}|1000)$	Isoleucine_2	Enterobacteria	Raoultella	rtg:NCTC13098_06040
1.1.1.267	Isoleucine_2.3	^1\.1\.1\.([1-9][0-9]{0,2}|1000)$	Isoleucine_2	Enterobacteria	Raoultella	rtg:NCTC13098_06080
2.6.1.88	Lysine_2.6	^2\.6\.1\.([1-9][0-9]{0,2}|1000)$	Lysine_2	Enterobacteria	Raoultella	rtg:NCTC13098_05392
1.1.1.408	Isoleucine_2.3	^1\.1\.1\.([1-9][0-9]{0,2}|1000)$	Isoleucine_2	Enterobacteria	Raoultella	rtg:NCTC13098_06158
1.1.1.35	Isoleucine_2.3	^1\.1\.1\.([1-9][0-9]{0,2}|1000)$	Isoleucine_2	Enterobacteria	Raoultella	rtg:NCTC13098_06973
4.3.3.7	Lysine_1.3	^4\.3\.3\.7$	Lysine_1	Enterobacteria	Raoultella	rtg:NCTC13098_01809
4.3.3.7	Lysine_1.3	^4\.3\.3\.7$	Lysine_1	Enterobacteria	Raoultella	rtg:NCTC13098_01810
3.5.1.18	Lysine_1.7	^3\.5\.1\.18$	Lysine_1	Enterobacteria	Raoultella	rtg:NCTC13098_01818
1.1.1.40	Isoleucine_2.3	^1\.1\.1\.([1-9][0-9]{0,2}|1000)$	Isoleucine_2	Enterobacteria	Raoultella	rtg:NCTC13098_01831
2.3.1.30	Cysteine_1.1	^2\.3\.1\.30$	Cysteine_1	Enterobacteria	Raoultella	rtg:NCTC13098_02572
2.8.1.7	Alanine_1	^2\.8\.1\.7$	Alanine_1	Enterobacteria	Raoultella	rtg:NCTC13098_02578
1.1.1.237	Isoleucine_2.3	^1\.1\.1\.([1-9][0-9]{0,2}|1000)$	Isoleucine_2	Enterobacteria	Raoultella	rtg:NCTC13098_02582
1.1.1.169	Isoleucine_2.3	^1\.1\.1\.([1-9][0-9]{0,2}|1000)$	Isoleucine_2	Enterobacteria	Raoultella	rtg:NCTC13098_04033
1.1.1.28	Isoleucine_2.3	^1\.1\.1\.([1-9][0-9]{0,2}|1000)$	Isoleucine_2	Enterobacteria	Raoultella	rtg:NCTC13098_04049
1.1.1.93	Isoleucine_2.3	^1\.1\.1\.([1-9][0-9]{0,2}|1000)$	Isoleucine_2	Enterobacteria	Raoultella	rtg:NCTC13098_04775
3.1.3.3	Serine_1.3	^3\.1\.3\.3$	Serine_1	Enterobacteria	Raoultella	rtg:NCTC13098_06349
2.1.1.172	Cysteine_5.2	^2\.1\.1\.([1-9][0-9]{0,2}|1000)$	Cysteine_5	Enterobacteria	Raoultella	rtg:NCTC13098_06369
3.1.1.96	Cysteine_2.3	^3\.1\.1\.([1-9][0-9]{0,2}|1000)$	Cysteine_2	Enterobacteria	Raoultella	rtg:NCTC13098_07150
1.4.1.13	Glutamate_4.1	^1\.4\.1\.13$	Glutamate_4	Enterobacteria	Raoultella	rtg:NCTC13098_00651
1.4.1.13	Glutamate_4.1	^1\.4\.1\.13$	Glutamate_4	Enterobacteria	Raoultella	rtg:NCTC13098_00653
2.1.1.34	Cysteine_5.2	^2\.1\.1\.([1-9][0-9]{0,2}|1000)$	Cysteine_5	Enterobacteria	Raoultella	rtg:NCTC13098_00111
4.2.1.51	Phenylalanine_1.2	^4\.2\.1\.51$	Phenylalanine_1	Enterobacteria	Raoultella	rtg:NCTC13098_01601
1.1.1.79	Isoleucine_2.3	^1\.1\.1\.([1-9][0-9]{0,2}|1000)$	Isoleucine_2	Enterobacteria	Raoultella	rtg:NCTC13098_01617
3.5.4.19	Histidine_1.3	^3\.5\.4\.19$	Histidine_1	Enterobacteria	Raoultella	rtg:NCTC13098_02351
4.3.2.10	Histidine_1.5	^4\.3\.2\.10$	Histidine_1	Enterobacteria	Raoultella	rtg:NCTC13098_02352
5.3.1.16	Histidine_1.4	^5\.3\.1\.16$	Histidine_1	Enterobacteria	Raoultella	rtg:NCTC13098_02353
4.3.2.10	Histidine_1.5	^4\.3\.2\.10$	Histidine_1	Enterobacteria	Raoultella	rtg:NCTC13098_02354
4.2.1.19	Histidine_1.6	^4\.2\.1\.19$	Histidine_1	Enterobacteria	Raoultella	rtg:NCTC13098_02355
2.6.1.9	Histidine_1.7	^2\.6\.1\.9$	Histidine_1	Enterobacteria	Raoultella	rtg:NCTC13098_02356
1.1.1.23	Histidine_1.9	^1\.1\.1\.23$	Histidine_1	Enterobacteria	Raoultella	rtg:NCTC13098_02357
2.4.2.17	Histidine_1.1	^2\.4\.2\.17$	Histidine_1	Enterobacteria	Raoultella	rtg:NCTC13098_02358
1.1.1.237	Isoleucine_2.3	^1\.1\.1\.([1-9][0-9]{0,2}|1000)$	Isoleucine_2	Enterobacteria	Raoultella	rtg:NCTC13098_03134
1.1.1.103	Isoleucine_2.3	^1\.1\.1\.([1-9][0-9]{0,2}|1000)$	Isoleucine_2	Enterobacteria	Raoultella	rtg:NCTC13098_00150
1.1.1.94	Isoleucine_2.3	^1\.1\.1\.([1-9][0-9]{0,2}|1000)$	Isoleucine_2	Enterobacteria	Raoultella	rtg:NCTC13098_00159
2.3.1.30	Cysteine_1.1	^2\.3\.1\.30$	Cysteine_1	Enterobacteria	Raoultella	rtg:NCTC13098_00160
2.1.1.207	Cysteine_5.2	^2\.1\.1\.([1-9][0-9]{0,2}|1000)$	Cysteine_5	Enterobacteria	Raoultella	rtg:NCTC13098_00162
1.1.1.17	Isoleucine_2.3	^1\.1\.1\.([1-9][0-9]{0,2}|1000)$	Isoleucine_2	Enterobacteria	Raoultella	rtg:NCTC13098_00172
3.1.1.45	Cysteine_2.3	^3\.1\.1\.([1-9][0-9]{0,2}|1000)$	Cysteine_2	Enterobacteria	Raoultella	rtg:NCTC13098_00933
2.1.1.228	Cysteine_5.2	^2\.1\.1\.([1-9][0-9]{0,2}|1000)$	Cysteine_5	Enterobacteria	Raoultella	rtg:NCTC13098_01660
2.5.1.54	Shikimate_1.1	^2\.5\.1\.54$	Shikimate_1	Enterobacteria	Raoultella	rtg:NCTC13098_01667
5.4.99.5	Tyrosine_1.1	^5\.4\.99\.5$	Tyrosine_1	Enterobacteria	Raoultella	rtg:NCTC13098_01668
5.4.99.5	Tyrosine_1.1	^5\.4\.99\.5$	Tyrosine_1	Enterobacteria	Raoultella	rtg:NCTC13098_01671
1.1.1.76	Isoleucine_2.3	^1\.1\.1\.([1-9][0-9]{0,2}|1000)$	Isoleucine_2	Enterobacteria	Raoultella	rtg:NCTC13098_03196
2.2.1.6	Valine_1.1	^2\.2\.1\.6$	Valine_1	Enterobacteria	Raoultella	rtg:NCTC13098_03198
1.1.1.17	Isoleucine_2.3	^1\.1\.1\.([1-9][0-9]{0,2}|1000)$	Isoleucine_2	Enterobacteria	Raoultella	rtg:NCTC13098_03932
1.1.1.100	Isoleucine_2.3	^1\.1\.1\.([1-9][0-9]{0,2}|1000)$	Isoleucine_2	Enterobacteria	Raoultella	rtg:NCTC13098_00340
2.1.1.171	Cysteine_5.2	^2\.1\.1\.([1-9][0-9]{0,2}|1000)$	Cysteine_5	Enterobacteria	Raoultella	rtg:NCTC13098_00369
1.1.1.76	Isoleucine_2.3	^1\.1\.1\.([1-9][0-9]{0,2}|1000)$	Isoleucine_2	Enterobacteria	Raoultella	rtg:NCTC13098_01134
2.5.1.47	Cysteine_1.2	^2\.5\.1\.47$	Cysteine_1	Enterobacteria	Raoultella	rtg:NCTC13098_01852
2.1.1.166	Cysteine_5.2	^2\.1\.1\.([1-9][0-9]{0,2}|1000)$	Cysteine_5	Enterobacteria	Raoultella	rtg:NCTC13098_00694
2.1.1.107	Cysteine_5.2	^2\.1\.1\.([1-9][0-9]{0,2}|1000)$	Cysteine_5	Enterobacteria	Raoultella	rtg:NCTC13098_01428
2.1.1.77	Cysteine_5.2	^2\.1\.1\.([1-9][0-9]{0,2}|1000)$	Cysteine_5	Enterobacteria	Raoultella	rtg:NCTC13098_01441
3.1.1.104	Cysteine_2.3	^3\.1\.1\.([1-9][0-9]{0,2}|1000)$	Cysteine_2	Enterobacteria	Raoultella	rtg:NCTC13098_03643
1.1.1.100	Isoleucine_2.3	^1\.1\.1\.([1-9][0-9]{0,2}|1000)$	Isoleucine_2	Enterobacteria	Raoultella	rtg:NCTC13098_03655
1.1.1.42	Isoleucine_2.3	^1\.1\.1\.([1-9][0-9]{0,2}|1000)$	Isoleucine_2	Enterobacteria	Raoultella	rtg:NCTC13098_04383
6.2.1.44	Cysteine_4.1	^6\.2\.1\.([1-9][0-9]{0,2}|1000)$	Cysteine_4	Enterobacteria	Raoultella	rtg:NCTC13098_04415
2.1.1.10	Cysteine_5.2	^2\.1\.1\.([1-9][0-9]{0,2}|1000)$	Cysteine_5	Enterobacteria	Raoultella	rtg:NCTC13098_05897
2.7.2.11	Proline_1.1	^2\.7\.2\.11$	Proline_1	Enterobacteria	Raoultella	rtg:NCTC13098_05924
1.2.1.41	Proline_1.2	^1\.2\.1\.41$	Proline_1	Enterobacteria	Raoultella	rtg:NCTC13098_05925
6.3.5.4	Asparagine_1.1	^6\.3\.5\.4$	Asparagine_1	Enterobacteria	Raoultella	rtg:NCTC13098_05333
2.3.1.117	Lysine_1.5	^2\.3\.1\.117$	Lysine_1	Enterobacteria	Raoultella	rtg:NCTC13098_06089
3.2.2.9	Cysteine_5.3	^3\.2\.2\.9$	Cysteine_5	Enterobacteria	Raoultella	rtg:NCTC13098_06094
2.7.2.4	Threonine_1.1	^2\.7\.2\.4$	Threonine_1	Enterobacteria	Raoultella	rtg:NCTC13098_06882
1.1.1.140	Isoleucine_2.3	^1\.1\.1\.([1-9][0-9]{0,2}|1000)$	Isoleucine_2	Enterobacteria	Raoultella	rtg:NCTC13098_06889
2.3.1.46	Methionine_1.4	^2\.3\.1\.46$	Methionine_1	Enterobacteria	Raoultella	rtg:NCTC13098_06913
2.3.1.46	Methionine_1.4	^2\.3\.1\.46$	Methionine_1	Enterobacteria	Raoultella	rtg:NCTC13098_06914
2.6.1.16	Lysine_2.6	^2\.6\.1\.([1-9][0-9]{0,2}|1000)$	Lysine_2	Enterobacteria	Raoultella	rtg:NCTC13098_07219
1.1.1.6	Isoleucine_2.3	^1\.1\.1\.([1-9][0-9]{0,2}|1000)$	Isoleucine_2	Enterobacteria	Raoultella	rtg:NCTC13098_04668
3.1.1.108	Cysteine_2.3	^3\.1\.1\.([1-9][0-9]{0,2}|1000)$	Cysteine_2	Enterobacteria	Raoultella	rtg:NCTC13098_05443
2.1.1.199	Cysteine_5.2	^2\.1\.1\.([1-9][0-9]{0,2}|1000)$	Cysteine_5	Enterobacteria	Raoultella	rtg:NCTC13098_06213
2.2.1.6	Valine_1.1	^2\.2\.1\.6$	Valine_1	Enterobacteria	Raoultella	rtg:NCTC13098_06216
2.2.1.6	Valine_1.1	^2\.2\.1\.6$	Valine_1	Enterobacteria	Raoultella	rtg:NCTC13098_06217
2.3.3.13	Leucine_1.1	^2\.3\.3\.13$	Leucine_1	Enterobacteria	Raoultella	rtg:NCTC13098_06222
4.2.1.33	Leucine_1.2	^4\.2\.1\.33$	Leucine_1	Enterobacteria	Raoultella	rtg:NCTC13098_06225
4.2.1.33	Leucine_1.2	^4\.2\.1\.33$	Leucine_1	Enterobacteria	Raoultella	rtg:NCTC13098_06226
4.2.1.10	Shikimate_1.3	^4\.2\.1\.10$	Shikimate_1	Enterobacteria	Raoultella	rtg:NCTC13098_06227
2.1.1.163	Cysteine_5.2	^2\.1\.1\.([1-9][0-9]{0,2}|1000)$	Cysteine_5	Enterobacteria	Raoultella	rtg:NCTC13098_06986
3.1.1.45	Cysteine_2.3	^3\.1\.1\.([1-9][0-9]{0,2}|1000)$	Cysteine_2	Enterobacteria	Raoultella	rtg:NCTC13098_06989
2.1.1.14	Cysteine_5.2	^2\.1\.1\.([1-9][0-9]{0,2}|1000)$	Cysteine_5	Enterobacteria	Raoultella	rtg:NCTC13098_06990
3.1.1.5	Cysteine_2.3	^3\.1\.1\.([1-9][0-9]{0,2}|1000)$	Cysteine_2	Enterobacteria	Raoultella	rtg:NCTC13098_06996
3.1.1.32	Cysteine_2.3	^3\.1\.1\.([1-9][0-9]{0,2}|1000)$	Cysteine_2	Enterobacteria	Raoultella	rtg:NCTC13098_07000
5.1.1.7	Lysine_1.8	^5\.1\.1\.7$	Lysine_1	Enterobacteria	Raoultella	rtg:NCTC13098_07012
2.1.1.107	Cysteine_5.2	^2\.1\.1\.([1-9][0-9]{0,2}|1000)$	Cysteine_5	Enterobacteria	Raoultella	rtg:NCTC13098_07018
4.4.1.13	Methionine_1.6	^4\.4\.1\.13$	Methionine_1	Enterobacteria	Raoultella	rtg:NCTC13098_03353
2.1.1.63	Cysteine_5.2	^2\.1\.1\.([1-9][0-9]{0,2}|1000)$	Cysteine_5	Enterobacteria	Raoultella	rtg:NCTC13098_03377
3.1.1.24	Cysteine_2.3	^3\.1\.1\.([1-9][0-9]{0,2}|1000)$	Cysteine_2	Enterobacteria	Raoultella	rtg:NCTC13098_03386
4.3.3.7	Lysine_1.3	^4\.3\.3\.7$	Lysine_1	Enterobacteria	Raoultella	rtg:NCTC13098_04852
6.3.1.1	Asparagine_2.1	^6\.3\.1\.1$	Asparagine_2	Enterobacteria	Raoultella	rtg:NCTC13098_07194
2.1.1.170	Cysteine_5.2	^2\.1\.1\.([1-9][0-9]{0,2}|1000)$	Cysteine_5	Enterobacteria	Raoultella	rtg:NCTC13098_07198
2.1.1.185	Cysteine_5.2	^2\.1\.1\.([1-9][0-9]{0,2}|1000)$	Cysteine_5	Enterobacteria	Raoultella	rtg:NCTC13098_06702
2.6.1.16	Lysine_2.6	^2\.6\.1\.([1-9][0-9]{0,2}|1000)$	Lysine_2	Enterobacteria	Raoultella	rtg:NCTC13098_07220
2.1.1.176	Cysteine_5.2	^2\.1\.1\.([1-9][0-9]{0,2}|1000)$	Cysteine_5	Enterobacteria	Raoultella	rtg:NCTC13098_00534
1.1.1.127	Isoleucine_2.3	^1\.1\.1\.([1-9][0-9]{0,2}|1000)$	Isoleucine_2	Enterobacteria	Raoultella	rtg:NCTC13098_01252
4.1.1.20	Lysine_1.9	^4\.1\.1\.20$	Lysine_1	Enterobacteria	Raoultella	rtg:NCTC13098_01266
2.1.1.45	Cysteine_5.2	^2\.1\.1\.([1-9][0-9]{0,2}|1000)$	Cysteine_5	Enterobacteria	Raoultella	rtg:NCTC13098_01290
6.3.4.5	Arginine_1.7	^6\.3\.4\.5$	Arginine_1	Enterobacteria	Raoultella	rtg:NCTC13098_00708
2.1.1.198	Cysteine_5.2	^2\.1\.1\.([1-9][0-9]{0,2}|1000)$	Cysteine_5	Enterobacteria	Raoultella	rtg:NCTC13098_00738
3.1.1.17	Cysteine_2.3	^3\.1\.1\.([1-9][0-9]{0,2}|1000)$	Cysteine_2	Enterobacteria	Raoultella	rtg:NCTC13098_00193
2.6.1.66	Alanine_3.2	^2\.6\.1\.66$	Alanine_3	Enterobacteria	Raoultella	rtg:NCTC13098_00200
1.1.1.79	Isoleucine_2.3	^1\.1\.1\.([1-9][0-9]{0,2}|1000)$	Isoleucine_2	Enterobacteria	Raoultella	rtg:NCTC13098_00226
[truncated: 385,897+ more rows]
