# Supplementary material for: Bacterial Amino Acid Auxotrophies Enable Energetically Costlier Proteomes
Source: Int J Mol Sci. 2025 Mar 4;26(5):2285. doi: 10.3390/ijms26052285 (PMC11900164; doi:10.3390/ijms26052285)
Supplement: Supplementary file 1 [file ijms-26-02285-s001.zip › Table S3 AA biosynthesis costs.xlsx]

## Sheet: Sheet1
Table S3. Amino acid biosynthesis costs.
Direct costs represent the sum of ATP and ATP equivalents of energy-bearing metabolites, i.e. NAD(P)H.
Opportunity cost represents the sum of direct cost and the energy that would have been gained from the precursors if they were metabolized.
To approximate how much ATP is generated from the reducing equivalents in different respiratory conditions, we converted the reducing equivalents to ATP in the following way:
(i) 'high respiration: 1 NAD(P)H = 2 FADH2 = 2 ATP; (ii) 'low respiration,': 1 NAD(P)H = 2 FADH2 = 1 ATP; (iii) 'fermentation,': no conversion of reducing equivalents to ATP.
Table from Kasalo, N., Domazet-Lošo, M., & Domazet-Lošo, T. (2024). Massive outsourcing of energetically costly amino acids at the origin of animals. bioRxiv, 2024-04. https://doi.org/10.1101/2024.04.18.590100
AA name	Opportunity costs (~P)
	fermen.	low resp.	high resp.
Glutamate, E	0	5.5	9
Glutamine, Q	1	6.5	10
Glycine, G	1	6.5	11
Serine, S	1	6.5	11
Alanine, A	0	6.5	12
Aspartate, D	1	7.5	13
Proline, P	1	8.5	14
Asparagine, N	3	9.5	15
Arginine, R	5	11.5	16
Threonine, T	3	11.5	19
Cysteine, C	7	14.5	21
Valine, V	0	13	24
Leucine, L	0	16.5	30
Lysine, K	3	18	31
Methionine, M	11	21.5	31
Histidine, H	9	21.5	32
Isoleucine, I	3	19	33
Tyrosine, Y	6	30.5	51
Phenylalanine, F	6	31.5	53
Tryptophan, W	12	42	67
Total	73	308	503
