# Supplementary material for: Bacterial Amino Acid Auxotrophies Enable Energetically Costlier Proteomes
Source: Int J Mol Sci. 2025 Mar 4;26(5):2285. doi: 10.3390/ijms26052285 (PMC11900164; doi:10.3390/ijms26052285)
Supplement: Supplementary file 1 [file ijms-26-02285-s001.zip › Table S4 Results of enrichment analysis.xlsx]

## Sheet: Borreliaceae
Table S4. Borreliaceae
COG_category	Category_name	log_ratio_[10%]	p_adj_[10%]	log_ratio_[20%]	p_adj_[20%]	log_ratio_[30%]	p_adj_[30%]	log_ratio_[40%]	p_adj_[40%]	log_ratio_[50%]	p_adj_[50%]
NA	No annotation	1.18551	3.67793e-05	1.08938	7.09417e-07	0.87686	7.40557e-06	0.780642	2.59648e-05	0.413638	0.0163136
S	Function unknown	0.979909	0.00828821	0.757787	0.00908968	1.03359	0.000126822	1.06963	4.92339e-05	1.30016	2.01306e-06
V	Defense mech.	2.95238	0.00266546	2.2583	0.0124044	2.03939	0.0218295	1.41235	0.0970183	1.43525	0.110496
U	Intracell. traff.	1.79937	0.017668	2.0176	0.00168067	1.50553	0.0139455	1.14424	0.0522826	0.830316	0.138051
I	Lipid transport	0.956019	0.240235	0.714843	0.253756	0	0.618856	0	0.734869	1.28843	0.0688035
L	Replic., recomb., repair	0	0.995148	0	0.997997	0	0.995841	0	0.964363	0	0.682202
M	Cell biogenesis	0.312189	0.364456	0.73816	0.0629471	1.07045	0.00517681	0.939636	0.0113603	0.867207	0.0202006
D	Cell cycle control	0	0.77397	0	0.8332	0	0.871467	0	0.689643	0	0.876123
E	A. a. transport	0	0.938514	0	0.925029	0	0.845162	0	0.633412	0	0.835991
G	Carboh. transport	0	0.995074	0	0.814714	0	0.763706	0	0.817833	0	0.607519
P	Inorganic ion transport	1.10813	0.0697061	1.47345	0.00351756	1.17406	0.0126586	1.35199	0.00451931	1.10026	0.0209538
H	Coenzy. transport	0	0.713908	0	0.753601	0	0.779639	0.10806	0.507036	0.759967	0.148149
N	Cell motility	0	0.97488	0	0.997137	0	0.99001	0	0.999911	0	0.999987
C	Energy product.	0	0.955626	0	0.736082	0.0594043	0.530807	0	0.785056	0.109804	0.494292
O	Post-transl. modif.	0	0.968006	0	0.994241	0	0.983252	0	0.976037	0	0.999041
K	Transcription	0	0.938514	0	0.98055	0	0.976361	0	0.879004	0	0.835991
T	Signal transduct.	-	-	0	0.996195	0	0.99732	0	0.986897	0	0.940218
J	Translation	-	-	0	1	0	1	0	1	0	1
F	Nucl. transport	-	-	0	0.999762	0	0.995944	0	0.988118	0	0.981171
Q	Second. metabolites	-	-	-	-	-	-	-	-	0	0.811413

## Sheet: Mollicutes
Table S4. Mollicutes
COG_category	Category_name	log_ratio_[10%]	p_adj_[10%]	log_ratio_[20%]	p_adj_[20%]	log_ratio_[30%]	p_adj_[30%]	log_ratio_[40%]	p_adj_[40%]	log_ratio_[50%]	p_adj_[50%]
NA	No annotation	1.85432	0.00144985	1.50376	0.00174341	1.76588	9.56485e-05	1.97423	2.08548e-05	1.85225	0.000143695
C	Energy product.	0	0.881781	0	0.985187	0	0.998684	0	0.99961	0	0.99994
P	Inorganic ion transport	2.50473	1.7546e-05	2.29971	4.10834e-06	1.56591	0.000987515	1.52124	0.00137133	1.40531	0.00416782
S	Function unknown	0.833713	0.0706163	1.19063	0.00141448	1.18458	0.000505922	1.08014	0.00108992	1.13565	0.000826251
V	Defense mech.	2.25084	0.00570614	1.32158	0.0560382	1.12971	0.0753867	2.14216	0.00252267	1.93877	0.00930229
I	Lipid transport	0.912017	0.202316	0.40842	0.351941	0.434668	0.305107	0.504736	0.254282	0.347923	0.350099
M	Cell biogenesis	1.40478	0.0661691	0.488907	0.313816	0.79185	0.138989	0.623526	0.200633	0.48944	0.273966
T	Signal transduct.	0.268686	0.591653	0.252351	0.546033	0	0.798653	0	0.928252	0	0.751398
J	Translation	0	0.999895	0	1	0	1	0	1	0	0.999995
L	Replic., recomb., repair	0	0.721433	0.221504	0.351701	0.502659	0.110265	0.584669	0.0636327	0.966492	0.00538966
E	A. a. transport	0	0.742228	0	0.801331	0	0.733684	0	0.812222	0	0.884714
G	Carboh. transport	0	0.9572	0	0.939297	0	0.905608	0	0.88486	0	0.934479
D	Cell cycle control	0.182626	0.54873	0.153651	0.519081	0	0.708124	0	0.685053	0	0.92185
H	Coenzy. transport	0	0.956479	0	0.750374	0	0.745246	0.139156	0.466673	0.679175	0.140464
O	Post-transl. modif.	-	-	0	0.979373	0	0.994942	0	0.984789	0	0.999421
K	Transcription	-	-	0	0.801294	0.0838316	0.497984	0	0.625914	0.222392	0.381184
U	Intracell. traff.	-	-	0.905363	0.232513	1.04737	0.155486	1.30433	0.0919073	1.17783	0.134481
F	Nucl. transport	-	-	0	0.999633	0	0.998588	0	0.998313	0	0.999663
Q	Second. metabolites	-	-	-	-	-	-	0	0.971563	0	0.777851
A	RNA process.	-	-	-	-	-	-	-	-	4	0.502019

## Sheet: Lactobacillales
Table S4. Lactobacelliales
COG_category	Category_name	log_ratio_[10%]	p_adj_[10%]	log_ratio_[20%]	p_adj_[20%]	log_ratio_[30%]	p_adj_[30%]	log_ratio_[40%]	p_adj_[40%]	log_ratio_[50%]	p_adj_[50%]
S	Function unknown	1.28275	1.17608e-12	1.03019	3.17493e-13	0.898465	1.43313e-12	0.900392	1.35119e-13	1.01266	1.26384e-16
U	Intracell. traff.	1.8699	1.08983e-07	2.19081	7.3482e-14	2.40454	7.71155e-17	2.30284	1.00134e-14	2.09062	2.06303e-11
M	Cell biogenesis	0.0939802	0.428629	0.299962	0.135015	0.377923	0.0528357	0.217607	0.171776	0.314207	0.0784959
L	Replic., recomb., repair	0	0.998979	0	0.999171	0	0.933663	0	0.641095	0.0061748	0.517109
V	Defense mech.	1.91081	0.000845188	1.57868	0.0013324	1.25255	0.00673284	1.42212	0.00236409	1.17684	0.0124846
T	Signal transduct.	0	0.810102	0.213834	0.321701	0.168644	0.342044	0.447708	0.0901855	0.380786	0.130397
K	Transcription	0	0.999986	0	0.999976	0	0.924491	0.15249	0.230146	0.137838	0.250892
G	Carboh. transport	0	0.998759	0	0.949455	0	0.905466	0.0314449	0.459857	0	0.861951
E	A. a. transport	0	0.904414	0	0.777107	0	0.924949	0	0.997184	0	0.991578
NA	No annotation	1.37748	0.000168534	1.17779	9.16486e-05	0.765092	0.00521902	0.784683	0.0033016	0.790252	0.0034731
D	Cell cycle control	0	0.796285	0	0.958273	0	0.993427	0	0.995338	0	0.999597
I	Lipid transport	0.602771	0.140876	0.0865666	0.462401	0.0056698	0.537498	0	0.811202	0.0883428	0.440059
N	Cell motility	0	0.865333	0	0.758284	0	0.863303	0	0.66945	0	0.800829
O	Post-transl. modif.	0	0.960584	0	0.99923	0	0.999897	0	0.999964	0	0.999715
J	Translation	0	0.999999	0	1	0	1	0	1	0	1
P	Inorganic ion transport	1.30584	1.43721e-05	1.73711	3.16449e-13	1.69977	5.54276e-14	1.59107	2.06457e-12	1.49486	1.67923e-10
C	Energy product.	0	0.994715	0	0.999999	0	0.999989	0	0.999998	0	0.999994
H	Coenzy. transport	0	0.99999	0	1	0	1	0	1	0	1
F	Nucl. transport	0	1	0	1	0	1	0	1	0	1
Q	Second. metabolites	0	0.98698	0	0.993133	0	0.823654	0	0.694029	0	0.697768
A	RNA process.	-	-	-	-	0	0.916117	0	0.832056	0	0.931951
Z	Cytoskeleton	-	-	-	-	-	-	-	-	-	-

## Sheet: COGs
D	Cell cycle control
M	Cell biogenesis
N	Cell motility
O	Post-transl. modif.
T	Signal transduct.
U	Intracell. traff.
V	Defense mech.
W	Extracell. struct.
Y	Nucl. structure
Z	Cytoskeleton
A	RNA process.
B	Chromatin struct.
J	Translation
K	Transcription
L	Replic., recomb., repair
C	Energy product.
E	A. a. transport
F	Nucl. transport
G	Carboh. transport
H	Coenzy. transport
I	Lipid transport
P	Inorganic ion transport
Q	Second. metabolites
R	General function
S	Function unknown
NA	No annotation
